# Supplementary material for: Comparative analysis of three studies measuring fluorescence from engineered bacterial genetic constructs
Source: PLoS One. 2021 Jun 7;16(6):e0252263. doi: 10.1371/journal.pone.0252263 (PMC8183995; doi:10.1371/journal.pone.0252263)
Supplement: S6 File — JSON files containing of all input data sets, plus all results of analysis per Materials and methods above. For flow cytometry data, only the per-sample statistical summary of each sample is included. In both cases, team names are omitted and data reported in an arbitrary order in order to anonymize data sets. (ZIP) [file pone.0252263.s006.zip]

Archive with 18 entries (17 files):
- data_digests/
- data_digests/plate_summary_2018.json
- data_digests/plate_data_sets_2018.json
- data_digests/fluorescein_dilution_calibration_2016.json
- data_digests/plate_data_acceptance_2016.json
- data_digests/fluorescein_dilution_calibration_2017.json
- data_digests/flow_summary_2016.json
- data_digests/flow_data_sets_2016.json
- data_digests/LUDOX_water_calibration_2018.json
- data_digests/fluorescein_dilution_calibration_2018.json
- data_digests/LUDOX_water_calibration_2017.json
- data_digests/LUDOX_water_calibration_2016.json
- data_digests/flow_summary_2018.json
- data_digests/flow_data_sets_2018.json
- data_digests/plate_data_sets_2017.json
- data_digests/plate_summary_2016.json
- data_digests/plate_summary_2017.json
- data_digests/plate_data_sets_2016.json
