# Supplementary material for: Comparative analysis of three studies measuring fluorescence from engineered bacterial genetic constructs
Source: PLoS One. 2021 Jun 7;16(6):e0252263. doi: 10.1371/journal.pone.0252263 (PMC8183995; doi:10.1371/journal.pone.0252263)
Supplement: S6 File — JSON files containing of all input data sets, plus all results of analysis per Materials and methods above. For flow cytometry data, only the per-sample statistical summary of each sample is included. In both cases, team names are omitted and data reported in an arbitrary order in order to anonymize data sets. (ZIP) [file pone.0252263.s006.zip › data_digests/plate_summary_2018.json]

{
	"MEFL_per_OD": {
		"geomeans": [
			[2.57106936e+11],
			[9.07838243e+12],
			[1.918576695e+13],
			[1.089965488e+13],
			[3.762919857e+11],
			[2.640358203e+13],
			[7.324112749e+12],
			[4.485205854e+12]
		],
		"geostds": [
			[2.593068207],
			[1.486519329],
			[2.587030283],
			[1.578095924],
			[2.170745562],
			[1.946591804],
			[3.986029573],
			[1.703007806]
		],
		"counts": [
			[88],
			[101],
			[82],
			[100],
			[94],
			[95],
			[80],
			[100]
		],
		"pos_median": 9.782995463e+12
	},
	"data_used": [
		[0],
		[1],
		[1],
		[0],
		[0],
		[0],
		[0],
		[0],
		[0],
		[1],
		[0],
		[1],
		[1],
		[1],
		[0],
		[0],
		[1],
		[1],
		[1],
		[0],
		[0],
		[0],
		[1],
		[1],
		[0],
		[0],
		[0],
		[0],
		[0],
		[0],
		[1],
		[1],
		[1],
		[1],
		[0],
		[0],
		[1],
		[0],
		[0],
		[1],
		[0],
		[0],
		[1],
		[0],
		[1],
		[0],
		[0],
		[0],
		[0],
		[1],
		[1],
		[0],
		[0],
		[1],
		[0],
		[1],
		[1],
		[1],
		[1],
		[0],
		[0],
		[0],
		[0],
		[0],
		[1],
		[0],
		[0],
		[1],
		[0],
		[1],
		[0],
		[1],
		[1],
		[0],
		[1],
		[1],
		[1],
		[1],
		[1],
		[1],
		[0],
		[0],
		[0],
		[0],
		[0],
		[0],
		[0],
		[1],
		[0],
		[0],
		[1],
		[1],
		[0],
		[0],
		[1],
		[0],
		[0],
		[0],
		[0],
		[1],
		[1],
		[0],
		[0],
		[0],
		[0],
		[1],
		[1],
		[0],
		[1],
		[1],
		[0],
		[1],
		[0],
		[0],
		[0],
		[0],
		[1],
		[1],
		[0],
		[0],
		[0],
		[0],
		[1],
		[1],
		[0],
		[1],
		[1],
		[0],
		[0],
		[0],
		[1],
		[1],
		[0],
		[0],
		[1],
		[0],
		[1],
		[0],
		[1],
		[0],
		[1],
		[1],
		[0],
		[0],
		[0],
		[1],
		[0],
		[0],
		[0],
		[1],
		[1],
		[0],
		[1],
		[0],
		[1],
		[0],
		[1],
		[1],
		[0],
		[0],
		[1],
		[1],
		[1],
		[1],
		[1],
		[0],
		[0],
		[1],
		[0],
		[1],
		[0],
		[0],
		[0],
		[0],
		[0],
		[1],
		[0],
		[1],
		[1],
		[1],
		[0],
		[1],
		[0],
		[1],
		[1],
		[1],
		[1],
		[1],
		[0],
		[1],
		[0],
		[1],
		[1],
		[0],
		[0],
		[0],
		[1],
		[0],
		[0],
		[0],
		[1],
		[1],
		[1],
		[1],
		[1],
		[0],
		[0],
		[0],
		[0],
		[0],
		[0],
		[0],
		[1],
		[1],
		[0],
		[1],
		[1],
		[1],
		[0],
		[0],
		[0],
		[0],
		[0],
		[1],
		[0],
		[1],
		[1],
		[1],
		[0],
		[1],
		[1],
		[0],
		[0],
		[0],
		[1],
		[1],
		[1],
		[0],
		[1],
		[0],
		[1],
		[0],
		[1],
		[0]
	],
	"description": "Summary of E. coli measurements for plate reader data sets"
}
