# Supplementary material for: Comparative analysis of three studies measuring fluorescence from engineered bacterial genetic constructs
Source: PLoS One. 2021 Jun 7;16(6):e0252263. doi: 10.1371/journal.pone.0252263 (PMC8183995; doi:10.1371/journal.pone.0252263)
Supplement: S6 File — JSON files containing of all input data sets, plus all results of analysis per Materials and methods above. For flow cytometry data, only the per-sample statistical summary of each sample is included. In both cases, team names are omitted and data reported in an arbitrary order in order to anonymize data sets. (ZIP) [file pone.0252263.s006.zip › data_digests/fluorescein_dilution_calibration_2016.json]

{
	mean: [
		[38942.5,23905.5,14898,8097,3855.25,2040.75,997.75,494.25,261.75,142.25,85,23.5],
		[39245.25,17550.75,9675,5046,2638.25,1378.25,704,378.25,229.75,147,106.5,62],
		[2461009.75,1524245.75,953567.25,371754,185753.5,94573.75,47190.25,31903.75,18581,13355.25,11599,10454.5],
		[18294,12557.75,6952.25,3524.25,1823,912.5,477,181.5,165,92.25,59.75,6.25],
		[29319.75,15827.5,8768.25,4739,2421.75,1287.75,680,360.25,195,106,59,10.5],
		[1119.92025,709.45775,436.9855,272.16825,176.10225,150.2175,119.0095,129.63625,101.0895,143.12275,92.272,100.90425],
		[135120.75,86793,47243,24674.75,12489.25,6070.5,3189,1841.25,1085,674.5,486.75,247.25],
		[112702.25,65027.75,37858.75,22027.5,13027,8673.75,6354.75,5033.75,4270.75,4037.75,3859,3590.5],
		[260000,260000,187803.9167,124003.8333,51420.66667,33730,22391.33333,17508.08333,14685,12672.41667,12510.75,10686.33333],
		[195091.25,126071.75,73180.25,51073.5,27007.25,8982.25,4789.25,3884.5,2400.25,1643,3490,149],
		[0.4235499948,0.1995500028,0.1292250007,0.08850000054,0.06642500125,0.05407500081,0.04990000091,0.04597499967,0.04532499984,0.04382500052,0.04382499959,0.0412750002],
		[58396,38207.75,24050.75,13852.75,7368.75,3842.25,2107.25,846.25,432.25,223.5,115,11],
		[40399.5,26925.25,16306,9049.25,4688,2541.75,1373.75,803.25,503,346.25,264,191.25],
		[7689,4434,2506,1310.5,703,343.5,174.5,90.5,48.75,25.75,16.25,7.5],
		["_NaN_","_NaN_",0,0,"_NaN_",44741.5,23990.75,14181,8674,7052.25,5019.5,4160.25],
		[2069,1213.5,739,333.5,163.75,82.75,38.75,20,11.25,6.5,4.75,1.5],
		[46081.75,31175.25,19710,11610.25,6496.5,3453,1922.75,1167.75,757.25,527,383,7],
		[124.1125473,104.1484598,63.26160123,46.60032992,28.34916708,25.51245447,12.38474153,6.688286858,3.940766346,2.472720742,1.947785997,1],
		[7549.25,4996.95,2700.375,1398.375,735.75,393.925,214.44,123.18575,74.14175,55.422,28.38525,1.3175],
		[79961,44249.75,28389.75,15960,9130,5512.5,3689,2692,2168,1786.5,1558.75,1056.5],
		[41501.5,24588,12960,6487.25,3218.5,1631,806,422.5,230,138.75,96.75,54.75],
		[8185755.5,7062184.5,4657167.75,3198667.25,1454464.25,949311,472845.5,234469.5,126925.5,65987.5,36531.5,21472],
		[42068.5,29579.5,16349.25,8545.5,4398.75,2067.25,1066,466.25,270,114,58.5,0.5],
		[209157,121647,68673.25,36321.5,18632,9250,4576.25,2294.75,1102.5,534,452.5,16],
		[73122,48432.75,29585,16355.5,9227.25,5250.75,3253.75,1966.5,1409.75,905,631.25,426.5],
		[1374664.5,868222.25,494332.25,267014.25,142514.75,73257.75,37751.5,19437,10291.75,5632.5,3249,268.75],
		[51726.75,28299,16692.5,9063,4885,2486.5,1341.5,721.5,514,275.75,155.25,3.25],
		[53795.25,39421.25,25558,14617.5,8388.5,4077.75,2334,1200.25,612,375.5,226.5,107.25],
		[77129.5,72853.75,63051.75,45604.25,28377.75,15792.5,8324,4276.75,2055.5,1080.25,538.75,73.25],
		[631.124,332.02625,174.52325,87.94225,42.5822,20.1359,9.38602,4.6972575,2.1365575,1.0523325,0.527347,0.08696775],
		[12235.25,7239.25,3980.75,1823.5,956.5,449.75,243.25,113.5,72.25,62.5,47.25,12.5],
		[36916.75,22718,13395.25,7304.5,3740,1889.5,992,521.5,281,151,86.25,9],
		[3518.5,1756,920,517,292.75,131,77,54.75,24.75,17.75,20.25,13.25],
		[55047,52278,43906,31037.25,19783,11228.5,6157.75,3411.5,1785,956.75,515.75,18.5],
		["_NaN_","_NaN_",49708,26011.5,12999,6093.25,3273.5,1736,980,657.25,478,327.25],
		[334.35575,197.83975,108.839,60.292475,30.7514,15.82295,8.1946075,4.710405,2.8980475,1.875025,1.4472175,1.1819],
		[15521.0025,6972.94,6297.7365,3231.435,1825.35875,1095.61975,710.3555,451.935,336.67925,272.948,236.48625,176.95725],
		[48737.5,28414,15997.75,8794.5,4454.75,2228.25,1080,522.75,290,136.75,93,0.75],
		[13710.25,7567.25,4306.75,2281.25,1524.5,825,506,349.25,284.5,241.25,226.75,124.5],
		[22041.75,27327,31936.25,32980.5,31943.5,28418.5,22069.75,14916,10062.25,4871,2424.75,5.5],
		[5249.713925,3308.948525,1964.675825,1173.9815,668.914075,404.9015,235.379,178.031075,111.3618,124.117825,76.639325,120.30245],
		[528074.25,449110.25,332629.5,220220.5,136460.25,81920.25,48830,26524,15149.5,8864,5176.75,927.5],
		[590.287,370.657,265.016,144.207,68.75,13.305,6.248,1.47,-0.111,-0.778,0.453,0],
		[41169.25,22215.75,13261.75,8412.25,5366.75,3404.5,2492.25,2055.75,1735,1603.75,1568.5,1501.75],
		[25187,14741.75,8204.25,4343,2332,1207,652.75,341.25,183.25,105.75,61,12.75],
		[42830.75,26003.25,16268.75,9612.75,4455.25,2637,1460,869,513.25,260.5,158.5,13.75],
		[66645.25,40071,22990.75,13113.25,7081,4062.5,2348.5,1335.75,811.5,599.5,446.75,28.25],
		[18999,12386.5,6867.75,3642.75,1916.75,1031,566,326.25,198,135.5,98.66666667,5.75],
		[43023.25,28878.25,16467,10024.25,5579.25,2819.25,1577,906,612.5,407,307.25,125.25],
		[9996.75,6111.25,3914.5,2424.75,1058,504.25,428.5,244.75,166.25,62.5,125,1.75],
		[56545.75,15402,12850.5,4618.25,2869.75,1159.25,608.75,301.25,190,94.25,64.5,36.75],
		[17620.5,10497.25,6126.25,3277.25,1657,852.5,439.75,254,160.25,110.5,97.5,14],
		[4541.25,1449.25,778.375,427.85,237.575,126.55,69.655,33.19,21.735,130.075,6.8445,1.1515],
		[41817.5,27858.25,16960.25,9633.5,5255.5,2830.25,1470.5,780.5,413,222,119.75,10.25],
		[15510.455,9613.33025,5767.2305,3213.28075,1785.73125,1021.3385,658.291,484.35025,390.3085,346.69275,322.18625,270.071],
		[220820.25,81541,47646.5,26545.5,17917.25,8215.25,12639.5,2094.5,1146.75,597,303.75,0],
		[264.95,154.175,85.5925,46.6,24.79,13.2425,7.11275,4.02425,2.482,1.56,1.103025,-0.00415],
		[557259.75,327947.75,189663.25,103702,56404.75,30835.25,16539.25,8670,4814.5,2611.5,1545.5,235.5],
		[1262.5,794.5,441.25,233,127,66,29,17.25,8,4,2,1.75],
		[30912.75,18918,11093.5,5978,3181,1630.75,797.75,426,213.75,71.25,86,68.5],
		[17444,13605.75,9735.275,5874.4,3371.55,1749.475,940.6375,523.4375,300.375,173.6875,118.125,22.8125],
		["_NaN_","_NaN_","_NaN_","_NaN_","_NaN_",37836.75,26619,7244.25,3775.75,1973,990.25,36.25],
		[6361619.5,3581635.75,1968290,1092771.5,582484.25,310170.75,175954.25,98544,60036.25,39594.5,28542.75,3548],
		[514.1582,292.9772,150.8166,76.53028,37.56678,18.30164,9.165098,4.31616,2.11402,1.0711774,0.5161254,0.02739172],
		[2459755.5,1370365.5,781372.25,385599.75,235350,119538.25,52489.75,31421.5,22149.5,13529.5,8093,89.5]
	],
	CV: [
		[0.1530463222,0.2146059335,0.08799274834,0.12243626,0.1696619881,0.1297857078,0.1729703236,0.1827999209,0.1241250887,0.2686955332,0.2287320246,0.3750157182],
		[0.06617496695,0.2231099309,0.2074254916,0.2040694154,0.2003087951,0.1753383329,0.1802615956,0.1433876151,0.09478686285,0.04119252182,0.01626338786,0.03484269193],
		[0.03967376533,0.04637635551,0.2227486307,0.3613904847,0.4175689857,0.3756722543,0.5558993239,0.2020611213,0.3685995815,0.3787243647,0.3504059259,0.4028559484],
		[0.01031712287,0.05093726147,0.04048640072,0.03220876692,0.04878260264,0.06343239891,0.09091541689,0.6422219699,0.3585161406,0.3270498611,0.2979439904,0.1531883372],
		[0.08194872582,0.0131542836,0.02939520931,0.03522033276,0.05016919851,0.02585159309,0.0235600291,0.05244202155,0.02215637846,0.01334163738,0.0239697214,0.2519763153],
		[0.05614030499,0.06872725178,0.06976350582,0.1480091017,0.1941747385,0.1839146089,0.4961801313,0.3674920464,0.1260912435,0.1182865502,0.4556676663,0.4007717638],
		[0.01237264963,0.02260488326,0.02612979013,0.04951637738,0.04186513581,0.03932129991,0.04096884878,0.04312934195,0.06033875504,0.06333583206,0.1005960424,0.08912418793],
		[0.028129267,0.006335873298,0.01616232099,0.007541183297,0.0242336557,0.02353117483,0.02310940947,0.009930800197,0.0503322346,0.03113884301,0.0393412473,0.03163991374],
		[0,0,0.02120347175,0.233453024,0.3479488192,0.1054723111,0.1460653778,0.0836975174,0.04039375658,0.06972665091,0.06152177919,0.007519223172],
		[0.05058905061,0.0231943775,0.03216558614,0.3503820309,0.2966073685,0.4907900898,0.3445566099,0.3961164346,0.4127550697,0.3251386688,0.2398847297,0.0219193713],
		[0.0514821629,0.05432168825,0.01351275188,0.03187964163,0.02599909015,0.01466852727,0.04820738931,0.007817260422,0.02274188968,0.01875849725,0.01930563879,0.01694497892],
		[0.03741649572,0.04656907454,0.03803694514,0.01661955344,0.02541004438,0.0275178336,0.04809998174,0.09267684484,0.06283050428,0.05172899387,0.06066217257,0],
		[0.0285047205,0.05369953946,0.03075777667,0.02173979881,0.06216652543,0.03732730376,0.03417611712,0.0350560548,0.0175581727,0.01786182943,0.02415546271,0.02907333737],
		[0.0478133172,0.0237189229,0.02788922202,0.0286700899,0.05337599727,0.02694506235,0.05241804292,0.04900233774,0.0656730691,0.07351337664,0.05891859125,0.07698003589],
		["_NaN_","_NaN_","_NaN_","_NaN_","_NaN_",0.06894256112,0.09085477495,0.07904040491,0.07840757949,0.14744332,0.1706546926,0.2810583055],
		[0.009110820374,0.01792217814,0.09334653547,0.1728499795,0.0444237208,0.06032217173,0.03870967742,0.1224744871,0.151806678,0.1986145306,0.3157894737,0.8606629658],
		[0.03400762783,0.0452918802,0.02377996831,0.03215747176,0.0498821136,0.05934864832,0.07863990798,0.09898474114,0.172438638,0.2018354615,0.04953959781,0.1166423687],
		[0.008714704217,0.03892431171,0.2938589012,0.020328594,0.1398347003,0.4883116027,0.3991156282,0.3610939764,0.3373244894,0.2974971866,0.2441888973,0],
		[0.02295573678,0.06295117687,0.01081679471,0.05372699093,0.05195642882,0.1219394117,0.1020915698,0.1842159434,0.2298268109,0.2523302077,0.4109780111,0.1359693437],
		[0.04890037237,0.0828663213,0.04167184347,0.02624498172,0.05044466641,0.02208959761,0.02556848551,0.01238360568,0.04866618704,0.03883604415,0.04919505255,0.05783600277],
		[0.07292917274,0.266785693,0.2684791593,0.2693736015,0.2691532045,0.2519282392,0.2353791273,0.2107483763,0.2043015674,0.1852850419,0.219805378,0.2984033695],
		[0.03337449921,0.02435013317,0.05821858081,0.04453792768,0.1167384158,0.02301568334,0.01519079757,0.07439597502,0.07883524923,0.03798193565,0.04115428466,0.1256480704],
		[0.03744363236,0.02684524947,0.056229492,0.03225421251,0.08558847232,0.0876030231,0.02715593776,0.1631942339,0.2265019978,0.1310907121,0.09310618028,1.154700538],
		[0.0420822042,0.03956361635,0.02333566844,0.02135151263,0.02070744966,0.04765356681,0.05085370149,0.01541680954,0.0758929511,0.255337153,0.4145811589,0.183995018],
		[0.007142613324,0.01042535527,0.01319448401,0.01501116473,0.02074619866,0.03747391271,0.08156303513,0.118371074,0.1563946254,0.1326918014,0.3228377912,0.3777095915],
		[0.02732253141,0.02405893337,0.0131479371,0.02726787323,0.03092054765,0.03894993796,0.1150260025,0.09094231124,0.1072727738,0.110919216,0.1272849703,0.06561052737],
		[0.006385033473,0.01147854123,0.05849392965,0.05872371069,0.04529468732,0.03731104715,0.05474587161,0.1442884471,0.621332675,0.6050552638,0.6093087933,0.6343239424],
		[0.01063215478,0.005833805487,0.02408728069,0.06045405588,0.03101215618,0.0835165743,0.0765801927,0.03698187731,0.178132056,0.06232298027,0.05027429243,0.3520456674],
		[0.006573266621,0.005919780873,0.01137155151,0.01653764075,0.01480307876,0.02054220693,0.03213458884,0.03472787631,0.07315580712,0.04849395012,0.04330239683,1.736504998],
		[0.02979315924,0.02491615197,0.02294698561,0.03929954673,0.02893229053,0.02111396967,0.04103575,0.04168884088,0.04652784845,0.01839091605,0.02511391132,0.06764979108],
		[0.04800480261,0.06848115568,0.07654205681,0.08593616964,0.02700088148,0.08799527847,0.08058497753,0.3083700441,0.2016443223,0.1242792554,0.1722626518,0.2013289183],
		[0.01997532459,0.03117791365,0.02321541481,0.06206379291,0.03256694736,0.0266536241,0.05238703512,0.05774964658,0.08141096055,0.09687906515,0.06851052329,0],
		[0.05658056314,0.1663448636,0.07676201572,0.08085322324,0.03385862955,0.1703504855,0.02371093323,0.2248752209,0.2687703979,0.1481665149,0.06213855502,0.03773584906],
		[0.004994134234,0.001719651562,0.0007863470369,0.009760827817,0.02821910741,0.01549977892,0.0263431645,0.05182865632,0.1203565108,0.03057262203,0.1084917008,0.05405405405],
		["_NaN_","_NaN_",0.04162131072,0.07461392797,0.09761552825,0.09978617897,0.0545374194,0.07194851886,0.04236025526,0.04708230263,0.04538672272,0.03179320404],
		[0.03278625121,0.0157857367,0.01027698018,0.03499984973,0.03550134395,0.003763924417,0.03525655475,0.1061901325,0.09639436295,0.0831793393,0.1038449649,0.07484143418],
		[0.1024146633,0.2906289035,0.2457932083,0.06134581531,0.08753995655,0.07593983986,0.05117463226,0.0908660485,0.03405429403,0.03475435029,0.03176729827,0.01353488099],
		[0.03846242499,0.03314706662,0.03848177651,0.03194801107,0.04156867781,0.07094209441,0.04903620715,0.03637559958,0.1223044679,0.06329390456,0.3113950771,0.6666666667],
		[0.09142193333,0.1066791188,0.1057300482,0.1503573891,0.110608628,0.07095483287,0.02241725893,0.06555907311,0.08240763104,0.2165613035,0.06040179274,0.201551484],
		[0.006067213726,0.03493055814,0.0313073841,0.04533112087,0.06413263279,0.0903786724,0.1133124841,0.123585747,0.388941987,0.09627705363,0.2127136101,0.1049727762],
		[0.06259855885,0.03836801743,0.048701364,0.06043556644,0.03624222742,0.1220640411,0.09916404467,0.302374153,0.3196514512,0.271334359,0.656462686,0.6960477802],
		[0.01202488533,0.05188815375,0.03265832618,0.0431268642,0.06011108236,0.09036492797,0.1550143696,0.08051019202,0.06536947972,0.09898302235,0.08640533877,0.004445396901],
		[0,0,0,0,0,0,0,0,-0,-0,0,"_NaN_"],
		[0.01267099347,0.04262014019,0.09722560012,0.1443867205,0.0968436073,0.02248321484,0.01598735655,0.02930072072,0.04949842127,0.05976951507,0.02539825857,0.03032724144],
		[0.01128399636,0.1530871324,0.211383003,0.2268323317,0.226962095,0.2196802347,0.187246053,0.1449562447,0.1179168054,0.07888096931,0.1010559673,0.07509232218],
		[0.1022305433,0.1302840215,0.07728641748,0.1181107147,0.3366604125,0.1577629248,0.1944393361,0.1603164451,0.2252669568,0.2156442257,0.3380549735,0.1912695011],
		[0.09061046214,0.01393075272,0.01543816918,0.03593512864,0.02684648689,0.0430619168,0.06489142284,0.06072283085,0.0542439129,0.06284981523,0.05942980815,0.350871285],
		[0.0176366701,0.003056148748,0.009927991647,0.01048062857,0.01174634665,0.02144113111,0.01506090913,0.01960647874,0.05423906968,0.05304762276,0.08254589002,0.1665090622],
		[0.202224581,0.2631099154,0.2622642521,0.09629518027,0.1615630955,0.2531331898,0.3629914257,0.3335562023,0.3522509675,0.3040799053,0.2441714029,0.05189620758],
		[0.0601392245,0.07990606945,0.120430849,0.08038884338,0.4648003293,1.211892975,0.2312505657,0.2844331471,0.4461513319,0.4749063065,1.33707741,0.2857142857],
		[0.2635465958,0.4290448125,0.3847476492,0.2237644154,0.1947603292,0.145666253,0.210986001,0.1437865611,0.3883578135,0.07862682255,0.06392411823,0.02605243831],
		[0.03590873132,0.03952213923,0.03457395297,0.0230119973,0.04757583413,0.03774988314,0.04391370182,0.05768309967,0.1039677523,0.1310395573,0.1279655882,0],
		[0.003637806698,0.01262772371,0.007142574344,0.002425208588,0.004158024908,0.00344440849,0.002596100972,0.2372509561,0.005130198201,0.005662471598,0.0226267458,0.2863119727],
		[0.02094843607,0.02473773116,0.03206843642,0.02519612496,0.02550679961,0.0243262869,0.01535246396,0.02297894692,0.02688996166,0.02727612932,0.04693031399,0.0487804878],
		[0.01778297367,0.02904918892,0.02782893454,0.03334798635,0.05396369809,0.05972080368,0.05468408752,0.05895237893,0.07285047135,0.07336175667,0.06203299773,0.04248929193],
		[0.07054506352,0.1683773841,0.1685879723,0.165681306,0.2875073579,0.1856737162,1.274363777,0.3192252231,0.2481823294,0.2203725393,0.1875941472,"_NaN_"],
		[0.03713481222,0.02431147592,0.0415715708,0.02752977185,0.02615500618,0.02599404835,0.02988540864,0.08046468308,0.1821471492,0.3113854219,0.4884276669,-0.2298648678],
		[0.2839625598,0.009716258458,0.008507480485,0.03779388588,0.07098048707,0.04007974724,0.08730505619,0.10453514,0.1469499711,0.1610073781,0.1399097941,0.08273901059],
		[0.02170643898,0.03329290491,0.03238890862,0.03486711762,0.09535906627,0.1127066344,0.2198980054,0.119510308,0.1767766953,0,0,0.2857142857],
		[0.1190115635,0.03900380447,0.007154679722,0.009442064765,0.02275776453,0.04129498077,0.07125183696,0.0911572199,0.2999842303,0.3075734316,0.5278437964,0.7328893659],
		[0.003952605865,0.007540269114,0.02650702498,0.0693888625,0.0580488843,0.08163172376,0.09547463162,0.07422257053,0.09008393972,0.1291445634,0.1267310824,0.1078863154],
		["_NaN_","_NaN_","_NaN_","_NaN_","_NaN_",0.07944230071,0.05348356576,0.09622505673,0.0956328536,0.08202812277,0.05835229465,0.01379310345],
		[0.04773954016,0.0126990187,0.0848547183,0.06978791024,0.09027276336,0.0993449358,0.1088107245,0.156168177,0.2075553378,0.3588562308,0.4469595655,0.01826299867],
		[0.05038166363,0.02649050036,0.06684297119,0.06025051781,0.06315280751,0.06297838103,0.08727904048,0.1015036906,0.1332024011,0.1479167901,0.138703016,0.118690676],
		[0.09508609417,0.08271303097,0.09300155394,0.08328185979,0.08315101144,0.1906679804,0.06094799715,0.05689903989,0.178377118,0.07609827368,0.2428046751,0.02325883798]
	],
	count: [
		[4,4,4,4,4,4,4,4,4,4,4,4],
		[4,4,4,4,4,4,4,4,4,4,4,4],
		[4,4,4,4,4,4,4,4,4,4,4,4],
		[4,4,4,4,4,4,4,4,4,4,4,4],
		[4,4,4,4,4,4,4,4,4,4,4,4],
		[4,4,4,4,4,4,4,4,4,4,4,4],
		[4,4,4,4,4,4,4,4,4,4,4,4],
		[4,4,4,4,4,4,4,4,4,4,4,4],
		[4,4,4,4,4,4,4,4,4,4,4,4],
		[4,4,4,4,4,4,4,4,4,4,4,4],
		[4,4,4,4,4,4,4,4,4,4,4,4],
		[4,4,4,4,4,4,4,4,4,4,4,4],
		[4,4,4,4,4,4,4,4,4,4,4,4],
		[4,4,4,4,4,4,4,4,4,4,4,4],
		[0,0,4,4,0,4,4,4,4,4,4,4],
		[4,4,4,4,4,4,4,4,4,4,4,4],
		[4,4,4,4,4,4,4,4,4,4,4,4],
		[4,4,4,4,4,4,4,4,4,4,4,4],
		[4,4,4,4,4,4,4,4,4,4,4,4],
		[4,4,4,4,4,4,4,4,4,4,4,4],
		[4,4,4,4,4,4,4,4,4,4,4,4],
		[4,4,4,4,4,4,4,4,4,4,4,4],
		[4,4,4,4,4,4,4,4,4,4,4,4],
		[4,4,4,4,4,4,4,4,4,4,4,4],
		[4,4,4,4,4,4,4,4,4,4,4,4],
		[4,4,4,4,4,4,4,4,4,4,4,4],
		[4,4,4,4,4,4,4,4,4,4,4,4],
		[4,4,4,4,4,4,4,4,4,4,4,4],
		[4,4,4,4,4,4,4,4,4,4,4,4],
		[4,4,4,4,4,4,4,4,4,4,4,4],
		[4,4,4,4,4,4,4,4,4,4,4,4],
		[4,4,4,4,4,4,4,4,4,4,4,4],
		[4,4,4,4,4,4,4,4,4,4,4,4],
		[4,4,4,4,4,4,4,4,4,4,4,4],
		[0,0,4,4,4,4,4,4,4,4,4,4],
		[4,4,4,4,4,4,4,4,4,4,4,4],
		[4,4,4,4,4,4,4,4,4,4,4,4],
		[4,4,4,4,4,4,4,4,4,4,4,4],
		[4,4,4,4,4,4,4,4,4,4,4,4],
		[4,4,4,4,4,4,4,4,4,4,4,4],
		[4,4,4,4,4,4,4,4,4,4,4,4],
		[4,4,4,4,4,4,4,4,4,4,4,4],
		[1,1,1,1,1,1,1,1,1,1,1,1],
		[4,4,4,4,4,4,4,4,4,4,4,4],
		[4,4,4,4,4,4,4,4,4,4,4,4],
		[4,4,4,4,4,4,4,4,4,4,4,4],
		[4,4,4,4,4,4,4,4,4,4,4,4],
		[4,4,4,4,4,4,4,4,4,4,3,4],
		[4,4,4,4,4,4,4,4,4,4,4,4],
		[4,4,4,4,4,4,4,4,4,4,4,4],
		[4,4,4,4,4,4,4,4,4,4,4,4],
		[4,4,4,4,4,4,4,4,4,4,4,4],
		[4,4,4,4,4,4,4,4,4,4,4,4],
		[4,4,4,4,4,4,4,4,4,4,4,4],
		[4,4,4,4,4,4,4,4,4,4,4,4],
		[4,4,4,4,4,4,4,4,4,4,4,4],
		[4,4,4,4,4,4,4,4,4,4,4,4],
		[4,4,4,4,4,4,4,4,4,4,4,4],
		[4,4,4,4,4,4,4,4,4,4,4,4],
		[4,4,4,4,4,4,4,4,4,4,4,4],
		[4,4,4,4,4,4,4,4,4,4,4,4],
		[0,0,0,0,0,4,4,4,4,4,4,4],
		[4,4,4,4,4,4,4,4,4,4,4,4],
		[4,4,4,4,4,4,4,4,4,4,4,4],
		[4,4,4,4,4,4,4,4,4,4,4,4]
	],
	blank_std: [
		[8.812869378],
		[2.160246899],
		[4211.657512],
		[0.9574271078],
		[2.645751311],
		[40.43957424],
		[22.03595547],
		[113.6031103],
		[80.35292523],
		[3.265986324],
		[0.0006994040085],
		[0],
		[5.560275773],
		[0.5773502692],
		[1169.272815],
		[1.290994449],
		[0.8164965809],
		[0],
		[0.1791396104],
		[61.10373693],
		[16.33758448],
		[2697.915368],
		[0.5773502692],
		[2.943920289],
		[161.0931408],
		[17.63282923],
		[2.061552813],
		[37.75689782],
		[127.1989911],
		[0.005883350118],
		[2.516611478],
		[0],
		[0.5],
		[1],
		[10.40432602],
		[0.08845509105],
		[2.395095318],
		[0.5],
		[25.09315976],
		[0.5773502692],
		[83.73625328],
		[4.123105626],
		[0],
		[45.54393483],
		[0.9574271078],
		[2.62995564],
		[9.912113801],
		[0.9574271078],
		[6.5],
		[0.5],
		[0.9574271078],
		[0],
		[0.3296882366],
		[0.5],
		[11.47512556],
		[0],
		[0.0009539392014],
		[19.48503699],
		[0.5],
		[50.20292156],
		[2.461156571],
		[0.5],
		[64.79711928],
		[0.003251141765],
		[2.081665999]
	],
	au_net_mean: [
		[38919,23882,14874.5,8073.5,3831.75,2017.25,974.25,470.75,238.25,118.75,61.5],
		[39183.25,17488.75,9613,4984,2576.25,1316.25,642,316.25,167.75,85,44.5],
		[2450555.25,1513791.25,943112.75,361299.5,175299,84119.25,36735.75,21449.25,8126.5,2900.75,1144.5],
		[18287.75,12551.5,6946,3518,1816.75,906.25,470.75,175.25,158.75,86,53.5],
		[29309.25,15817,8757.75,4728.5,2411.25,1277.25,669.5,349.75,184.5,95.5,48.5],
		[1019.016,608.5535,336.08125,171.264,75.198,49.31325,18.10525,28.732,0.18525,42.2185,-8.63225],
		[134873.5,86545.75,46995.75,24427.5,12242,5823.25,2941.75,1594,837.75,427.25,239.5],
		[109111.75,61437.25,34268.25,18437,9436.5,5083.25,2764.25,1443.25,680.25,447.25,268.5],
		[249313.6667,249313.6667,177117.5833,113317.5,40734.33333,23043.66667,11705,6821.75,3998.666667,1986.083333,1824.416667],
		[194942.25,125922.75,73031.25,50924.5,26858.25,8833.25,4640.25,3735.5,2251.25,1494,3341],
		[0.3822749946,0.1582750026,0.08795000054,0.04722500034,0.02515000105,0.01280000061,0.008625000715,0.004699999467,0.004049999639,0.002550000325,0.002549999394],
		[58385,38196.75,24039.75,13841.75,7357.75,3831.25,2096.25,835.25,421.25,212.5,104],
		[40208.25,26734,16114.75,8858,4496.75,2350.5,1182.5,612,311.75,155,72.75],
		[7681.5,4426.5,2498.5,1303,695.5,336,167,83,41.25,18.25,8.75],
		["_NaN_","_NaN_",-4160.25,-4160.25,"_NaN_",40581.25,19830.5,10020.75,4513.75,2892,859.25],
		[2067.5,1212,737.5,332,162.25,81.25,37.25,18.5,9.75,5,3.25],
		[46074.75,31168.25,19703,11603.25,6489.5,3446,1915.75,1160.75,750.25,520,376],
		[123.1125473,103.1484598,62.26160123,45.60032992,27.34916708,24.51245447,11.38474153,5.688286858,2.940766346,1.472720742,0.947785997],
		[7547.9325,4995.6325,2699.0575,1397.0575,734.4325,392.6075,213.1225,121.86825,72.82425,54.1045,27.06775],
		[78904.5,43193.25,27333.25,14903.5,8073.5,4456,2632.5,1635.5,1111.5,730,502.25],
		[41446.75,24533.25,12905.25,6432.5,3163.75,1576.25,751.25,367.75,175.25,84,42],
		[8164283.5,7040712.5,4635695.75,3177195.25,1432992.25,927839,451373.5,212997.5,105453.5,44515.5,15059.5],
		[42068,29579,16348.75,8545,4398.25,2066.75,1065.5,465.75,269.5,113.5,58],
		[209141,121631,68657.25,36305.5,18616,9234,4560.25,2278.75,1086.5,518,436.5],
		[72695.5,48006.25,29158.5,15929,8800.75,4824.25,2827.25,1540,983.25,478.5,204.75],
		[1374395.75,867953.5,494063.5,266745.5,142246,72989,37482.75,19168.25,10023,5363.75,2980.25],
		[51723.5,28295.75,16689.25,9059.75,4881.75,2483.25,1338.25,718.25,510.75,272.5,152],
		[53688,39314,25450.75,14510.25,8281.25,3970.5,2226.75,1093,504.75,268.25,119.25],
		[77056.25,72780.5,62978.5,45531,28304.5,15719.25,8250.75,4203.5,1982.25,1007,465.5],
		[631.0370322,331.9392823,174.4362822,87.85528225,42.49523225,20.04893225,9.29905225,4.61028975,2.04958975,0.96536475,0.44037925],
		[12222.75,7226.75,3968.25,1811,944,437.25,230.75,101,59.75,50,34.75],
		[36907.75,22709,13386.25,7295.5,3731,1880.5,983,512.5,272,142,77.25],
		[3505.25,1742.75,906.75,503.75,279.5,117.75,63.75,41.5,11.5,4.5,7],
		[55028.5,52259.5,43887.5,31018.75,19764.5,11210,6139.25,3393,1766.5,938.25,497.25],
		["_NaN_","_NaN_",49380.75,25684.25,12671.75,5766,2946.25,1408.75,652.75,330,150.75],
		[333.17385,196.65785,107.6571,59.110575,29.5695,14.64105,7.0127075,3.528505,1.7161475,0.693125,0.2653175],
		[15344.04525,6795.98275,6120.77925,3054.47775,1648.4015,918.6625,533.39825,274.97775,159.722,95.99075,59.529],
		[48736.75,28413.25,15997,8793.75,4454,2227.5,1079.25,522,289.25,136,92.25],
		[13585.75,7442.75,4182.25,2156.75,1400,700.5,381.5,224.75,160,116.75,102.25],
		[22036.25,27321.5,31930.75,32975,31938,28413,22064.25,14910.5,10056.75,4865.5,2419.25],
		[5129.411475,3188.646075,1844.373375,1053.67905,548.611625,284.59905,115.07655,57.728625,-8.94065,3.815375,-43.663125],
		[527146.75,448182.75,331702,219293,135532.75,80992.75,47902.5,25596.5,14222,7936.5,4249.25],
		[590.287,370.657,265.016,144.207,68.75,13.305,6.248,1.47,-0.111,-0.778,0.453],
		[39667.5,20714,11760,6910.5,3865,1902.75,990.5,554,233.25,102,66.75],
		[25174.25,14729,8191.5,4330.25,2319.25,1194.25,640,328.5,170.5,93,48.25],
		[42817,25989.5,16255,9599,4441.5,2623.25,1446.25,855.25,499.5,246.75,144.75],
		[66617,40042.75,22962.5,13085,7052.75,4034.25,2320.25,1307.5,783.25,571.25,418.5],
		[18993.25,12380.75,6862,3637,1911,1025.25,560.25,320.5,192.25,129.75,92.91666667],
		[42898,28753,16341.75,9899,5454,2694,1451.75,780.75,487.25,281.75,182],
		[9995,6109.5,3912.75,2423,1056.25,502.5,426.75,243,164.5,60.75,123.25],
		[56509,15365.25,12813.75,4581.5,2833,1122.5,572,264.5,153.25,57.5,27.75],
		[17606.5,10483.25,6112.25,3263.25,1643,838.5,425.75,240,146.25,96.5,83.5],
		[4540.0985,1448.0985,777.2235,426.6985,236.4235,125.3985,68.5035,32.0385,20.5835,128.9235,5.693],
		[41807.25,27848,16950,9623.25,5245.25,2820,1460.25,770.25,402.75,211.75,109.5],
		[15240.384,9343.25925,5497.1595,2943.20975,1515.66025,751.2675,388.22,214.27925,120.2375,76.62175,52.11525],
		[220820.25,81541,47646.5,26545.5,17917.25,8215.25,12639.5,2094.5,1146.75,597,303.75],
		[264.95415,154.17915,85.59665,46.60415,24.79415,13.24665,7.1169,4.0284,2.48615,1.56415,1.107175],
		[557024.25,327712.25,189427.75,103466.5,56169.25,30599.75,16303.75,8434.5,4579,2376,1310],
		[1260.75,792.75,439.5,231.25,125.25,64.25,27.25,15.5,6.25,2.25,0.25],
		[30844.25,18849.5,11025,5909.5,3112.5,1562.25,729.25,357.5,145.25,2.75,17.5],
		[17421.1875,13582.9375,9712.4625,5851.5875,3348.7375,1726.6625,917.825,500.625,277.5625,150.875,95.3125],
		["_NaN_","_NaN_","_NaN_","_NaN_","_NaN_",37800.5,26582.75,7208,3739.5,1936.75,954],
		[6358071.5,3578087.75,1964742,1089223.5,578936.25,306622.75,172406.25,94996,56488.25,36046.5,24994.75],
		[514.1308083,292.9498083,150.7892083,76.50288828,37.53938828,18.27424828,9.13770628,4.28876828,2.08662828,1.04378568,0.48873368],
		[2459666,1370276,781282.75,385510.25,235260.5,119448.75,52400.25,31332,22060,13440,8003.5]
	],
	valid_level: [
		[1,1,1,1,1,1,1,1,1,1,1],
		[1,1,1,1,1,1,1,1,1,1,1],
		[1,1,1,1,1,1,1,1,0,0,0],
		[0,1,1,1,1,1,1,0,0,0,0],
		[1,1,1,1,1,1,1,1,1,1,1],
		[1,1,1,1,0,0,0,0,0,0,0],
		[1,1,1,1,1,1,1,1,1,1,1],
		[1,1,1,1,1,1,1,1,1,1,1],
		[0,0,1,1,1,1,1,1,1,0,0],
		[0,0,0,1,1,1,0,0,0,0,0],
		[1,1,1,1,1,0,0,0,0,0,0],
		[1,1,1,1,1,1,1,1,1,1,1],
		[1,1,1,1,1,1,1,1,1,1,1],
		[1,1,1,1,1,1,1,1,1,1,1],
		[0,0,0,0,0,1,1,1,1,1,0],
		[1,1,1,1,1,1,1,1,1,1,1],
		[0,1,1,1,1,1,1,1,0,0,0],
		[0,0,0,0,0,1,1,1,1,1,1],
		[1,1,1,1,1,1,1,1,0,0,0],
		[1,1,1,1,1,1,1,0,0,0,0],
		[1,1,1,1,1,1,1,1,1,1,1],
		[0,0,0,1,1,1,1,1,1,1,1],
		[0,1,1,1,1,1,1,1,1,1,1],
		[1,1,1,1,1,1,1,1,1,0,0],
		[1,1,1,1,1,1,1,1,1,1,0],
		[1,1,1,1,1,1,1,1,1,1,1],
		[1,1,1,1,1,1,1,0,0,0,0],
		[0,1,1,1,1,1,1,1,1,1,1],
		[0,0,0,1,1,1,1,1,1,1,1],
		[1,1,1,1,1,1,1,1,1,1,1],
		[1,1,1,1,1,1,1,1,0,0,0],
		[1,1,1,1,1,1,1,1,1,1,1],
		[1,1,1,1,1,1,1,1,1,0,0],
		[0,0,0,1,1,1,1,1,1,1,1],
		[0,0,1,1,1,1,1,1,1,1,1],
		[1,1,1,1,1,1,1,1,1,1,1],
		[0,0,1,1,1,1,1,1,1,1,1],
		[1,1,1,1,1,1,1,1,1,0,0],
		[1,1,1,1,1,1,1,0,0,0,0],
		[0,0,0,0,0,0,0,0,1,1,1],
		[1,1,1,1,1,1,0,0,0,0,0],
		[0,0,1,1,1,1,1,1,1,1,1],
		[0,0,1,1,1,1,1,0,0,0,0],
		[1,1,1,1,1,1,1,1,1,1,0],
		[1,1,1,1,1,1,1,1,1,1,1],
		[1,1,1,1,1,1,1,1,1,1,1],
		[1,1,1,1,1,1,1,1,0,0,0],
		[1,1,1,1,1,1,1,1,0,0,0],
		[0,1,1,1,1,1,1,1,1,1,1],
		[1,1,1,1,1,0,0,0,0,0,0],
		[0,0,1,1,1,1,1,1,1,1,1],
		[1,1,1,1,1,1,1,1,1,0,0],
		[1,1,1,1,1,1,1,1,0,0,0],
		[1,1,1,1,1,1,1,1,1,1,1],
		[1,1,1,1,1,1,1,1,1,0,0],
		[0,0,0,0,0,0,1,1,1,1,1],
		[1,1,1,1,1,1,1,1,1,0,0],
		[1,1,1,1,1,1,1,1,1,1,1],
		[1,1,1,1,1,1,1,1,1,1,0],
		[1,1,1,1,1,1,1,1,1,0,0],
		[0,0,1,1,1,1,1,1,1,1,1],
		[0,0,0,0,0,0,1,1,1,1,1],
		[1,1,1,1,1,1,1,1,1,0,0],
		[1,1,1,1,1,1,1,1,1,1,1],
		[1,1,1,1,1,1,1,0,0,0,0]
	],
	local_valid_level: [
		[1,1,1,1,1,1,1,1,1,1,1],
		[1,1,1,1,1,1,1,1,1,1,1],
		[1,1,1,1,1,1,1,1,0,0,0],
		[0,1,1,1,1,1,1,0,1,1,1],
		[1,1,1,1,1,1,1,1,1,1,1],
		[1,1,1,1,0,0,0,0,0,0,0],
		[1,1,1,1,1,1,1,1,1,1,1],
		[1,1,1,1,1,1,1,1,1,1,1],
		[0,0,1,1,1,1,1,1,1,0,1],
		[1,1,0,1,1,1,0,1,1,0,1],
		[1,1,1,1,1,0,1,0,1,0,1],
		[1,1,1,1,1,1,1,1,1,1,1],
		[1,1,1,1,1,1,1,1,1,1,1],
		[1,1,1,1,1,1,1,1,1,1,1],
		[0,0,0,0,0,1,1,1,1,1,0],
		[1,1,1,1,1,1,1,1,1,1,1],
		[0,1,1,1,1,1,1,1,0,0,1],
		[0,1,0,1,0,1,1,1,1,1,1],
		[1,1,1,1,1,1,1,1,0,1,1],
		[1,1,1,1,1,1,1,0,1,0,1],
		[1,1,1,1,1,1,1,1,1,1,1],
		[0,1,0,1,1,1,1,1,1,1,1],
		[0,1,1,1,1,1,1,1,1,1,1],
		[1,1,1,1,1,1,1,1,1,0,1],
		[1,1,1,1,1,1,1,1,1,1,0],
		[1,1,1,1,1,1,1,1,1,1,1],
		[1,1,1,1,1,1,1,0,1,1,1],
		[0,1,1,1,1,1,1,1,1,1,1],
		[0,0,0,1,1,1,1,1,1,1,1],
		[1,1,1,1,1,1,1,1,1,1,1],
		[1,1,1,1,1,1,1,1,0,0,1],
		[1,1,1,1,1,1,1,1,1,1,1],
		[1,1,1,1,1,1,1,1,1,0,1],
		[0,0,0,1,1,1,1,1,1,1,1],
		[0,0,1,1,1,1,1,1,1,1,1],
		[1,1,1,1,1,1,1,1,1,1,1],
		[1,0,1,1,1,1,1,1,1,1,1],
		[1,1,1,1,1,1,1,1,1,0,1],
		[1,1,1,1,1,1,1,0,0,0,1],
		[0,0,0,0,0,0,0,0,1,1,1],
		[1,1,1,1,1,1,0,0,0,0,0],
		[0,0,1,1,1,1,1,1,1,1,1],
		[1,0,1,1,1,1,1,0,0,0,1],
		[1,1,1,1,1,1,1,1,1,1,0],
		[1,1,1,1,1,1,1,1,1,1,1],
		[1,1,1,1,1,1,1,1,1,1,1],
		[1,1,1,1,1,1,1,1,0,0,1],
		[1,1,1,1,1,1,1,1,0,0,1],
		[0,1,1,1,1,1,1,1,1,1,1],
		[1,1,1,1,1,0,1,0,1,0,1],
		[1,0,1,1,1,1,1,1,1,1,1],
		[1,1,1,1,1,1,1,1,1,0,1],
		[1,1,1,1,1,1,1,1,0,1,1],
		[1,1,1,1,1,1,1,1,1,1,1],
		[1,1,1,1,1,1,1,1,1,0,1],
		[1,1,1,0,1,0,1,1,1,1,1],
		[1,1,1,1,1,1,1,1,1,0,1],
		[1,1,1,1,1,1,1,1,1,1,1],
		[1,1,1,1,1,1,1,1,1,1,0],
		[1,1,1,1,1,1,1,1,1,0,0],
		[0,0,1,1,1,1,1,1,1,1,1],
		[0,0,0,0,0,0,1,1,1,1,1],
		[1,1,1,1,1,1,1,1,1,0,1],
		[1,1,1,1,1,1,1,1,1,1,1],
		[1,1,1,1,1,1,1,0,1,1,1]
	],
	valid_count: [
		[11],
		[11],
		[8],
		[6],
		[11],
		[4],
		[11],
		[11],
		[7],
		[3],
		[5],
		[11],
		[11],
		[11],
		[5],
		[11],
		[7],
		[6],
		[8],
		[7],
		[11],
		[8],
		[10],
		[9],
		[10],
		[11],
		[7],
		[10],
		[8],
		[11],
		[8],
		[11],
		[9],
		[8],
		[9],
		[11],
		[9],
		[9],
		[7],
		[3],
		[6],
		[9],
		[5],
		[10],
		[11],
		[11],
		[8],
		[8],
		[10],
		[5],
		[9],
		[9],
		[8],
		[11],
		[9],
		[5],
		[9],
		[11],
		[10],
		[9],
		[9],
		[5],
		[9],
		[11],
		[7]
	],
	local_MEFL_per_au: [
		[7.734011665e+10,6.301817268e+10,5.05899358e+10,4.660308416e+10,4.909636589e+10,4.662907423e+10,4.827431357e+10,4.99535316e+10,4.935073452e+10,4.950657895e+10,4.779598577e+10],
		[7.681853853e+10,8.605532128e+10,7.827941329e+10,7.549157303e+10,7.302280446e+10,7.146248813e+10,7.325739875e+10,7.435770751e+10,7.009128167e+10,6.916360294e+10,6.60551264e+10],
		[1228293057,994192561.2,797889753.9,1041379797,1073166419,1118204216,1280258331,1096337867,"_NaN_","_NaN_","_NaN_"],
		["_NaN_",1.199059873e+11,1.083357328e+11,1.069499716e+11,1.035502959e+11,1.037931034e+11,9.99070632e+10,"_NaN_","_NaN_","_NaN_","_NaN_"],
		[1.026979537e+11,9.515078713e+10,8.592389598e+10,7.957068838e+10,7.801969933e+10,7.364454884e+10,7.024831964e+10,6.723552538e+10,6.372798103e+10,6.155922775e+10,6.060728093e+10],
		[2.953829969e+12,2.473077552e+12,2.239041898e+12,2.196900691e+12,"_NaN_","_NaN_","_NaN_","_NaN_","_NaN_","_NaN_","_NaN_"],
		[2.231720835e+10,1.738964652e+10,1.60120862e+10,1.540272234e+10,1.536717857e+10,1.615292148e+10,1.598750744e+10,1.475258783e+10,1.403498956e+10,1.37598742e+10,1.227329071e+10],
		[2.758639652e+10,2.449653915e+10,2.195910208e+10,2.040733308e+10,1.993588725e+10,1.850440171e+10,1.701410871e+10,1.629352157e+10,1.728454612e+10,1.3144564e+10,1.094768389e+10],
		["_NaN_","_NaN_",4248590037,3320316809,4618339975,4081924173,4018047843,3447154323,2940433269,"_NaN_","_NaN_"],
		["_NaN_","_NaN_","_NaN_",7388388693,7004365512,1.064868536e+10,"_NaN_","_NaN_","_NaN_","_NaN_","_NaN_"],
		[7.87391287e+15,9.508766231e+15,8.555997674e+15,7.967178344e+15,7.480118972e+15,"_NaN_","_NaN_","_NaN_","_NaN_","_NaN_","_NaN_"],
		[5.155433759e+10,3.940125796e+10,3.13023222e+10,2.718225658e+10,2.556827835e+10,2.455138662e+10,2.243589744e+10,2.815399581e+10,2.791172107e+10,2.766544118e+10,2.826397236e+10],
		[7.486025878e+10,5.629535423e+10,4.669634962e+10,4.247572816e+10,4.183577028e+10,4.001808126e+10,3.977272727e+10,3.842422386e+10,3.771551724e+10,3.792842742e+10,4.040485395e+10],
		[3.9185055e+11,3.399977409e+11,3.011807084e+11,2.887567153e+11,2.704888569e+11,2.799479167e+11,2.816242515e+11,2.833207831e+11,2.850378788e+11,3.221318493e+11,3.359375e+11],
		["_NaN_","_NaN_","_NaN_","_NaN_","_NaN_",2317880795,2371662338,2346693112,2604887843,2032816822,"_NaN_"],
		[1.455864571e+12,1.241749175e+12,1.020338983e+12,1.133283133e+12,1.159476117e+12,1.157692308e+12,1.262583893e+12,1.271114865e+12,1.205929487e+12,1.17578125e+12,9.044471154e+11],
		["_NaN_",4.828631701e+10,3.819215348e+10,3.242625988e+10,2.89891363e+10,2.729614045e+10,2.454978468e+10,2.025899203e+10,"_NaN_","_NaN_","_NaN_"],
		["_NaN_","_NaN_","_NaN_","_NaN_","_NaN_",3.837335022e+12,4.131077538e+12,4.134043445e+12,3.99821377e+12,3.991867623e+12,3.101389063e+12],
		[3.987847003e+11,3.012631534e+11,2.788010259e+11,2.693160446e+11,2.561501568e+11,2.39584063e+11,2.206770754e+11,1.929594049e+11,"_NaN_","_NaN_","_NaN_"],
		[3.814738069e+10,3.484340725e+10,2.753057174e+10,2.524574764e+10,2.330154208e+10,2.110917864e+10,1.786562203e+10,"_NaN_","_NaN_","_NaN_","_NaN_"],
		[7.262330581e+10,6.134531707e+10,5.830960268e+10,5.849203265e+10,5.946266298e+10,5.967486122e+10,6.260399334e+10,6.394459551e+10,6.709165478e+10,6.998697917e+10,6.998697917e+10],
		["_NaN_","_NaN_","_NaN_",118422057.9,131281240.4,101378040.8,104195860,110403291.1,111497603.2,132064252.9,195189290.8],
		["_NaN_",5.088069238e+10,4.602798379e+10,4.403159743e+10,4.277269368e+10,4.551227773e+10,4.414007508e+10,5.04898014e+10,4.362824675e+10,5.179653084e+10,5.068022629e+10],
		[1.43922043e+10,1.237349031e+10,1.096024091e+10,1.036344356e+10,1.010555436e+10,1.018653888e+10,1.031330519e+10,1.031952825e+10,1.082173263e+10,"_NaN_","_NaN_"],
		[4.140558907e+10,3.135008462e+10,2.580722602e+10,2.362044071e+10,2.137601909e+10,1.949784941e+10,1.663498099e+10,1.526988636e+10,1.195811086e+10,1.228611546e+10,"_NaN_"],
		[2190053338,1733963859,1523083571,1410520515,1322532795,1288721588,1254743849,1226800829,1173083159,1096044046,986310921.9],
		[5.819405106e+10,5.318819964e+10,4.508890453e+10,4.152984354e+10,3.853638552e+10,3.787878788e+10,3.514384457e+10,"_NaN_","_NaN_","_NaN_","_NaN_"],
		["_NaN_",3.828152821e+10,2.956690864e+10,2.592994607e+10,2.271698113e+10,2.369034127e+10,2.11210284e+10,2.151475297e+10,2.329432888e+10,2.191577353e+10,2.46495021e+10],
		["_NaN_","_NaN_","_NaN_",8263600624,6646469643,5983905085,5700239372,5594296420,5931548745,5838039970,6314614662],
		[4.769926084e+12,4.533961723e+12,4.313896113e+12,4.282611021e+12,4.426967216e+12,4.691646359e+12,5.057639073e+12,5.100682663e+12,5.736666326e+12,6.089829e+12,6.674822043e+12],
		[2.462620932e+11,2.082540561e+11,1.896301896e+11,2.077581447e+11,1.992849576e+11,2.151229274e+11,2.038190683e+11,2.328279703e+11,"_NaN_","_NaN_","_NaN_"],
		[8.155468702e+10,6.627328372e+10,5.62143991e+10,5.15728874e+10,5.042213884e+10,5.00199415e+10,4.784460834e+10,4.588414634e+10,4.322725184e+10,4.140074824e+10,3.805117314e+10],
		[8.587119321e+11,8.63577679e+11,8.298869589e+11,7.46898263e+11,6.730769231e+11,7.988322718e+11,7.37745098e+11,5.666415663e+11,1.022418478e+12,"_NaN_","_NaN_"],
		["_NaN_","_NaN_","_NaN_",1.212976023e+10,9518328316,8390945584,7660748463,6930629237,6655993490,6265820677,5911419055],
		["_NaN_","_NaN_",1.523873169e+10,1.464905535e+10,1.484601574e+10,1.631330212e+10,1.596308867e+10,1.669254658e+10,1.801273458e+10,1.781486742e+10,1.949885987e+10],
		[9.034322472e+12,7.652885456e+12,6.98978516e+12,6.365189308e+12,6.362129897e+12,6.424573374e+12,6.706575171e+12,6.664472631e+12,6.851283179e+12,8.481740307e+12,1.107900204e+13],
		["_NaN_","_NaN_",1.229418623e+11,1.231798136e+11,1.141257151e+11,1.023907039e+11,8.817286146e+10,8.551828284e+10,7.361423285e+10,6.124450793e+10,4.937850669e+10],
		[6.17603759e+10,5.296824545e+10,4.704007001e+10,4.278606965e+10,4.223731477e+10,4.222783389e+10,4.357771601e+10,4.504909004e+10,4.064930856e+10,"_NaN_","_NaN_"],
		[2.215556741e+11,2.022102046e+11,1.799270727e+11,1.744523009e+11,1.34375e+11,1.342790864e+11,1.232798165e+11,"_NaN_","_NaN_","_NaN_","_NaN_"],
		["_NaN_","_NaN_","_NaN_","_NaN_","_NaN_","_NaN_","_NaN_","_NaN_",1169146344,1208284092,1215026609],
		[5.868119597e+11,4.719871584e+11,4.079976485e+11,3.570821684e+11,3.429110712e+11,3.305088334e+11,"_NaN_","_NaN_","_NaN_","_NaN_","_NaN_"],
		["_NaN_","_NaN_",2268602541,1715741041,1388040898,1161369382,981812014,918704705.7,826734109.1,740742928.2,691758104.4],
		["_NaN_","_NaN_",2.839451203e+12,2.609096646e+12,2.736363636e+12,7.069710635e+12,7.527408771e+12,"_NaN_","_NaN_","_NaN_","_NaN_"],
		[7.588075881e+10,7.265617457e+10,6.398809524e+10,5.44461327e+10,4.867399741e+10,4.943502825e+10,4.748233216e+10,4.244697653e+10,5.040862808e+10,5.763633578e+10,"_NaN_"],
		[1.195666207e+11,1.02179374e+11,9.186351706e+10,8.688874776e+10,8.111458446e+10,7.876282185e+10,7.348632812e+10,7.15848554e+10,6.896077713e+10,6.32140457e+10,6.092130829e+10],
		[7.029918023e+10,5.790800131e+10,4.629344817e+10,3.919679133e+10,4.235618597e+10,3.585723816e+10,3.251944685e+10,2.749561532e+10,2.353916416e+10,2.382535461e+10,2.030710276e+10],
		[4.518366183e+10,3.758483121e+10,3.277082199e+10,2.875429882e+10,2.667399241e+10,2.33159819e+10,2.026990626e+10,1.798518164e+10,"_NaN_","_NaN_","_NaN_"],
		[1.584773538e+11,1.215596793e+11,1.096619061e+11,1.034506461e+11,9.844322344e+10,9.174591563e+10,8.394689871e+10,7.337168487e+10,"_NaN_","_NaN_","_NaN_"],
		["_NaN_",5.234236428e+10,4.604769991e+10,3.800888979e+10,3.449303264e+10,3.491555308e+10,3.239624591e+10,3.011927634e+10,2.41309646e+10,2.086568323e+10,1.615084135e+10],
		[3.011505753e+11,2.463376708e+11,1.923199796e+11,1.552827074e+11,1.781065089e+11,"_NaN_","_NaN_","_NaN_","_NaN_","_NaN_","_NaN_"],
		["_NaN_","_NaN_",5.872597795e+10,8.212375859e+10,6.640487116e+10,8.379732739e+10,8.222246503e+10,8.890595463e+10,7.67230832e+10,1.022418478e+11,1.059262387e+11],
		[1.709595888e+11,1.435623495e+11,1.231134198e+11,1.152991649e+11,1.14500913e+11,1.121794872e+11,1.104668233e+11,9.798177083e+10,8.039529915e+10,"_NaN_","_NaN_"],
		[6.629812106e+11,1.039293943e+12,9.681899737e+11,8.817701492e+11,7.957119322e+11,7.501086536e+11,6.865525119e+11,7.339802113e+11,"_NaN_","_NaN_","_NaN_"],
		[7.199708185e+10,5.404337834e+10,4.439528024e+10,3.909801782e+10,3.586578333e+10,3.335549645e+10,3.220766992e+10,3.052986043e+10,2.919382371e+10,2.776342975e+10,2.684432078e+10],
		[1.975015853e+11,1.610786942e+11,1.368888787e+11,1.278366246e+11,1.241208246e+11,1.252050701e+11,1.211458709e+11,1.097428939e+11,9.778823162e+10,"_NaN_","_NaN_"],
		["_NaN_","_NaN_","_NaN_","_NaN_","_NaN_","_NaN_",3720973931,1.122732156e+10,1.025316111e+10,9847414154,9677211934],
		[1.136045614e+13,9.761371755e+12,8.7912319e+12,8.073315359e+12,7.587475271e+12,7.100851914e+12,6.608389889e+12,5.837460282e+12,4.729325463e+12,"_NaN_","_NaN_"],
		[5403714470,4592443523,3972490831,3636442713,3349252482,3073963023,2884689105,2788028336,2567768618,2474287142,2243857347],
		[2.387467777e+12,1.898454746e+12,1.712172924e+12,1.627027027e+12,1.501996008e+12,1.464007782e+12,1.725917431e+12,1.517137097e+12,1.88125e+12,2.612847222e+12,"_NaN_"],
		[9.758707052e+10,7.984296666e+10,6.825396825e+10,6.366866909e+10,6.044176707e+10,6.020963354e+10,6.449262941e+10,6.577797203e+10,8.094879518e+10,"_NaN_","_NaN_"],
		["_NaN_","_NaN_",7.747777662e+10,6.429879071e+10,5.617788794e+10,5.447648281e+10,5.124206684e+10,4.697253433e+10,4.236095474e+10,3.896541011e+10,3.084016393e+10],
		["_NaN_","_NaN_","_NaN_","_NaN_","_NaN_","_NaN_",1769239450,3262434101,3144220484,3035449206,3081187762],
		[473413990.4,420615732.5,383001941.2,345429565.2,324949422.3,306769474.9,272793184.7,247543317.6,208146163.1,"_NaN_","_NaN_"],
		[5.854541201e+12,5.137398822e+12,4.99041018e+12,4.918114969e+12,5.011402919e+12,5.14727055e+12,5.146942631e+12,5.483071937e+12,5.634838084e+12,5.632292493e+12,6.014427172e+12],
		[1223743386,1098318879,963159624.3,975979237.9,799645499.4,787471614.4,897538656.8,"_NaN_","_NaN_","_NaN_","_NaN_"]
	],
	MEFL_per_au_geomean: [
		[5.193091607e+10],
		[7.383603555e+10],
		[1069287146],
		[1.068935623e+11],
		[7.513977819e+10],
		[2.448352631e+12],
		[1.559636663e+10],
		[1.829884986e+10],
		[3770338427],
		[8198571284],
		[8.248209732e+15],
		[2.95421048e+10],
		[4.412988357e+10],
		[3.054489861e+11],
		[2327541888],
		[1.172825987e+12],
		[3.031593857e+10],
		[3.847492207e+12],
		[2.63968499e+11],
		[2.603979519e+10],
		[6.377077814e+10],
		[122917807.8],
		[4.687678612e+10],
		[1.102070678e+10],
		[2.037124551e+10],
		[1349997671],
		[4.355462827e+10],
		[2.486443137e+10],
		[6237645711],
		[5.010068083e+12],
		[2.121960129e+11],
		[5.087395382e+10],
		[7.789912169e+11],
		[7724916317],
		[1.648972714e+10],
		[7.395227453e+12],
		[8.738303608e+10],
		[4.608215031e+10],
		[1.635351608e+11],
		[1197313578],
		[4.074146018e+11],
		[1102039570],
		[4.041932952e+12],
		[5.536537245e+10],
		[8.009589205e+10],
		[3.553959736e+10],
		[2.78587455e+10],
		[1.024722881e+11],
		[3.120497529e+10],
		[2.085587252e+11],
		[8.174621362e+10],
		[1.163053069e+11],
		[8.05330632e+11],
		[3.690314594e+10],
		[1.30853575e+11],
		[8359351847],
		[7.524954335e+12],
		[3247145896],
		[1.800154455e+12],
		[7.036997758e+10],
		[4.975316887e+10],
		[2792264134],
		[321708936.7],
		[5.349048139e+12],
		[953029128.2]
	],
	MEFL_per_au_model: [
		[5.854410718e+10],
		[7.934540314e+10],
		[1021984329],
		[1.153001713e+11],
		[9.223270219e+10],
		[2.544605305e+12],
		[1.825171512e+10],
		[2.47110095e+10],
		[4447062182],
		[4606567718],
		[8.474919566e+15],
		[3.513646062e+10],
		[5.386028585e+10],
		[3.184538358e+11],
		[2574523570],
		[1.250947774e+12],
		[4.400362923e+10],
		[4.803478854e+12],
		[3.239394627e+11],
		[3.273504716e+10],
		[6.151000956e+10],
		[95201696.08],
		[4.534391984e+10],
		[1.206214947e+10],
		[3.148651065e+10],
		[1730055265],
		[5.111269923e+10],
		[2.993607388e+10],
		[7376465610],
		[4.294519087e+12],
		[2.132254848e+11],
		[6.480618379e+10],
		[8.079962597e+11],
		[1.284458799e+10],
		[1.396451308e+10],
		[6.997566991e+12],
		[1.518042143e+11],
		[5.167808756e+10],
		[1.984016028e+11],
		[1026134739],
		[4.758390123e+11],
		[2192824818],
		[1.561181172e+12],
		[6.475662052e+10],
		[1.015783793e+11],
		[5.567956298e+10],
		[3.752783238e+10],
		[1.281121604e+11],
		[5.144871244e+10],
		[2.361512483e+11],
		[6.157309419e+10],
		[1.441303751e+11],
		[8.59870034e+11],
		[5.163250188e+10],
		[1.608077556e+11],
		[2339934553],
		[9.927795532e+12],
		[4449509693],
		[1.789044035e+12],
		[7.579451952e+10],
		[8.0476924e+10],
		[1337613938],
		[423029577.5],
		[5.137207376e+12],
		[1077639447]
	],
	pipetting_model_fit_error: [
		[0.0266685001],
		[0.002585280245],
		[0.02497294305],
		[0.0006354039162],
		[0.001750185159],
		[0.001186709732],
		[0.01075372692],
		[0.01024249047],
		[0.01942942539],
		[0.007011557831],
		[0.005030160105],
		[0.06305792166],
		[0.03027035468],
		[0.02191350389],
		[0.005393623335],
		[0.02304959005],
		[0.00295389399],
		[0.00734220097],
		[0.005274330168],
		[0.001736497015],
		[0.01026959105],
		[0.04168345629],
		[0.008699501992],
		[0.01051980243],
		[0.007645247854],
		[0.01024994001],
		[0.002041736643],
		[0.02889669361],
		[0.01365130007],
		[0.0109273832],
		[0.009394422596],
		[0.01027840783],
		[0.04094763731],
		[0.00572627689],
		[0.001685237513],
		[0.05599362985],
		[0.007881333551],
		[0.01048291386],
		[0.002601421914],
		[2.353610465e-05],
		[0.004032425576],
		[0.01152296385],
		[0.05647337296],
		[0.02996534147],
		[0.003461276621],
		[0.009346986329],
		[0.0008028553821],
		[0.004634754497],
		[0.0122943752],
		[0.009920342334],
		[0.01750766155],
		[0.007945512713],
		[0.02917865975],
		[0.02250796079],
		[0.008251954491],
		[0.09715447471],
		[0.003119484599],
		[0.004998166351],
		[0.06456517777],
		[0.03312375034],
		[0.004385343217],
		[0.02934193973],
		[0.001453247239],
		[0.007049342013],
		[0.007690931309]
	],
	pipetting_model_beta: [
		[0.01533476055],
		[0.009123932469],
		[-0.008901177244],
		[0.01556250074],
		[0.02666918138],
		[0.05188431265],
		[0.02024508936],
		[0.03986476454],
		[0.02131046836],
		[-0.08350306519],
		[0.01416137203],
		[0.02240793819],
		[0.02590143411],
		[0.005251081802],
		[0.008502341213],
		[0.008169692356],
		[0.06984419139],
		[0.01745943848],
		[0.04437021559],
		[0.065479765],
		[-0.004479681863],
		[-0.0225203575],
		[-0.003670785854],
		[0.01543925572],
		[0.06942193712],
		[0.03256173779],
		[0.04375592045],
		[0.02127047134],
		[0.01557352101],
		[-0.01872167773],
		[0.0009600167569],
		[0.0317217215],
		[0.006146891727],
		[0.04940824226],
		[-0.01624469862],
		[-0.006837984519],
		[0.06001387057],
		[0.01973865234],
		[0.05397697938],
		[-0.009527554598],
		[0.05992926951],
		[0.07648895292],
		[-0.1276047551],
		[0.02321261505],
		[0.03110341424],
		[0.06152479222],
		[0.06744384519],
		[0.0488100588],
		[0.06059762142],
		[0.08161165031],
		[-0.02726269265],
		[0.03811115643],
		[0.01341230782],
		[0.04489781583],
		[0.03650874814],
		[-0.08154770507],
		[0.05026701685],
		[0.04191814213],
		[-0.000884497932],
		[0.01263420931],
		[0.05165975498],
		[-0.04927306282],
		[0.04958421751],
		[-0.005014229807],
		[0.03283251518]
	],
	pipetting_model_predictions: [
		[2.917684741e+15,1.503584368e+15,7.7484929e+14,3.993067733e+14,2.057766604e+14,1.06043866e+14,5.464809031e+13,2.816206053e+13,1.451288872e+13,7.478996034e+12,3.85418663e+12],
		[2.955073927e+15,1.504498858e+15,7.659763751e+14,3.899769043e+14,1.985465751e+14,1.010848131e+14,5.146469755e+13,2.62019092e+13,1.334001905e+13,6.791722958e+12,3.4578287e+12],
		[3.063585087e+15,1.50452303e+15,7.388694887e+14,3.628579361e+14,1.781991052e+14,8.751337079e+13,4.297771337e+13,2.110630444e+13,1.036528126e+13,5.090377426e+12,2.499878361e+12],
		[2.916313746e+15,1.503542008e+15,7.751698774e+14,3.996485205e+14,2.060437906e+14,1.06228452e+14,5.476740634e+13,2.823602097e+13,1.455743358e+13,7.505266863e+12,3.869434153e+12],
		[2.849451528e+15,1.500718304e+15,7.903820805e+14,4.162698833e+14,2.192365187e+14,1.154651178e+14,6.081191908e+13,3.202776364e+13,1.686803606e+13,8.883874742e+12,4.678863038e+12],
		[2.697656438e+15,1.488794269e+15,8.216422018e+14,4.534514418e+14,2.502527373e+14,1.381105599e+14,7.622105142e+13,4.206520257e+13,2.321512541e+13,1.281206353e+13,7.070776874e+12],
		[2.888124562e+15,1.502532621e+15,7.816852176e+14,4.066678959e+14,2.115669758e+14,1.100666802e+14,5.72616499e+13,2.979009217e+13,1.549814916e+13,8.062835996e+12,4.194650833e+12],
		[2.770014117e+15,1.495433019e+15,8.073315948e+14,4.358498814e+14,2.352999936e+14,1.270301756e+14,6.857911585e+13,3.702344823e+13,1.998765516e+13,1.079063075e+13,5.825481328e+12],
		[2.88171098e+15,1.502266101e+15,7.831470447e+14,4.082627527e+14,2.128316468e+14,1.109513655e+14,5.78401083e+13,3.015265395e+13,1.571889415e+13,8.194424073e+12,4.271839051e+12],
		[3.512688452e+15,1.463023973e+15,6.093450005e+14,2.537903249e+14,1.057028924e+14,4.402493069e+13,1.833624869e+13,7.636991375e+12,3.180783499e+12,1.324786578e+12,5.517695488e+11],
		[2.92474854e+15,1.503792722e+15,7.731921294e+14,3.975455261e+14,2.044025531e+14,1.050958972e+14,5.403625068e+13,2.778335279e+13,1.428512679e+13,7.344860391e+12,3.776443496e+12],
		[2.875104212e+15,1.501977264e+15,7.846448454e+14,4.099046959e+14,2.14137467e+14,1.118671127e+14,5.844026767e+13,3.052965974e+13,1.59489366e+13,8.331851085e+12,4.352625147e+12],
		[2.854073367e+15,1.500961277e+15,7.893576879e+14,4.151243401e+14,2.183144858e+14,1.148119012e+14,6.037974348e+13,3.175379369e+13,1.669936564e+13,8.782220338e+12,4.61858227e+12],
		[2.978388488e+15,1.504834005e+15,7.603190091e+14,3.841520019e+14,1.940932145e+14,9.806580661e+13,4.954785488e+13,2.503410728e+13,1.264850978e+13,6.390673252e+12,3.228894574e+12],
		[2.958815906e+15,1.504564815e+15,7.650747311e+14,3.89042292e+14,1.978289163e+14,1.005964671e+14,5.115353904e+13,2.601169436e+13,1.322700748e+13,6.725964272e+12,3.420168579e+12],
		[2.960818452e+15,1.504598202e+15,7.645912054e+14,3.885420776e+14,1.97445308e+14,1.003357214e+14,5.09875727e+13,2.591033913e+13,1.316684907e+13,6.690993639e+12,3.400160179e+12],
		[2.589537968e+15,1.475633169e+15,8.408809902e+14,4.791711479e+14,2.730528953e+14,1.555976063e+14,8.866639217e+13,5.052602855e+13,2.879196388e+13,1.640693338e+13,9.349395683e+12],
		[2.90489418e+15,1.503164911e+15,7.77826871e+14,4.024938559e+14,2.082742447e+14,1.077734737e+14,5.576840118e+13,2.885788556e+13,1.493278526e+13,7.727110674e+12,3.998466351e+12],
		[2.742891302e+15,1.493148329e+15,8.12825478e+14,4.424779807e+14,2.408718338e+14,1.311234521e+14,7.137970187e+13,3.88569837e+13,2.115258459e+13,1.151483703e+13,6.268334319e+12],
		[2.615811815e+15,1.47918865e+15,8.364512503e+14,4.729962565e+14,2.67469812e+14,1.512487664e+14,8.552811688e+13,4.836441944e+13,2.734910054e+13,1.546536294e+13,8.745349804e+12],
		[3.036967685e+15,1.504879193e+15,7.456982166e+14,3.695086175e+14,1.830990277e+14,9.072928847e+13,4.495820589e+13,2.227770448e+13,1.103905521e+13,5.470076151e+12,2.710533875e+12],
		[3.145572552e+15,1.501946858e+15,7.171490486e+14,3.424240714e+14,1.635005232e+14,7.806817135e+13,3.727596255e+13,1.779851327e+13,8.498427754e+12,4.057826246e+12,1.937529425e+12],
		[3.032098131e+15,1.504918882e+15,7.469352063e+14,3.70725764e+14,1.840020271e+14,9.132558151e+13,4.53275541e+13,2.249738931e+13,1.116611155e+13,5.542067373e+12,2.750689944e+12],
		[2.917055681e+15,1.503565009e+15,7.749964291e+14,3.994635826e+14,2.058992117e+14,1.061285364e+14,5.470281383e+13,2.819597765e+13,1.453331373e+13,7.491040414e+12,3.861176295e+12],
		[2.592079939e+15,1.47598718e+15,8.404594791e+14,4.785760646e+14,2.725117098e+14,1.551741457e+14,8.835956262e+13,5.031387331e+13,2.86498232e+13,1.631383783e+13,9.289457137e+12],
		[2.813978339e+15,1.498617194e+15,7.981061771e+14,4.250408126e+14,2.263604738e+14,1.205509273e+14,6.420081133e+13,3.419089565e+13,1.82087628e+13,9.697290362e+12,5.164405807e+12],
		[2.746589359e+15,1.493474225e+15,8.120854519e+14,4.415762724e+14,2.401097124e+14,1.305610777e+14,7.099335898e+13,3.860305926e+13,2.099064202e+13,1.141378587e+13,6.206313642e+12],
		[2.881951763e+15,1.502276354e+15,7.830923029e+14,4.082028939e+14,2.127841149e+14,1.109180759e+14,5.781831768e+13,3.013898171e+13,1.57105612e+13,8.189451643e+12,4.268919318e+12],
		[2.916247404e+15,1.503539942e+15,7.751853819e+14,3.996650568e+14,2.060567205e+14,1.062373889e+14,5.477318468e+13,2.823960368e+13,1.45595919e+13,7.506540061e+12,3.87017329e+12],
		[3.1227045e+15,1.502889983e+15,7.233083694e+14,3.481126385e+14,1.675390666e+14,8.06329209e+13,3.880687689e+13,1.86769086e+13,8.988791237e+12,4.326110366e+12,2.082063139e+12],
		[3.004220699e+15,1.504994452e+15,7.539420458e+14,3.776948199e+14,1.892100033e+14,9.478664642e+13,4.748431998e+13,2.378774573e+13,1.19167095e+13,5.969794991e+12,2.990628599e+12],
		[2.819035237e+15,1.498942269e+15,7.970201637e+14,4.237929335e+14,2.253399082e+14,1.198181239e+14,6.37098991e+13,3.387593723e+13,1.801257166e+13,9.577675612e+12,5.092658164e+12],
		[2.972995712e+15,1.504772539e+15,7.616359432e+14,3.854996653e+14,1.951194573e+14,9.875910685e+13,4.998661496e+13,2.530056979e+13,1.280580476e+13,6.481618274e+12,3.280650943e+12],
		[2.712562382e+15,1.49030413e+15,8.187853725e+14,4.498474323e+14,2.471498871e+14,1.35786185e+14,7.460204924e+13,4.098698074e+13,2.251858504e+13,1.237189623e+13,6.79722176e+12],
		[3.107793086e+15,1.503411381e+15,7.272832256e+14,3.51827116e+14,1.701982325e+14,8.233429727e+13,3.982965279e+13,1.926780569e+13,9.320903148e+12,4.509036311e+12,2.18127022e+12],
		[3.051164667e+15,1.504718517e+15,7.420700164e+14,3.659607449e+14,1.804779385e+14,8.900486392e+13,4.389381808e+13,2.164676379e+13,1.067536166e+13,5.264682872e+12,2.596341616e+12],
		[2.648716499e+15,1.483317979e+15,8.306786426e+14,4.651915618e+14,2.605137271e+14,1.458913006e+14,8.170115196e+13,4.575377834e+13,2.56227505e+13,1.434909568e+13,8.035692613e+12],
		[2.891173313e+15,1.502654521e+15,7.809876359e+14,4.059094614e+14,2.109668364e+14,1.096476192e+14,5.698810586e+13,2.961892134e+13,1.539409826e+13,8.000907884e+12,4.158381081e+12],
		[2.685058584e+15,1.487460644e+15,8.240189545e+14,4.564875313e+14,2.528835837e+14,1.400916839e+14,7.760756786e+13,4.299280602e+13,2.381702481e+13,1.319408346e+13,7.309218503e+12],
		[3.067355879e+15,1.504453539e+15,7.378930061e+14,3.619161872e+14,1.775099173e+14,8.706372325e+13,4.270235725e+13,2.094432958e+13,1.027261655e+13,5.038435359e+12,2.471213711e+12],
		[2.649225798e+15,1.483379066e+15,8.305873566e+14,4.650701719e+14,2.604064016e+14,1.458091662e+14,8.164281993e+13,4.571420453e+13,2.559672115e+13,1.433235337e+13,8.025104155e+12],
		[2.549536503e+15,1.469779629e+15,8.473117195e+14,4.88465846e+14,2.815951641e+14,1.623365013e+14,9.358519965e+13,5.395083375e+13,3.110205966e+13,1.792999381e+13,1.033644336e+13],
		[3.778180625e+15,1.406976499e+15,5.239513581e+14,1.951169943e+14,7.26606409e+13,2.705847717e+13,1.007644823e+13,3.752421407e+12,1.397383889e+12,5.203791156e+11,1.937867082e+11],
		[2.870260057e+15,1.501756271e+15,7.857378255e+14,4.111079424e+14,2.150968616e+14,1.125413915e+14,5.888307572e+13,3.080836803e+13,1.61193268e+13,8.433835129e+12,4.412688933e+12],
		[2.822757446e+15,1.499176117e+15,7.962175544e+14,4.228738616e+14,2.245897517e+14,1.192803839e+14,6.335021916e+13,3.364551769e+13,1.786924932e+13,9.490419323e+12,5.040394105e+12],
		[2.639620751e+15,1.482212494e+15,8.322990625e+14,4.673565581e+14,2.624322942e+14,1.473622395e+14,8.27475509e+13,4.646480133e+13,2.609113791e+13,1.465082079e+13,8.226799102e+12],
		[2.603988052e+15,1.477616993e+15,8.384646682e+14,4.757816154e+14,2.699793493e+14,1.531981201e+14,8.693133035e+13,4.932864836e+13,2.79912379e+13,1.588345567e+13,9.012969159e+12],
		[2.716163446e+15,1.490657821e+15,8.180880061e+14,4.489749268e+14,2.46401956e+14,1.352278719e+14,7.421441635e+13,4.07296182e+13,2.235282416e+13,1.226745474e+13,6.732502558e+12],
		[2.645202319e+15,1.482894128e+15,8.313069211e+14,4.660286826e+14,2.61254571e+14,1.464586911e+14,8.210439386e+13,4.602752791e+13,2.580292266e+13,1.446505707e+13,8.109076588e+12],
		[2.518697865e+15,1.464904022e+15,8.520052458e+14,4.955361771e+14,2.882096137e+14,1.676260691e+14,9.749327467e+13,5.670322438e+13,3.297925591e+13,1.918111945e+13,1.115596254e+13],
		[3.17412141e+15,1.500525608e+15,7.093544358e+14,3.353383059e+14,1.585269278e+14,7.494159299e+13,3.542768688e+13,1.67479893e+13,7.917399366e+12,3.742850057e+12,1.769384858e+12],
		[2.780570838e+15,1.496256189e+15,8.051521484e+14,4.332613537e+14,2.331427681e+14,1.254567245e+14,6.750966312e+13,3.632770289e+13,1.954834221e+13,1.051918104e+13,5.660488671e+12],
		[2.929257907e+15,1.503917062e+15,7.721295297e+14,3.964208038e+14,2.035273197e+14,1.044934309e+14,5.364821353e+13,2.754365312e+13,1.414125051e+13,7.260292061e+12,3.727523303e+12],
		[2.739715149e+15,1.492864801e+15,8.134587691e+14,4.432519066e+14,2.415269957e+14,1.316075324e+14,7.171265698e+13,3.907607015e+13,2.129246528e+13,1.160221782e+13,6.322023151e+12],
		[2.790217336e+15,1.49697601e+15,8.031407252e+14,4.30892025e+14,2.311773409e+14,1.240286658e+14,6.654246421e+13,3.570061417e+13,1.915369182e+13,1.027612322e+13,5.513230004e+12],
		[3.500917184e+15,1.46496683e+15,6.130187321e+14,2.565190953e+14,1.073410041e+14,4.491708951e+13,1.879565919e+13,7.865086722e+12,3.291163589e+12,1.377194957e+12,5.762903902e+11],
		[2.707392559e+15,1.489788827e+15,8.197816534e+14,4.510988049e+14,2.482247937e+14,1.365899167e+14,7.5160926e+13,4.135857853e+13,2.275826163e+13,1.252312074e+13,6.891060289e+12],
		[2.757652784e+15,1.494422074e+15,8.098544337e+14,4.388748101e+14,2.378342217e+14,1.288866796e+14,6.984602993e+13,3.785083078e+13,2.051205189e+13,1.111585305e+13,6.023882434e+12],
		[3.015324678e+15,1.50499529e+15,7.511664799e+14,3.749188348e+14,1.871278025e+14,9.339838707e+13,4.661658286e+13,2.326705916e+13,1.161294991e+13,5.796203326e+12,2.892974933e+12],
		[2.93394206e+15,1.504039068e+15,7.710218784e+14,3.95252191e+14,2.026197944e+14,1.038698381e+14,5.324723233e+13,2.729635284e+13,1.399304426e+13,7.173313178e+12,3.677285729e+12],
		[2.699008275e+15,1.488934244e+15,8.213851001e+14,4.53125103e+14,2.499708833e+14,1.378988762e+14,7.607326028e+13,4.196655613e+13,2.315126007e+13,1.277161846e+13,7.04558791e+12],
		[3.306623838e+15,1.490384435e+15,6.717564116e+14,3.027787099e+14,1.364705206e+14,6.151093975e+13,2.772463748e+13,1.249624094e+13,5.632392403e+12,2.538670977e+12,1.144247394e+12],
		[2.711503011e+15,1.49019926e+15,8.189899944e+14,4.501039752e+14,2.47370041e+14,1.359506704e+14,7.471634283e+13,4.106292281e+13,2.25675343e+13,1.240276068e+13,6.816361523e+12],
		[3.040185663e+15,1.504848642e+15,7.448786642e+14,3.687043393e+14,1.825034014e+14,9.033658668e+13,4.471532493e+13,2.213344955e+13,1.095574257e+13,5.422936676e+12,2.684276487e+12],
		[2.812348259e+15,1.498510596e+15,7.9845517e+14,4.254428765e+14,2.266897979e+14,1.207876952e+14,6.435961144e+13,3.429289364e+13,1.827236877e+13,9.736112211e+12,5.187717157e+12]
	],
	pipetting_geomean_residual: [
		[1.099618849],
		[1.027200056],
		[1.092652005],
		[1.021502173],
		[1.02470067],
		[1.040456651],
		[1.061871292],
		[1.048688954],
		[1.103870394],
		[1.11065696],
		[1.062227137],
		[1.166959902],
		[1.101603576],
		[1.096085306],
		[1.057413418],
		[1.091542516],
		[1.043668188],
		[1.075435025],
		[1.049037588],
		[1.030725009],
		[1.05678301],
		[1.163643512],
		[1.062834616],
		[1.068640283],
		[1.053685257],
		[1.05474909],
		[1.039454597],
		[1.107108275],
		[1.078951985],
		[1.066480987],
		[1.066705533],
		[1.05249598],
		[1.120499035],
		[1.053872972],
		[1.030058017],
		[1.151473991],
		[1.055881116],
		[1.070254894],
		[1.030392823],
		[1.00609705],
		[1.053231815],
		[1.069348242],
		[1.237704713],
		[1.119563152],
		[1.032045664],
		[1.057262279],
		[1.01958722],
		[1.045785676],
		[1.065528978],
		[1.094090459],
		[1.08759121],
		[1.062554353],
		[1.108490742],
		[1.089335863],
		[1.058419413],
		[1.311132994],
		[1.038503354],
		[1.042680912],
		[1.162338517],
		[1.123959328],
		[1.046908398],
		[1.163270934],
		[1.024950537],
		[1.0455959],
		[1.067470187]
	],
	description: "Analysis for fluorescein dilution calibration"
}
