# Supplementary material for: Comparative analysis of three studies measuring fluorescence from engineered bacterial genetic constructs
Source: PLoS One. 2021 Jun 7;16(6):e0252263. doi: 10.1371/journal.pone.0252263 (PMC8183995; doi:10.1371/journal.pone.0252263)
Supplement: S6 File — JSON files containing of all input data sets, plus all results of analysis per Materials and methods above. For flow cytometry data, only the per-sample statistical summary of each sample is included. In both cases, team names are omitted and data reported in an arbitrary order in order to anonymize data sets. (ZIP) [file pone.0252263.s006.zip › data_digests/plate_data_acceptance_2016.json]

{
	plate_reader_acceptances_for_each_team: {
		water_less_than_LUDOX: [
			[1],
			[0],
			[1],
			[1],
			[1],
			[1],
			[1],
			[1],
			[1],
			[1],
			[1],
			[1],
			[1],
			[1],
			[1],
			[1],
			[1],
			[1],
			[1],
			[1],
			[1],
			[1],
			[1],
			[1],
			[0],
			[1],
			[1],
			[1],
			[1],
			[1],
			[1],
			[1],
			[1],
			[1],
			[1],
			[1],
			[1],
			[1],
			[1],
			[1],
			[1],
			[1],
			[1],
			[1],
			[1],
			[1],
			[1],
			[1],
			[1],
			[1],
			[1],
			[1],
			[1],
			[1],
			[1],
			[1],
			[1],
			[1],
			[1],
			[1],
			[1],
			[1],
			[1],
			[1],
			[1]
		],
		water_positive: [
			[1],
			[1],
			[1],
			[1],
			[1],
			[1],
			[1],
			[1],
			[1],
			[1],
			[1],
			[1],
			[1],
			[1],
			[1],
			[1],
			[1],
			[1],
			[1],
			[1],
			[1],
			[1],
			[1],
			[1],
			[0],
			[1],
			[1],
			[1],
			[1],
			[1],
			[1],
			[1],
			[1],
			[1],
			[1],
			[1],
			[1],
			[1],
			[1],
			[1],
			[1],
			[1],
			[1],
			[1],
			[1],
			[1],
			[1],
			[1],
			[1],
			[1],
			[1],
			[1],
			[1],
			[1],
			[1],
			[1],
			[1],
			[1],
			[1],
			[1],
			[1],
			[1],
			[1],
			[1],
			[1]
		],
		PBS_positive: [
			[1],
			[1],
			[1],
			[1],
			[1],
			[1],
			[1],
			[1],
			[1],
			[1],
			[1],
			[1],
			[1],
			[1],
			[1],
			[1],
			[1],
			[1],
			[1],
			[1],
			[1],
			[1],
			[1],
			[1],
			[1],
			[1],
			[1],
			[1],
			[1],
			[1],
			[1],
			[1],
			[1],
			[1],
			[1],
			[1],
			[1],
			[1],
			[1],
			[1],
			[1],
			[1],
			[1],
			[1],
			[1],
			[1],
			[1],
			[1],
			[1],
			[1],
			[1],
			[1],
			[1],
			[1],
			[1],
			[1],
			[0],
			[1],
			[1],
			[1],
			[1],
			[1],
			[1],
			[1],
			[1]
		],
		calibration_range: [
			[1],
			[1],
			[1],
			[1],
			[1],
			[1],
			[1],
			[1],
			[1],
			[1],
			[1],
			[1],
			[1],
			[0],
			[1],
			[1],
			[1],
			[0],
			[1],
			[1],
			[1],
			[0],
			[1],
			[1],
			[1],
			[1],
			[1],
			[1],
			[1],
			[1],
			[1],
			[1],
			[1],
			[1],
			[1],
			[1],
			[1],
			[1],
			[1],
			[1],
			[1],
			[1],
			[1],
			[1],
			[1],
			[1],
			[1],
			[1],
			[1],
			[1],
			[1],
			[1],
			[1],
			[1],
			[1],
			[0],
			[1],
			[1],
			[1],
			[1],
			[1],
			[1],
			[1],
			[1],
			[1]
		],
		significant_growth: [
			[1],
			[1],
			[0],
			[0],
			[0],
			[1],
			[1],
			[1],
			[1],
			[1],
			[0],
			[1],
			[1],
			[1],
			[1],
			[1],
			[0],
			[1],
			[1],
			[1],
			[1],
			[1],
			[1],
			[1],
			[1],
			[0],
			[1],
			[1],
			[1],
			[1],
			[1],
			[1],
			[1],
			[1],
			[1],
			[1],
			[1],
			[0],
			[0],
			[0],
			[1],
			[1],
			[1],
			[1],
			[1],
			[0],
			[1],
			[1],
			[1],
			[1],
			[0],
			[1],
			[1],
			[1],
			[1],
			[0],
			[0],
			[1],
			[1],
			[0],
			[1],
			[1],
			[1],
			[1],
			[1]
		],
		test_range: [
			[1],
			[0],
			[1],
			[1],
			[0],
			[1],
			[1],
			[1],
			[1],
			[1],
			[0],
			[1],
			[1],
			[1],
			[0],
			[1],
			[1],
			[1],
			[1],
			[0],
			[1],
			[0],
			[1],
			[1],
			[1],
			[0],
			[1],
			[1],
			[1],
			[1],
			[1],
			[1],
			[1],
			[1],
			[0],
			[1],
			[1],
			[1],
			[1],
			[1],
			[1],
			[1],
			[1],
			[0],
			[1],
			[1],
			[1],
			[1],
			[1],
			[1],
			[1],
			[1],
			[0],
			[1],
			[1],
			[0],
			[1],
			[1],
			[1],
			[1],
			[1],
			[1],
			[1],
			[1],
			[1]
		],
		no_missing_replicates: [
			[1],
			[1],
			[1],
			[1],
			[1],
			[1],
			[1],
			[1],
			[1],
			[0],
			[0],
			[1],
			[1],
			[1],
			[0],
			[1],
			[1],
			[1],
			[1],
			[1],
			[1],
			[1],
			[1],
			[1],
			[1],
			[1],
			[1],
			[1],
			[1],
			[1],
			[1],
			[1],
			[1],
			[1],
			[0],
			[1],
			[1],
			[1],
			[1],
			[1],
			[1],
			[1],
			[1],
			[1],
			[1],
			[1],
			[1],
			[1],
			[1],
			[1],
			[1],
			[1],
			[1],
			[1],
			[0],
			[0],
			[1],
			[1],
			[0],
			[1],
			[1],
			[1],
			[1],
			[1],
			[1]
		],
		accepted: [
			[1],
			[0],
			[0],
			[0],
			[0],
			[1],
			[1],
			[1],
			[1],
			[0],
			[0],
			[1],
			[1],
			[0],
			[0],
			[1],
			[0],
			[0],
			[1],
			[0],
			[1],
			[0],
			[1],
			[1],
			[0],
			[0],
			[1],
			[1],
			[1],
			[1],
			[1],
			[1],
			[1],
			[1],
			[0],
			[1],
			[1],
			[0],
			[0],
			[0],
			[1],
			[1],
			[1],
			[0],
			[1],
			[0],
			[1],
			[1],
			[1],
			[1],
			[0],
			[1],
			[0],
			[1],
			[0],
			[0],
			[0],
			[1],
			[0],
			[0],
			[1],
			[1],
			[1],
			[1],
			[1]
		]
	}
}
