# Supplementary material for: Comparative analysis of three studies measuring fluorescence from engineered bacterial genetic constructs
Source: PLoS One. 2021 Jun 7;16(6):e0252263. doi: 10.1371/journal.pone.0252263 (PMC8183995; doi:10.1371/journal.pone.0252263)
Supplement: S6 File — JSON files containing of all input data sets, plus all results of analysis per Materials and methods above. For flow cytometry data, only the per-sample statistical summary of each sample is included. In both cases, team names are omitted and data reported in an arbitrary order in order to anonymize data sets. (ZIP) [file pone.0252263.s006.zip › data_digests/fluorescein_dilution_calibration_2017.json]

{
	mean: [
		["_NaN_","_NaN_","_NaN_","_NaN_","_NaN_","_NaN_","_NaN_",58662,34043.75,15782.75,10897.5,13],
		[76535.5,52537.75,33421.5,18175.75,10220.75,5299.5,2705.25,1434.75,712.75,373.75,194.5,5.5],
		[40999.25,28226.25,16856,9721.75,5206.75,2835.25,1580,871.75,530.25,363.25,274,197.75],
		[26679.28225,19542.50475,12579.024,8273.0015,4978.8295,2702.51425,1252.84075,707.3135,380.09175,199.32325,102.883,-0.0155],
		[415995.5,417702.5,418982,416950,412643.25,401431,383792.25,366299.5,365390.75,338769.5,235639.75,204767.25],
		[34085.75,20772.75,11832.5,6205,3174,1634.25,797.75,398.25,203.25,102.25,51.5,2],
		[38981,24022.25,13972.5,7602.25,3949.5,2097.5,1046,524.75,269,134,66.75,1.25],
		[41122.25,29215,20261.25,10777.5,5973.25,3201.25,1594,744.25,449.75,207.25,112.25,2],
		[129840.5,110950.25,91165.5,71528,52671.25,36199.25,23633.75,14116,7858.5,4132.5,2082.75,24.25],
		[41096.25,28258.75,17276.75,9764.75,5291,2500.25,1397.5,695,365,188.75,99.5,1.75],
		[36425,34142.25,31492,24963,16513.75,9363.5,5083.25,2671,1393,687.5,356.25,18.25],
		[59160.75,39281.75,23876.75,13177.25,6998.75,3565.5,1808.25,935.75,483.5,248.25,124.75,1.5],
		[9219.75,6439.5,4426,2792.5,1734,1121.5,778.5,631.25,525.25,471.75,457,434],
		["_NaN_",32045.057,21760.04,13021.54,7068.369,3740.87575,1790.03275,922.0925,486.876,245.324,125.16925,3.6695],
		[3100.9425,2294.9675,1433.3475,787.9635,418.50725,208.80625,107.287075,58.381425,29.727475,15.14575,7.7070025,0.11391625],
		[41789.5,28464.75,16897,10003.75,5485,2874.75,1519.5,797,409.75,220.25,113.75,0.25],
		["_NaN_","_NaN_",38968.288,24286.47925,13234.43425,6773.994,3159.268,1669.57575,815.572,394.16025,211.04075,2.67475],
		[51836,37316.75,24213.75,13953.75,7398.5,3995.75,2097.75,1273,636.25,573.75,630.75,1016],
		[962,667.75,435.5,252.675,137.825,69.025,37.575,19.15,8.5575,6.0075,2.655,0.657],
		[4002.19,2721.895,1706.8725,913.05075,482.9265,249.9265,126.116,61.48545,30.4096,15.083775,7.6614025,0.36838525],
		[1200000000,907500000,607500000,352500000,192500000,98750000,50500000,24750000,13000000,6400000,3250000,78250],
		[103985.2362,62076.86775,36503.70475,18758.06325,10373.76825,5712.171,3135.56575,1773.9315,1157.38625,770.50425,560.7415,417.724],
		[62992.25,39485,22734,12437.5,6347.5,3256.5,1650,833.5,394.25,219.75,116.25,13],
		[30345.5,21097.75,13288.25,6133.675,3425.1,1933.65,943.8475,470.6425,252.685,126.4325,153.9325,1.6445],
		[93309.5,58809.25,33859.5,18317.75,9456.25,4683.75,2431,1204.75,599.25,290.25,146.75,1.75],
		[32599.25,21965.25,12663.25,6935.25,3631,1844.75,950.75,482.5,244.5,127.5,62.5,8.5],
		[10.11825,9.08125,6.5845,5.24675,4.14525,2.2325,0.94675,1.08675,0.819,0.497,0.32675,0.01675],
		[6978153216,4616342400,2727709568,1484546080,769215808,402951080,208159532,105005376,55295403,28336096,14690683.5,124044.5],
		[34616.25,27822.75,20430.25,17065.5,11912.25,9567.5,8680.5,8480.5,7962.75,7704.25,5121.75,8423.75],
		[419791.75,369146.25,293921,214868.5,148564.25,98255.75,61034.5,32627,16694.5,8483,4464.75,20.75],
		[93263.75,59756.5,34834.75,18833.25,9235.625,4726.15,2388.9,1220.775,598.74,308.1975,154.1375,3.89625],
		[277463.5,169121,93799.5,49510.25,25007.75,12469.75,6131.75,3022.75,1476.5,726,355.75,1.25],
		[1713335616,1170349664,772493552,520085096,264174952,171575114,98121200,49257017,25334664.5,14688229,6661512.75,2049251],
		[55781.25,26651.25,13686,5926.75,2993,1675,1114.75,844.25,498.75,245.5,149.5,"_NaN_"],
		["_NaN_","_NaN_",8172662,4422953.5,2335680.75,1168514,608365.25,304152.5,136802,70513,35051.25,253.75],
		[25242.5,21703.25,15916.75,9571.25,5383.75,2763.25,1362.75,714,412.75,310,155.5,22.25],
		[239603,148418.25,90708.25,48378,24498,12314.25,6348.25,3155.25,1624,839,459,92.5],
		[260000,225921.5,128811,67427,33307.25,17356.5,10399.25,5578.25,4189.75,3370.5,2899.5,1878.75],
		[44001,31762,19590.75,11071.25,5822.75,2991.25,1510.75,763.25,378.25,188.75,100,0],
		[19532.4965,14992.00625,9209.65125,5161.13525,2790.93525,1500.76825,815.56675,404.59875,193.558,85.4935,31.6345,-24.56875],
		[31990.75,24029.25,15511.5,8830.25,4702,2433.5,1257.5,602.25,314.5,179,103,0],
		[187849.25,130648.25,78855.5,43339.25,22704.5,11652,6043,3046.5,1629.25,838.25,441.75,38.25],
		[18028.75,12758.5,7943.25,4554,2464.25,1270,649.25,329.75,165.5,84.25,42,1],
		[6689.585,4097.5225,2251.7425,1212.6275,573.94075,287.811,139.16325,69.6998,34.117375,16.945225,8.386345,1.122647325],
		[37370,25722,20804.25,11936.75,7688,7564.5,6408.5,2479.75,1914.5,982.25,578.5,1.25],
		[41647,28944,17279.75,9880.5,5266.5,2726.5,1289.75,636.75,332.5,170.75,89.5,6],
		[27227.5,24709.5,15811,8667.325,4323.65,2374.475,1203.05,590.6275,314.135,151.74,79.017,0.60625],
		[46900000,32450000,17400000,9517500,4900000,2335000,1187500,588750,293000,139250,71100,2760],
		[46875000,27250000,16225000,8920000,4552500,2089750,1269500,666500,362750,149750,96825,1671.5],
		[13327.75,10091.75,6565.75,3745.75,2029.25,1043.75,528.25,260,130.25,64,31.5,0.25],
		[142717.25,98852.25,59745,32996.75,17496.5,8925.75,4532.5,2295.5,1164.75,603.75,325.75,48],
		[517637.75,517607.75,518083.75,517819.25,518006.5,518132.5,413990.25,274206.75,162991.75,90618.25,47767.75,1164.5],
		["_NaN_","_NaN_",49064.75,26484.75,13641.25,6815,3945.25,2027,1296.25,809.75,558.25,409.25],
		[43216.5,28145.25,15952.25,8624.5,4526.75,2405.25,1226.75,638.5,332.5,165,86.75,0],
		[47083.75,30211.25,18128.5,9693,5039.25,2589,1340.5,669.75,341,171,89.25,5.25],
		[41491.25,22599.5,12434.25,5872.5,3756.75,1643.5,853.75,485.25,269,134.25,86.75,82],
		[86208,66180.25,46786,30008.75,16009.5,8288.75,4135.5,2270.25,1313.75,635,321.25,1.5],
		[43572.5,29097.25,17397.75,9676.75,5180.75,2671,1375,693.25,343.5,176.25,88,3],
		[46597.5,23965.5,12403.25,5927.25,3161,1531,756.5,384,190.5,95.75,50,3.5],
		[31906,17388.5,9641,5196,2536.5,1315,645,333,177,99.5,59.5,16],
		[3862.9825,2329.2575,1322.69,714.5135,371.72575,186.746,94.6547,47.501175,24.031825,11.734625,5.93504,0.17147925],
		[3186791.5,2729345.25,1892539.5,1166862.75,692836,396838.75,211593.75,102166.75,55700,27536.75,16841.75,5890.5],
		["_NaN_",38034.18725,24437.7685,14428.9215,7647.11625,3733.00325,1772.84875,936.873,491.76475,236.29675,123.3815,3.5815],
		[88125.25,56727.5,32388,17279.5,9248.25,4773,2549.25,1381.75,672.75,344.5,188,2.75],
		[526923.25,526867.75,526926.75,526789.75,526247.25,527384.25,422919.75,283585.5,182487.25,108025.75,54664.25,290.5],
		["_NaN_","_NaN_","_NaN_",32788.75,19284.25,10007.25,4278.5,2358,1166.5,695.75,381.5,6],
		[63471.5,45389.75,30206.75,18120.75,9627.75,4863,2540.5,1354,692,342.75,175.25,5.75],
		[13485.3,11077.9375,7810.975,5143.245,2832.465,1580.175,758.06075,412.806,215.95925,108.013175,50.868,0.152471],
		[38964.5,23944.75,13917.25,7326.25,3882.75,1890.5,919.5,505.75,251.75,130.75,62,2.75],
		[40919.25,26551.75,15684.75,8581.5,4466.25,2292,1175,601.75,293,153.5,77.25,4.25],
		[1891424.5,1084678.5,615222.75,326510.25,162797,83305,42552,21226.75,11123,5821.25,3033.25,418.75],
		[0.7315,0.38075,0.25775,0.16925,0.1295,0.11675,0.095,0.0945,0.16575,0.09025,0.107,0.102],
		[88434.75,46409.25,23787.75,12197.25,6486.5,3410,2177.75,1336.5,908.75,676.25,573.5,469.25],
		[0.6835,0.37125,0.2115,0.15675,0.1165,0.10425,0.096,0.09175,0.0915,0.0895,0.09475,0.0935],
		["_NaN_","_NaN_","_NaN_","_NaN_","_NaN_",58065.25,30000.75,15494,7740.25,3926,1996.25,3],
		[1183207.25,764568.25,448395,246308.25,127831,64969.5,32510.75,16399,8166,4074.5,2088.5,99],
		[68091.8125,62657.9375,50902.875,37166.5,25285.875,15026.125,8142.875,4967.5625,2882.3125,1512.125,727,3.5],
		[8068.9575,5579.6275,3433.3,1963.885,1031.9275,528.5965,267.74125,133.25575,68.164175,33.783125,16.804325,0.4084735],
		[5601401728,4879039232,3351773184,2068619968,1152930592,576924624,307642720,151424016,78499634,36361469.5,19158498.5,122245.75],
		[78045.5,56004.75,32622.25,17360.5,9902.25,4569.75,2503,1090.75,571.25,302,122.5,6.75],
		[1812.75,1070.05,485.5,235.175,107.065,47.7575,18.7375,9.0465,3.96125,1.618025,0.698025,0.038225],
		[58915.25,38956.5,23741.25,13321.25,6899.75,3626.75,1826,942.5,485,249.25,134.25,12.5],
		[139843,91788.75,51717.25,34293.25,11662.75,7755,4077.75,2055.5,875.75,484.25,219,24],
		[422250,214250,108250,60125,32225,16300,8197.5,4075,1957.5,1031.25,519,49.225],
		[40199,27624.75,17517.25,9502.25,5027,2626.75,1316.75,646.5,327.75,173.75,83.75,130.5],
		[76217.75,52628,31926.75,18670.25,8608.25,4309,2239.5,1112.25,551.25,277.25,134,2.5],
		[94704.25,61357.5,35741.5,19189.5,9803.5,5010.25,2529.75,1325.75,710,385.5,243,91.5],
		[44635,29186.25,17708.75,9929.75,5270.75,2731.5,1426.25,747.25,413,242.75,157.75,75],
		[94537.5,73123,48530.75,27952.75,14907.5,7611,3823.75,1900.5,953.75,471.25,238,0.5],
		[38191,23639,13176,6970,3618.75,1829.5,929.5,474.5,249.5,135.75,79.75,27.5],
		[9575000000,7275000000,4750000000,3075000000,1600000000,770000000,385000000,210000000,104250000,53500000,24000000,92250],
		["_NaN_","_NaN_","_NaN_","_NaN_","_NaN_",95413,52965.75,26357.75,13186.25,6832.75,3589.75,14.5],
		[112455.2498,79770.40225,42196.4805,24103.77175,13245.20375,6668.27575,3423.977,1756.31375,905.31175,455.60225,233.31425,0.31125],
		[8326100.25,5425558.75,3072962.5,1634025.25,869977,432421,186601.25,99192.5,67057,28688.25,12308.25,164.5],
		[20409.60375,8458.4165,4315.3085,2188.847,1162.221,631.59725,362.84175,224.777,158.45925,121.4365,103.3575,85.92825],
		[8203429.25,4600966.25,2389628.75,1231822,641038.5,325004.75,151932,74667.25,37980.75,20002.75,10038,802.25],
		[47405.75,35370,23833.25,13511.5,9817.75,5434.25,3025.5,1471.75,887.5,374.5,180.5,13],
		[144433.5,93576,52323.25,26719,13610,7204.55,3479.825,1721.025,875.1875,425.8025,226.6275,3.382710778e-17],
		[93963.25,73621,58733.25,34705.5,19296.25,10440.25,5256.25,2654.75,1365.25,688.25,342.5,365.25],
		[78548.25,51157.75,30132,16595.5,8632.5,4385.25,2225.25,1111,565,282.5,138.75,0.75],
		[568.25975,418.547,268.307,154.3955,88.15275,44.6975,27.34575,12.9415,6.7835,3.362,1.79575,0.0282675],
		[3232.1875,2095.6875,1199,699.6875,363.35625,187.7,101.733125,52.585,25.99875,13.304375,6.64625,0.04186875],
		[52250,32460.25,21123.5,10791.5,5508.75,3431.75,1098.25,896.75,271,208.25,110.25,3.75],
		[1183.5,715,416,221.75,115.5,58.75,34,15.25,6.75,3,4,2],
		[50850000,31625000,18100000,9700000,5040000,2487500,1292500,651250,324250,163000,85150,2736.25],
		[50490.75,33801.25,20902.5,11641,6092.5,3085.25,1563.25,795,393,201.5,100.5,1],
		[247962,208204,152331,96548.25,54880.25,29665.5,15600.75,8095,4160,2111,1093.25,27.25],
		[7142,5432.25,3286.5,1892.75,959.7,475.225,262.15,143.1,63.885,33.975,15.715,8.59375],
		[6829.9825,4565.1275,2676.85,1576.3675,800.886,440.05825,215.51625,114.35175,58.792075,30.174275,15.10765,0.2025005],
		[4418329.75,2960903,1770392.25,945090.5,509430.25,253998.75,137913,61762.75,32659.25,16643.75,7682,567],
		[237117.5,156585.75,92916.5,51286,27344.5,14135.5,7271,3663.25,1875.5,955,496.75,28.75],
		[118492.381,83264.084,52087.918,29825.8135,15982.579,8739.31,4556.2765,2421.341,1264.30875,711.47075,439.71875,146.46375],
		[5438.9555,3053.08875,1648.1925,833.155,436.63275,227.6785,119.26975,62.37,35.513,20.892,13.4135,5.98125],
		[528614.5,528636,529281.75,528955,528690.75,499385,333019.75,221534.25,126308,73282.75,35980.5,296],
		[94904.56775,63391.42375,37758.79583,21216.66342,11473.95808,6158.226417,2872.046833,1493.664417,739.85,374.9544167,193.308,-2.005833333],
		[26041.75,14288.25,7497,3843.5,1992.25,1057.25,591.25,354.25,235.5,175.5,144.5,115],
		[6715.25,3856.25,2266.75,1250,605.5,308,142,74,33.5,18.25,9.25,4.75],
		[6571.3,4313.7025,2700.5575,1538.865,804.499,423.52175,212.68475,110.462,57.064475,31.775525,16.924025,0.21994825],
		[5067.5,3232.75,1818.25,1028.75,553,293.5,154,78,43.25,22.75,14.5,4.75],
		[40090.75,28315,18208.5,10553.25,5649,2805.75,1397.75,731.5,342.75,171.5,86,2.5],
		["_NaN_","_NaN_",7224873.75,4274454,2358989.75,1137923,611321,316222.5,169562,67870,40457,498],
		[18945114.75,10838911.5,6164232.25,3242665,1637926.5,824881.75,422649.25,212409.75,110605.5,57897,30515.5,4113.5],
		[1000114.5,690028.75,429627,240115.75,120481.25,61192.5,30783.75,15788.75,8029.5,4144.75,2121.75,20.25],
		[7198.095,5127.56,3287.705,1880.63,984.4855,509.2965,262.63175,135.4375,67.832775,35.646575,18.1244,0.1723935],
		[24659.25,16799.25,10349.75,5838.25,3116.25,1610,810.25,413.5,205.75,103.5,51.5,0.5],
		[23441.708,17374.19625,10804.2715,6419.8975,3636.78075,1930.54125,1026.16375,533.90625,279.00725,154.93225,73.229,1.71025],
		[145019,87984,50086,27432.5,14057,6741,3432,1881,1000.5,513,277.5,25.5],
		[167500000,96250000,69250000,32250000,16500000,7950000,3900000,2425000,790000,447500,248000,420],
		["_NaN_","_NaN_",71554.5,39110.75,20393.75,10329.5,5221.75,2598.25,1301.5,648.75,329.25,13.75],
		[158382.75,116828,78104.75,48363.75,26019.75,14051.5,7270.5,3639.25,1953.75,981.75,478,20.5],
		["_NaN_","_NaN_",79442.5,44568.25,21873.75,11695.25,6177,3305,2009.75,1279.5,897.75,490.75],
		[45302.5,18946.75,10875.25,5385.5,2874.5,1337.5,664.25,332.75,173,98.5,41.5,4.5],
		[44166,34858.75,24190.5,14754.25,8127.75,4159.75,2153.25,1138.25,572.25,291.75,145.25,71.75],
		[58234.25,48940.75,32790.75,24585.75,12789.75,6789.25,3424.25,1718.5,920.5,450.5,222,1],
		[50642,42093.25,29232.25,17251.25,9341,4968.75,2572.25,1289.75,655,320,160.5,0],
		[25810,19841.5,12774.5,7653.75,4150.75,2547.25,1364.5,766.25,347,221.75,106,1.25],
		[64024.15148,47321.43948,29064.47723,16210.03648,8775.308733,3956.879733,1961.671733,1033.603983,515.394233,252.982233,123.278733,0.279983],
		[43265.5,29159.25,16793.75,11467,4900.25,2803.25,1411,681.5,383.75,187.75,93.25,2.5],
		[36404.5,23157.25,13823,7679.5,3997.5,2090.5,1055.5,531,264.25,136,70.25,1.5],
		[3477.685,2330.1725,1369.7075,732.051,388.31875,189.625,97.988875,50.085475,26.00835,14.9202,6.016035,0.134319675],
		["_NaN_","_NaN_",8057719.75,4734428,2551500.5,1265337,687676,347668.5,173706.5,85595,44290.75,292],
		[19321.5,11372.75,6310.5,3402,1815.75,902.25,469.75,236,122.75,62,31,-0.75],
		[49867.25,33077.25,19706.5,10716,6128.25,2870.25,1463.5,749,384.5,192.25,96.75,2],
		[49771.75,31756.75,19326.5,10682.25,5612.5,2887.25,1432.75,715.25,362,179.25,88.5,0.5],
		[48364.5,34879.25,21815.75,12383.5,6452.75,3263,1662.25,854,437.75,225.25,115.5,13],
		[16018.75,11193.75,6231,3400.25,1816,926,465.5,234.5,117.5,58.75,29.25,0.75],
		[41146,29364.5,18712.5,10546.75,5868,2956.75,1511.5,795,401,205.75,103.75,53.25],
		[7696887.75,5588907.75,3611298,2079882.75,1132770.25,585285.5,294775,150955.75,75024,39683.5,19923.25,690],
		["_NaN_","_NaN_","_NaN_","_NaN_","_NaN_","_NaN_","_NaN_","_NaN_",50347.25,25463.5,12802,366.25],
		[42177.25,32818.75,21128.25,12943.75,7303.25,4436.75,2560,1811.75,1371.75,1150.25,1034.25,996],
		[56341.75,36326,23094,13482,7237.25,3977,2201.25,1282.75,814.5,596,476.75,429.75],
		[40995.75,36510.75,27275.75,17078,9866.75,5299.75,2793,1428.25,762.5,389.5,200.75,0.75],
		[21027,14794,9220.5,5162,2718.75,1409,773.25,341.75,191.75,95,51.75,6.5],
		[40190.422,29715.51675,17828.8345,10455.7845,5297.2575,2549.91725,1308.73725,655.57875,338.907,169.36875,89.6295,1.80825],
		[874860166.5,774449127.8,480907949.5,268389490.2,139439535.5,69054534.25,33679273.25,17749674.5,8537328.25,4292101.75,1933661.75,144164.25],
		["_NaN_",96317,39748.25,22145.5,10316.75,5244.75,2999.75,1975.25,1486.25,1217,1311.75,875.25],
		[42885.62575,40990.875,35404.625,25341,15859.835,8762.70825,4540,2263.66675,1101.41675,568.04175,281.6667,11.5416675],
		[60853.75,40900.5,24505.75,13879,7294.25,3767.5,1879,966,489,245.5,116.75,4.25],
		["_NaN_",703275,401025,211000,107480,49055,25750,12397.025,6488.9025,3385.465,1648.045,142.28425],
		["_NaN_","_NaN_",19040.5,10921,5819.25,3030.25,1515.75,746,362,178.5,81.25,0],
		[89156.89275,72103.91025,49611.157,30054.28375,16668.105,7457.6885,3950.08325,2049.55675,1114.0785,454.84875,255.2185,5.49525],
		[24089.5,18009,12281.5,7296,4106.5,2182.5,1167,553.5,291.5,144,75.5,2],
		["_NaN_",95087.5,53997.25,30356.5,16204.25,8768.25,4597,2416.75,1250.5,660.25,351.75,20],
		[52702.5,33782.25,20716.5,10960.5,5952.25,3061,1495,764.5,380,167.75,109,0],
		[26144.25,17329.75,10306,5604.75,2982.5,1528.25,789.75,410.75,222,125,77.25,29.25],
		[3185,2598.5,1785.5,1070,578.4,307.85,161.825,83.1225,41.9725,20.7875,10.0475,4.7985],
		[16424.75,12498,8497.5,5038.75,2698,1464.75,724.5,354.25,181.75,94.75,47.25,0],
		[187038.3867,137459.1095,87541.2345,49798.45425,26323.712,13870.03175,6427.32775,3308.5595,1606.1605,833.602,427.969,33.68175],
		[44168.25,31500.5,19917.25,11453.25,6201.5,3039.25,1584.25,792,400.5,198.25,96.25,6],
		[41041.25,26098.5,16610.75,8081,4973,2869.75,1443.5,744.25,385.5,184.75,92.25,4.75],
		[6643772.625,3919444.25,2299967.25,1252830.375,662411.375,347270.75,177239.25,90858.375,46499.875,24354.5,11969.75,300.25],
		[382262.25,236442.5,145241,90716.25,51629.5,27068.75,14805.5,8109.5,4847.75,3092,2206,1345.75],
		[9237,6171.5,3822.25,2116.75,1161.5,617.75,333.25,168.25,86.75,44,21.75,0],
		[7543.5,4793.25,2686.75,1388.5,733.75,380,190.75,97.5,49.75,24.5,11.5,0],
		[39319.5,34012.25,24960.75,15937.25,9366,5064.5,2703.5,1368.75,713.5,407.75,195,0],
		[1.047264512e+10,7792587648,4786071040,2761267776,1489032416,780034912,382988232,205868220,101847034,49884768,25724922,246237.25],
		[45797,25214.25,11352.25,6135.75,2940.75,1363.25,824.75,437,219.5,129.75,103.75,61.75],
		[10270.75,6279.25,3839,2132.75,1098.5,573.25,288.75,155.25,81.5,45.5,27,8.5],
		[2401019,1419414.5,876969,501965.75,269480.25,132517.25,70836.75,36940.75,18627.75,8793.5,4845.25,209.25],
		[39850.25,25608.25,15576.5,8833,4770.75,2531.75,1267,706.75,380.25,204.75,106,2.75],
		[26024.25,15041.5,7790.5,3945,2041,1042,559.75,317.75,187.75,129.25,98.25,68.75],
		[8781607.5,6388398.25,4010730,2248829,1188743.75,605777.5,311088.5,138667.25,70505.75,35112.25,17578,100.75],
		[129344.75,111333.75,91235,71916.5,52755.5,36209.75,23627.25,14153.25,7844.5,4137.75,2068.25,29.5],
		[35024349,28701357.75,21928942,13237343.75,7453784.75,3971765.25,2065845.75,1065743,543214,274184.25,144033.5,3666],
		[5958,3742,2037.5,1057.75,537.1,255.8,129.525,57.9775,30.4575,14.63,7.221,2.25],
		[42532,30674.75,19611,10937.5,5781.5,3014.75,1501.5,729,372.25,185,89,2.75],
		[48175,31104.75,17909.25,9906.75,5128.25,2629.5,1321.5,675,338.25,171.25,84.25,0.5],
		[83922.75,62202.5,40221.25,24418,13809.25,7262.825,3268.7,1706.425,844.2925,438.06,228.1975,20.3995]
	],
	CV: [
		["_NaN_","_NaN_","_NaN_","_NaN_","_NaN_","_NaN_","_NaN_",0,0.2274499567,0.2510792574,0.812759795,0.2175713173],
		[0.004990674724,0.01300290569,0.0301958302,0.02428923617,0.01746976952,0.03757725329,0.03241203825,0.04350952339,0.04595637556,0.08657148267,0.06119475946,1.164204407],
		[0.008088995642,0.009643380436,0.03573277515,0.03259982051,0.05997643908,0.03833643455,0.0442826954,0.04429296251,0.0198617599,0.04231363014,0.03942056386,0.04435001135],
		[0.008219618502,0.02441424541,0.02024318135,0.06245839109,0.0829304799,0.0748124473,0.03068197047,0.09776365784,0.1375785748,0.1892701383,0.1518018248,-2.188799413],
		[0.001834313027,0.003386888676,0.003545599929,0.002758246129,0.002448069406,0.003741622114,0.006424718061,0.002451821924,0.002759602979,0.02862811573,0.08287784788,0.10594059],
		[0.01755403249,0.01129854069,0.03918958441,0.04125558183,0.07235958649,0.08523002807,0.1242882847,0.1556996661,0.1876672565,0.2193232625,0.2558886395,0.4082482905],
		[0.01588256305,0.02477476383,0.01098106557,0.01449384431,0.01892323529,0.05641681635,0.05280963212,0.05806040109,0.06395780868,0.07387682789,0.07275307008,0.4],
		[0.002466732327,0.03953319654,0.0515210887,0.1371188564,0.06437307517,0.1024505715,0.07209006286,0.1961288403,0.1985185632,0.08058286313,0.1139418265,0],
		[0.00651710203,0.003650654661,0.009164122108,0.01003654712,0.02625071396,0.02767587049,0.03349913245,0.04700217698,0.06654816682,0.07842343991,0.08948326455,0.1556666894],
		[0.00509232682,0.02393551193,0.01337055983,0.02213402838,0.05397579803,0.1011128502,0.02948318477,0.04647578531,0.04686987186,0.03276640232,0.04531909299,0.2857142857],
		[0.02440282963,0.02840208488,0.01914353311,0.01227702258,0.02145420102,0.02449208497,0.04890398804,0.04480306548,0.1007739131,0.04377352182,0.05449639797,0.05246175933],
		[0.04550793119,0.04472012163,0.01632462083,0.02511766467,0.01710792361,0.03445163112,0.01481418275,0.0267005028,0.04729926216,0.05013716979,0.07386792757,1.276569477],
		[0.05552288693,0.02182587748,0.01050549294,0.03923737623,0.06345985403,0.04073445842,0.02140440976,0.1007436325,0.0690721749,0.04451089725,0.05088017513,0.05922450891],
		["_NaN_",0.02529667537,0.009741021034,0.02295304177,0.0258146044,0.02831518436,0.03297121089,0.04868126322,0.0888812429,0.0617242207,0.06920771711,0.01027764948],
		[0.006995718428,0.002784141473,0.01319094086,0.006555103521,0.0060938288,0.07278176532,0.08654598938,0.08444067077,0.02456508858,0.05359309006,0.06334316357,0.07870008653],
		[0.001481501975,0.01625581136,0.06327444275,0.03225051341,0.04161879106,0.07064788611,0.08304466608,0.09899191562,0.1034150677,0.19088598,0.1789286368,3.829708431],
		["_NaN_","_NaN_",0.004920990075,0.03102304706,0.0461917524,0.06433332041,0.06628846867,0.02910049248,0.0467232437,0.07029358672,0.1171985334,0.06722838474],
		[0.0520479612,0.06853703426,0.03112010758,0.02072746283,0.01652026789,0.03710658045,0.01211843529,0.1126430169,0.08878302453,0.1176556655,0.4442110168,0.3891219961],
		[0.04598152293,0.0595443546,0.04579008346,0.03532949001,0.08139273977,0.08064891584,0.03452061682,0.05884818626,0.1105612708,0.1905563179,0.1084021869,0.3387007655],
		[0.01290807365,0.01518880257,0.01431851239,0.01380278799,0.03948158355,0.0186891535,0.006833931666,0.01502016327,0.009451227923,0.01586873147,0.02305005694,0.1221661866],
		[0,0.01652892562,0.02071285167,0.05848376774,0.02597402597,0.0127423366,0.02556424651,0.03868392355,0.0628074293,0.02852721654,0.03972290611,0.01223549019],
		[0.01288486517,0.003811963588,0.008142498833,0.017508132,0.0122753554,0.01002813532,0.005357376196,0.01245758016,0.006943445503,0.02860825441,0.05172880122,0.02517114396],
		[0.05990758247,0.08089415782,0.09569668477,0.09949523778,0.1043947946,0.1001421668,0.09703911657,0.1069358005,0.1465506425,0.1204197372,0.09639911383,0],
		[0.007597242251,0.03485919583,0.0606887359,0.02647393929,0.06595339769,0.08531274858,0.03822142442,0.02303688046,0.0360023514,0.02894900037,0.07234082915,0.03767035797],
		[0.01323351214,0.02022674351,0.02263834677,0.02318375821,0.02597114043,0.01931111181,0.03832877435,0.04472191063,0.04708869774,0.03461060733,0.04429301533,0.5471012044],
		[0.001122455585,0.009806302575,0.025561332,0.01551705671,0.01828636495,0.02446521923,0.02119973113,0.02466814656,0.01584042268,0.03037633997,0.1868189855,0.06792356108],
		[0.1214795026,0.1244218914,0.2598013156,0.304192422,0.1216448231,0.07927656593,0.7071271358,0.4356788149,0.4009001526,0.4433200311,0.2718617651,3.846424355],
		[0.008797598249,0.01016112588,0.01891148411,0.01357001709,0.04629265107,0.02167773379,0.01066467386,0.0134673271,0.01072487954,0.01421657343,0.0287199753,0.01188246137],
		[0.01156259172,0.02606035506,0.04934532618,0.04246949575,0.021886069,0.1076647357,0.06587524946,0.0333921949,0.04336298984,0.0258626812,0.007474581518,0.03197730952],
		[0.008191384777,0.007682373938,0.0239332961,0.03223962881,0.06818226271,0.07022254284,0.0999684636,0.1137558354,0.1112212603,0.1081366592,0.07986884465,0.3699141828],
		[0.01954701339,0.009905142853,0.03359552769,0.01986707649,0.05459175046,0.006537885829,0.02120331856,0.03069735048,0.04802348566,0.0360781471,0.0617645213,0.05016813648],
		[0.01235554935,0.03664662539,0.02178046685,0.01115861079,0.01486231794,0.01078033719,0.03589670678,0.01434262233,0.02053167137,0.006840984585,0.00739270735,0.4],
		[0.05470745321,0.1633225508,0.09206629969,0.2161825921,0.08490034035,0.2335319808,0.2479081618,0.1595719201,0.2376043158,0.2671780215,0.4324298747,1.765989833],
		[0.04371147036,0.1847740038,0.07036765648,0.1156388195,0.1760736045,0.09219709566,0.02160877232,0.04571527461,0.1174872903,0.09485967943,0.2226195757,"_NaN_"],
		["_NaN_","_NaN_",0.03171473837,0.03040244641,0.03149578054,0.02654068149,0.03819768978,0.07105567043,0.07942120178,0.03731573893,0.05484459728,0.07589831305],
		[0.01813049015,0.02863488023,0.05669971907,0.04323917282,0.1004016936,0.05913550755,0.05371830629,0.09877011796,0.2229160622,0.2651578892,0.2676096409,0.1484960869],
		[0.01852937467,0.01794816087,0.02487699573,0.04737087606,0.05534588793,0.0821167618,0.0679694195,0.07345643504,0.08474451639,0.07175828921,0.06667758275,0.0187248736],
		[0,0.06787589549,0.04156486793,0.06171972034,0.09794418664,0.09675577662,0.03918913634,0.3022066355,0.2649747303,0.4947982501,0.4306419499,0.08057311379],
		[0.04811101666,0.002764517526,0.01675169038,0.01600790248,0.01269667831,0.01948834464,0.01219777395,0.0160598109,0.02226359127,0.01393353981,0.1402378931,"_NaN_"],
		[0.008704093366,0.001894978236,0.007591905776,0.0156237296,0.02638496766,0.02478571122,0.04451030387,0.03916340534,0.04112748104,0.08419272538,0.06582776874,-0.02740970916],
		[0.007640021065,0.004079831154,0.009291862663,0.01546679665,0.01402690978,0.006945418716,0.01274848473,0.08277117222,0.06812173382,0.1140358353,0.3572498931,"_NaN_"],
		[0.01370922038,0.01072331883,0.008900043785,0.009349830813,0.03111969634,0.04745384345,0.02016648133,0.03150302143,0.02240294614,0.02451383548,0.02102340195,0.12696124],
		[0.012932756,0.01302532691,0.04765595321,0.01078737135,0.0213509837,0.01369867543,0.03214575784,0.05052564765,0.0383737339,0.04784722699,0.01944039478,0],
		[0.01203679503,0.02081250478,0.005840775975,0.02681585464,0.02020554601,0.01395435446,0.03378006237,0.0418796367,0.05097610452,0.04088391939,0.07710596085,1.845660326],
		[0.1242241175,0.1241952311,0.07933609095,0.1596572008,0.08762115663,0.040038649,0.1238776713,0.2451940486,0.5159718407,0.4568800711,0.6050516512,1.2],
		[0.01977218247,0.01176966286,0.05057154157,0.02639795286,0.05470823577,0.02331711122,0.07190070821,0.06115281499,0.08913289917,0.07730822127,0.2107165014,1.162691641],
		[0.0455259641,0.008683206239,0.04576425316,0.08216049973,0.01933498486,0.0283324438,0.04857764691,0.1096986749,0.02409981195,0.1026323622,0.04218542044,0.5603804587],
		[0.01114739669,0.01957119557,0.03953978437,0.06379825135,0.02732967269,0.1028134623,0.04203502914,0.03473657976,0.06728542927,0.03993016713,0.05866850525,0.04069062654],
		[0.003643360272,0.04047802351,0.01540832049,0.0833877774,0.3155480028,0.5638248834,0.2508846299,0.1689971249,0.05978014733,0.1928773705,0.128106002,0.02222187523],
		[0.002653733774,0.002420975359,0.003489481007,0.009009634769,0.003584764953,0.0116128561,0.01017969131,0.02391635655,0.009660696654,0.01804219591,0.01832857997,2],
		[0.007510415033,0.004547917989,0.001382870705,0.009657697733,0.01189289959,0.01029319233,0.01718970632,0.01684392501,0.02127844384,0.01573498965,0.01381427475,0.02946278255],
		[0.00076886189,0.0008763945496,0.001068556517,0.002524320525,0.0009030076443,0.0003082076741,0.04640896855,0.03029198371,0.04685716199,0.08617227498,0.0896791233,0.5102956545],
		["_NaN_","_NaN_",0.1214562798,0.1304933355,0.1258574123,0.1657532196,0.1079746508,0.09574692733,0.1142091656,0.10437268,0.2832931496,0.005418095987],
		[0.01699839726,0.0231056928,0.01618503689,0.01478744381,0.03494898086,0.01724724358,0.02402885059,0.03032876544,0.06462084158,0.01916531915,0.03031649152,"_NaN_"],
		[0.01097533689,0.01733876981,0.01879057707,0.01776234996,0.06420178594,0.04308370545,0.002237970906,0.02992093205,0.02154976313,0.01721590812,0.04608389423,0.8284437048],
		[0.01223815729,0.04205555265,0.07594918674,0.2179743816,0.2655373595,0.07145944843,0.0535852488,0.0598783729,0.08807611224,0.3952014022,0.1232135927,0.423974191],
		[0.005448761959,0.02152598044,0.04062216298,0.04833692818,0.07927263866,0.06425185961,0.1049545527,0.1854929999,0.1577563941,0.1997001079,0.1585691037,1.586984095],
		[0.0168446588,0.01944800973,0.01149290103,0.04335256349,0.04183743263,0.04737299254,0.03521081727,0.04182987837,0.05505699351,0.03478311897,0.03593497341,0.4714045208],
		[0.04898558394,0.04439220612,0.05491190464,0.0674273061,0.05344755573,0.02642438741,0.07688507928,0.03395417919,0.05292907598,0.04851996472,0.02828427125,0.1649572198],
		[0.0529670243,0.03228978835,0.03187710686,0.05255204636,0.04513764241,0.05017090695,0.01981425273,0.0304277961,0.0138389251,0.02092126633,0.07453296748,0.05103103631],
		[0.03983142718,0.02705081714,0.02003935708,0.01370564228,0.02579921369,0.05321104333,0.02086119724,0.04809645974,0.03832707793,0.05941715715,0.05812262536,0.02965947899],
		[0.0268605198,0.03656536439,0.03937194082,0.07100629071,0.09429584485,0.02699142664,0.0154486055,0.09205133335,0.04813877057,0.1043023477,0.09449887274,0.1558144719],
		["_NaN_",0.01590063191,0.02799459435,0.03424748719,0.04043137866,0.03030638654,0.04390761954,0.04700665016,0.05408265523,0.06447201769,0.07832756541,0.05481937653],
		[0.0126645611,0.0734822135,0.03176172825,0.08319322676,0.05190331614,0.04775797709,0.0456109613,0.04310996125,0.05515693462,0.04094843535,0.1045949022,1.237610779],
		[0.008285301641,0.01271778428,0.01120093646,0.009854443064,0.00969058158,0.009052842544,0.03040351867,0.04364788947,0.05558996071,0.08391369856,0.199686877,0.1399838228],
		["_NaN_","_NaN_","_NaN_",0.03807804519,0.02422527145,0.04223696822,0.07293311545,0.02914404615,0.1364776088,0.03754209957,0.06256275453,0.2357022604],
		[0.03553753897,0.03539239738,0.02754077196,0.01846747309,0.02021038475,0.03054714722,0.02098298969,0.01430836148,0.03339369945,0.04356059535,0.07178171541,0.08695652174],
		[0.004938321323,0.07388615157,0.1147494261,0.02440547389,0.06175516661,0.006053568368,0.1051501696,0.07964018157,0.08601046781,0.125446347,0.1395602239,0.1758922846],
		[0.04807522419,0.0457130437,0.01765187753,0.03827156917,0.02437563848,0.08854627577,0.05053294249,0.04916388239,0.02852891285,0.07211903204,0.1742134596,1.237610779],
		[0.006177461114,0.01231806283,0.01662781279,0.01474627013,0.01356576326,0.01402056341,0.01359927922,0.03026078902,0.03665302319,0.04271946921,0.02450445888,0.1176470588],
		[0.01783508374,0.02972924686,0.03160015295,0.0315551696,0.04326745688,0.05113776994,0.04347746645,0.05209079491,0.05785247431,0.0475453766,0.09447270442,0.0802846351],
		[0.021339475,0.02673037363,0.08590335529,0.1087721683,0.07912703294,0.1220118383,0.04937279747,0.05763715922,0.9182386832,0.05748617698,0.2835746679,0.103445698],
		[0.004973400841,0.01096137233,0.01251764237,0.02136293744,0.03076368726,0.02479697144,0.0531449479,0.03626888169,0.04255600826,0.05138676489,0.0792751032,0.01520637516],
		[0.03528568635,0.04232614744,0.08102461109,0.06878423813,0.04980513644,0.03704757866,0.01901814436,0.01371450397,0.01892951702,0.01935252299,0.03984081496,0.01380742726],
		["_NaN_","_NaN_","_NaN_","_NaN_","_NaN_",0.004524514286,0.008755282034,0.005382641092,0.01568440223,0.004783347265,0.01946746906,0.272165527],
		[0.005142296393,0.00785738094,0.004555954971,0.008355779403,0.01414599448,0.01387280544,0.03004727301,0.02126567548,0.01786110802,0.02464208693,0.03027645472,0.08164549261],
		[0.01136156971,0.03226486751,0.07073328462,0.06417224604,0.06944903477,0.06673978222,0.07307520291,0.161683201,0.201494937,0.1013502284,0.1114411898,0.7166627116],
		[0.009561776344,0.007849003663,0.01061612887,0.02221547326,0.01549934037,0.03507240041,0.02952079062,0.0388904247,0.05367187141,0.05280472239,0.06578033691,0.01022344359],
		[0.01704786258,0.02129676923,0.0180925794,0.01609882506,0.03174969426,0.0190214482,0.03210259996,0.04491219832,0.09047843987,0.1278153487,0.02291348906,0.07950426475],
		[0.02759817958,0.08587676443,0.08959470289,0.228640409,0.1160220427,0.09525052445,0.1014273558,0.2681348516,0.06475249624,0.1818078816,0.1237123039,0.141841053],
		[0.02862330505,0.145954054,0.2662521885,0.3917624914,0.354563518,0.4463641887,0.500380613,0.3926794093,0.3686249529,0.4844615298,0.3510996697,0.07655134016],
		[0.006624918766,0.008829080982,0.003201987519,0.01178486392,0.006174403242,0.004654159982,0.02031460788,0.01906864802,0.03294670739,0.0318234812,0.0246110833,0.04618802154],
		[0.01228400813,0.004076897069,0.1048070919,0.2513410058,0.5279315804,0.187914525,0.1486935435,0.325042563,0.2981583837,0.4309785062,0.5993980518,0.07607257743],
		[0.005920663114,0.04930362311,0.0556193745,0.02302097818,0.0148553469,0.0425043143,0.01363417199,0.04768993324,0.05460423583,0.05042035727,0.05019505121,0.07659500287],
		[0.01206206134,0.03374399004,0.02392499549,0.05097771402,0.08209524234,0.01246993687,0.03302424274,0.05970023226,0.08271349041,0.04106815276,0.06271025376,0.06981175156],
		[0.01105120783,0.01808348752,0.02950038764,0.03022539795,0.006131901494,0.02964174282,0.02278169416,0.01311905083,0.01215780454,0.0310796897,0.01362493924,0.5163977795],
		[0.04012289443,0.005217008316,0.0124371764,0.0105237089,0.01785368176,0.02112168735,0.03383169365,0.02500464795,0.01788972665,0.07632221486,0.04046057943,0.05536861258],
		[0.008935157651,0.040963505,0.03772511077,0.05111783769,0.05306786253,0.06057255028,0.07356591393,0.05338862889,0.0533787111,0.04041486482,0.05313171035,0.02880329199],
		[0.00976538788,0.009043903725,0.0115596797,0.02450455745,0.02594066651,0.04614396878,0.03922000562,0.05293685565,0.04722002268,0.05201825287,0.04215663009,1.154700538],
		[0.0155895952,0.02945670419,0.02677848315,0.02522660873,0.03343229721,0.03754319353,0.0410658089,0.04223735164,0.04445104812,0.03526435019,0.03601606675,0.02099455524],
		[0.01976991591,0.04255252147,0.07970397678,0.0487804878,0.05103103631,0.0734656396,0.08871818845,0.03888078957,0.06476300272,0.08428504211,0.09622504486,0.0162601626],
		["_NaN_","_NaN_","_NaN_","_NaN_","_NaN_",0,0.04229171225,0.02987699119,0.0764523018,0.04625794204,0.07458087477,0.8750743131],
		[0.007077823833,0.01233588796,0.0157694595,0.01881416607,0.01983257113,0.04397529528,0.02255388869,0.04415606018,0.05174389862,0.05803278853,0.08165171559,0.3529106802],
		[0.02792134122,0.05636517599,0.01911118189,0.02877670924,0.01170733932,0.07575893211,0.2977040304,0.3062631627,0.2892668433,0.05593366546,0.3793202667,0.09424126407],
		[0.01756352986,0.0385955387,0.07515455463,0.05553692865,0.06756620562,0.0627301985,0.07183336547,0.04848763872,0.08826909021,0.02634675501,0.02387619238,0.03327323914],
		[0.02894154732,0.004347116105,0.0528658069,0.03770080874,0.05127002164,0.06985567998,0.1044382808,0.1411704821,0.1582288319,0.1684169081,0.2448009915,0.05852220741],
		[0.01512744294,0.002861260016,0.01167776997,0.2388360937,0.2567896147,0.1013095042,0.09222445496,0.07391771916,0.103945316,0.1948290018,0.1817028123,0.0628074293],
		[0.01610317441,0.01526020093,0.09137858515,0.0410224245,0.0860703226,0.07932319283,0.1395955925,0.1726002979,0.1580988842,0.2032280676,0.04347373763,3.069118269e+16],
		[0.00374000663,0.1063065166,0.1329463747,0.08363188725,0.07668106636,0.07660270277,0.07277150606,0.09117674931,0.08008012837,0.07290305157,0.07983501911,0.08472236387],
		[0.00526979874,0.004180104961,0.007865742343,0.01709031976,0.01053519124,0.01119067871,0.015192473,0.02664023148,0.01685292844,0.01542973077,0.06641458713,1.276569477],
		[0.01602483166,0.0158007609,0.02609353451,0.07304073192,0.01369388055,0.09218687812,0.1059994196,0.06061382112,0.02530888879,0.08842119022,0.1174062533,0.1093707585],
		[0.01444897336,0.01619551668,0.08628331388,0.01580382204,0.08265536972,0.01629258185,0.01631918081,0.01705080012,0.01797563354,0.01650055439,0.01672510553,0.01295752466],
		[0.02598107566,0.0794627458,0.0930035631,0.02402051726,0.06536660755,0.2249516163,0.3406613496,0.4348527059,0.6400556658,0.2848521364,0.1311015861,0.2553138954],
		[0.02970177497,0.04112617477,0.008327167344,0.02613354175,0.08198483527,0.116588497,0.08658589085,0.4427241333,0.6556008912,1.186342028,1.154700538,1.414213562],
		[0.01404410704,0.02481424478,0.02743952933,0.01731222229,0.00280597929,0.04420587525,0.01160541586,0.02282267283,0.05496027114,0.07580267073,0.06353700056,0.01079768412],
		[0.005530586732,0.01024181785,0.01789048582,0.03073649036,0.01886995685,0.02255294936,0.04806183301,0.04008087495,0.07313031991,0.09403124229,0.1115434277,0],
		[0.001257300434,0.001069717943,0.01054167422,0.00508948244,0.009159622781,0.009941887559,0.001995938215,0.01248111767,0.01240875226,0.01748237052,0.01393985882,0.03513493973],
		[0.04742237692,0.06650388233,0.06276455362,0.06427198418,0.1105951655,0.11557773,0.1625666944,0.06644963773,0.0820331871,0.175033932,0.06252615944,0.218278588],
		[0.01827736988,0.05152451038,0.06377637584,0.02470491935,0.04193195608,0.04237821164,0.07805806948,0.0941081004,0.1410572085,0.1753960072,0.1991278034,0.06657875723],
		[0.002577290934,0.002772755654,0.02171672143,0.04869790572,0.02345513741,0.05020506702,0.06506263076,0.1729375507,0.09498478319,0.1602951837,0.1605567828,0.01327641363],
		[0.006966205405,0.01456231811,0.008004452388,0.01021820552,0.01912773097,0.01832439262,0.03018729712,0.01871915754,0.0217609063,0.03403812526,0.02213630895,0.08218809785],
		[0.02748314022,0.01017643043,0.02105400267,0.01335035135,0.009631806219,0.01024567151,0.05192764349,0.04508631631,0.045839194,0.01320687413,0.02457690758,0.0269453573],
		[0.03215332972,0.02746724736,0.01737448593,0.01393698937,0.01401789712,0.0139022017,0.03211898173,0.03704803202,0.01627243313,0.02478213336,0.06437055365,0.07037853301],
		[0.01256228855,0.012588255,0.01129733174,0.01214009025,0.0110923794,0.09243701711,0.1766963321,0.1165657069,0.09080560707,0.1507782227,0.1108631366,0.1290581812],
		[0.08638614461,0.05420863645,0.0761674233,0.03674251313,0.007245307051,0.07344944084,0.05223694657,0.08231486392,0.07629738179,0.07228548729,0.140489944,-9.189439663],
		[0.01108577141,0.01145637352,0.008549243889,0.01481805572,0.01109873765,0.009279459385,0.02228347194,0.01745845713,0.02414539577,0.04225754124,0.0599325539,0.040786224],
		[0.04668779291,0.08633148269,0.03192930654,0.07538700153,0.05560688164,0.02217954711,0.06995147618,0.04273348189,0.1410691232,0.2465753425,0.3679383398,0.6286481708],
		[0.02117926507,0.01740884104,0.009394819148,0.01637731492,0.03527145927,0.04100318663,0.03705059307,0.06977685467,0.1127383638,0.09536165075,0.12484659,0.05262007508],
		[0.02102561995,0.02084642192,0.06488261108,0.03873910508,0.06434158002,0.0371676733,0.01298701299,0.05233952442,0.05780346821,0.1538461538,0.03981725994,1.036721874],
		[0.03889155322,0.006888589823,0.01891703164,0.02691540876,0.02595337145,0.06196931371,0.02028084096,0.03146204811,0.07898594808,0.04890085763,0.0629770419,0.4],
		["_NaN_","_NaN_",0.05830899964,0.0849027108,0.07642320298,0.09328595528,0.0952933832,0.07504833162,0.0879185587,0.1091069879,0.1853647711,0.01883701108],
		[0.01683713195,0.0311878322,0.02527421417,0.03518727437,0.04570005923,0.04440639491,0.04702405185,0.05665287279,0.06384670112,0.05953126401,0.07054160816,0.01583027638],
		[0.007113702682,0.01297975232,0.01418084128,0.02711167558,0.03929150952,0.05444395058,0.03471441103,0.06181284339,0.0486802505,0.05202631633,0.08326434139,0.08433704334],
		[0.02086542119,0.01584623805,0.02046793456,0.02919070079,0.01424865307,0.008075617764,0.0100799155,0.02526220103,0.02982131441,0.05180515252,0.07215162379,0.07746794484],
		[0.01043481939,0.008734025809,0.009314881098,0.01032298219,0.01471562594,0.007154100432,0.00686241996,0.01771645383,0.01791279416,0.03003986813,0.02506785337,1.154700538],
		[0.02262608398,0.03679491794,0.06749694302,0.06470546792,0.08919463911,0.1503838014,0.1882880367,0.2459108237,0.2903079467,0.4335844063,0.3555643532,0.1455926518],
		[0.02022378282,0.05082421397,0.02219336058,0.02683691059,0.03538659685,0.03439280524,0.05080970216,0.04863586419,0.04536087018,0.03982210122,0.06154324784,0.03921568627],
		[0.05715982733,0.1650117421,0.1574713627,0.2380067998,0.2240512426,0.09770381717,0.112742786,0.3888479769,0.729799256,0.6024892101,0.5782132465,0.1091955052],
		["_NaN_","_NaN_",0.001863864777,0.0010060612,0.0009211683189,0.007745010243,0.006944372997,0.003629197899,0.01226947324,0.01750157619,0.00872370941,0.03636363636],
		[0.02395042895,0.02802871613,0.01385520369,0.01569575022,0.0228160496,0.01629771042,0.02014276088,0.04938913091,0.02013095918,0.01766941663,0.01556200391,0.1227615355],
		["_NaN_","_NaN_",0.02571314976,0.1163138208,0.0245637302,0.04698550944,0.05909749113,0.06195018769,0.08019170933,0.09938052583,0.09028914359,0.02557966386],
		[0.1499543345,0.1329914903,0.03652573786,0.0224467551,0.08266412971,0.03891922143,0.05482531497,0.03068456477,0.03863186446,0.1516059342,0.2168674699,0.1283000598],
		[0.01212748221,0.01375104549,0.02579561456,0.01032310808,0.01570435833,0.06538099525,0.03839852236,0.04507968761,0.05155089559,0.07305275574,0.09311303834,0.1299360397],
		[0.006727291036,0.002756664819,0.01932553735,0.009709321373,0.01967040093,0.01226942005,0.009046402018,0.006860533094,0.04247029228,0.02902707399,0.02411768529,0],
		[0.0093942919,0.02000563701,0.02297084814,0.04211818272,0.02508742436,0.01978776944,0.02041261496,0.04178413947,0.04675845139,0.01926379376,0.03823873861,"_NaN_"],
		[0.04357488007,0.03389001248,0.1008494732,0.129663367,0.105453288,0.07471574725,0.03319554944,0.06805823749,0.07055125467,0.08228186755,0.06444623123,0.4],
		[0.03038580623,0.0136184452,0.02694213561,0.02714660387,0.02200329802,0.04076446809,0.05452277266,0.03593943105,0.02564946901,0.03130459606,0.02828117839,0.6280301185],
		[0.02466861995,0.05118862584,0.183896219,0.2218553528,0.1433421178,0.03541555275,0.04507278092,0.1040164848,0.04968823783,0.07017364997,0.1041098544,0.7659416862],
		[0.007945166346,0.004679383906,0.006090592543,0.01764121428,0.01190018751,0.01293917132,0.01343197241,0.01605362442,0.01586849022,0.01588416838,0.02431067797,0.3849001795],
		[0.04193133344,0.01946333129,0.03158050981,0.04628302375,0.06616098836,0.08468798163,0.1119115171,0.1378376554,0.1689686815,0.2545135569,0.3358876576,0.1894308796],
		["_NaN_","_NaN_",0.04422689734,0.02754342385,0.03455993792,0.09924547997,0.071946312,0.1061887123,0.1535718291,0.1408075701,0.1444204865,0.03884634595],
		[0.01473072118,0.01838327317,0.06400021076,0.009500677132,0.05079208012,0.03287090075,0.06277530261,0.08310559708,0.08344508113,0.1085968273,0.1085968273,-0.6666666667],
		[0.003859450221,0.004318197892,0.01150345777,0.02966047776,0.09801988606,0.05645209745,0.04865158302,0.08334217123,0.07277538923,0.07637324487,0.0828486798,0.4082482905],
		[0.03379744163,0.06828226544,0.07519718688,0.09649069449,0.1170493758,0.1134840092,0.1202183238,0.1369216715,0.1230238418,0.1320479819,0.1577880231,1.154700538],
		[0.01031625561,0.02583662153,0.0299442673,0.03997401231,0.04386874558,0.03903328699,0.03630352404,0.06238042436,0.04745764439,0.063654506,0.03353232334,0],
		[0.03120806821,0.02527805862,0.0996669811,0.07957544032,0.01979827858,0.01289882856,0.01793051776,0.02474327674,0.02251703243,0.02141797003,0.01709401709,0.6666666667],
		[0.01114118958,0.02643912511,0.03778749668,0.05015248566,0.02908906939,0.009702045871,0.02496879982,0.02166542672,0.03094681707,0.02552604497,0.02983803313,0.05607659739],
		[0.00830790433,0.01871619822,0.01308104127,0.02548711104,0.01011294414,0.01026256991,0.008225254341,0.02438217497,0.01973889619,0.0250760692,0.02512778738,0.03130792608],
		["_NaN_","_NaN_","_NaN_","_NaN_","_NaN_","_NaN_","_NaN_","_NaN_",0.04542617059,0.07492760317,0.02315856653,0.07411934216],
		[0.008633986767,0.01842752944,0.03061099316,0.02831447242,0.04659344576,0.06416812742,0.09359633674,0.0543280852,0.0684412154,0.05836433238,0.08037894442,0.03386973452],
		[0.02662250116,0.03496620607,0.03839951334,0.02719145116,0.03202625937,0.0209390611,0.01337578586,0.0427909114,0.01285719507,0.006849803531,0.01681302521,0.03198300395],
		[0.003173584687,0.009447442359,0.01069272329,0.02092056457,0.04614244966,0.06099627042,0.07057314642,0.07862652741,0.1391750821,0.1266552174,0.1311248335,0.6666666667],
		[0.03113414521,0.02216902085,0.03336466109,0.03137202181,0.04565107458,0.02248079303,0.1241709535,0.1856085496,0.07970499764,0.1123902974,0.08695652174,0.08882311834],
		[0.01632311029,0.0126812176,0.01131864771,0.004858159858,0.01079538181,0.009509427042,0.02717293559,0.01859975466,0.01441005335,0.02152832869,0.02765583801,0.01532160615],
		[0.002660365938,0.02502569679,0.02251152084,0.02076974337,0.02729805343,0.1004000216,0.05263181126,0.02871665736,0.03580071691,0.04293070462,0.3211603834,0.1951355123],
		["_NaN_",0.009448542933,0.2424423364,0.02305273967,0.09537970735,0.1215663708,0.1401997514,0.03464218118,0.1170285322,0.03763077402,0.045559539,0.09558357983],
		[0.006111389787,0.004546143029,0.004815601421,0.01889401589,0.02096784693,0.01867920524,0.03109913649,0.03699408323,0.09176994307,0.04156137814,0.06833742347,0.2720467595],
		[0.01259086221,0.007780563886,0.06292743346,0.02970023011,0.04316944675,0.05370420373,0.04857891946,0.04929971387,0.04737437043,0.05284860952,0.05949654813,1.041248474],
		["_NaN_",0.04350008687,0.04965410617,0.1305117241,0.1690016249,0.1679115836,0.172242824,0.2169680121,0.1745452894,0.2083486095,0.1865747346,0.02512629654],
		["_NaN_","_NaN_",0.004206928299,0.01610758743,0.01495819671,0.01569379002,0.01369522176,0.01589852268,0.04649864152,0.03673635028,0.09762464849,"_NaN_"],
		[0.008528742486,0.007328729059,0.01683981748,0.006961505206,0.05063661569,0.01362599698,0.0140471927,0.03110464626,0.1370296238,0.2418362743,0.061036792,0.04133855392],
		[0.02912522846,0.05623292269,0.06152919299,0.06524161199,0.03396536995,0.04586404813,0.1170118236,0.1348574483,0.0716042182,0.1712337223,0.1131656125,0],
		["_NaN_",0.01546014753,0.01476287551,0.02355308673,0.02736439957,0.03858317641,0.03853756378,0.05793334697,0.04637455311,0.05487950315,0.06648542863,0.07071067812],
		[0.01110316682,0.01888603438,0.01758611055,0.03192037833,0.03471743298,0.02085197438,0.04433930012,0.01450691499,0.03121131031,0.2617243033,0.2999125461,"_NaN_"],
		[0.003541782464,0.00519282028,0.002497798639,0.005182123391,0.004435459029,0.002992621786,0.004550777388,0.01058875094,0.01838956263,0.009237604307,0.01239387842,0.03273255069],
		[0.001427334558,0.01323639294,0.01106516682,0.03520938372,0.05184589234,0.06059487639,0.07523860757,0.1119521801,0.140058683,0.1717224947,0.2202496718,0.2455402302],
		[0.00715349251,0.06445255114,0.04812691181,0.02367298007,0.01609071451,0.08706877105,0.03465347147,0.06279949924,0.0465512706,0.04749340369,0.04692816471,"_NaN_"],
		[0.00234432597,0.004782580531,0.0115254333,0.009834850519,0.01293600659,0.02157106692,0.02289162847,0.02135758201,0.06790912345,0.05537819013,0.0445569738,0.2588462621],
		[0.04955372917,0.05068572603,0.1290751598,0.1699328153,0.1901798845,0.1517135295,0.1991265201,0.2429169551,0.1810366348,0.1307832753,0.2131558828,0.1360827635],
		[0.01789902776,0.03143178717,0.03538054655,0.1770100673,0.1080154949,0.1146303188,0.1207783378,0.1463323287,0.1546371945,0.08653301144,0.06933998577,0.1052631579],
		[0.1472825842,0.008059845769,0.006791762578,0.01901245033,0.008899627951,0.01162682673,0.0284807988,0.02407021498,0.01755678535,0.03409509101,0.04924181434,0.05706668991],
		[0.005319641678,0.04584832959,0.03372137299,0.01691391861,0.06829816441,0.03184388773,0.06041225983,0.03155643185,0.04754723484,0.0307556411,0.04267370639,0.04217647662],
		[0.01323109845,0.009296451148,0.02174737485,0.01200965992,0.01396235449,0.02279259869,0.05897447564,0.04837688141,0.1019700635,0.1628347368,0.2472377901,"_NaN_"],
		[0.01379456194,0.003779830164,0.02698085196,0.04081072111,0.05097389358,0.04377184193,0.03931847969,0.02441513993,0.04456996548,0.05269365097,0.08695652174,"_NaN_"],
		[0.009791337023,0.007499522742,0.01628044264,0.0293612949,0.01978833333,0.03693670491,0.04975685476,0.03201509204,0.0625795299,0.1271414031,0.1925639319,"_NaN_"],
		[0.04058499736,0.02244415442,0.02785335597,0.0336669016,0.0314997072,0.04825911116,0.07270531638,0.09898915559,0.07178933927,0.1020488703,0.08131078424,0.0327242293],
		[0.02351896985,0.0709856961,0.2025012519,0.1447861606,0.1416903964,0.1998603558,0.09530898506,0.06483151598,0.1383096288,0.1989350212,0.2223666891,0.2554994834],
		[0.003314545202,0.02088296995,0.02439763343,0.02350127784,0.02770662232,0.02315903715,0.02566433948,0.02192225213,0.01584042268,0.01268901691,0.03024061411,0.06792356108],
		[0.04890195771,0.04706141491,0.1308261737,0.1413890096,0.1697974091,0.09119457675,0.1820764686,0.2202390158,0.2176995613,0.08664429405,0.1994220989,0.03056924104],
		[0.009697056756,0.01570144532,0.007820111147,0.02678394817,0.03071797386,0.04596924279,0.03445758477,0.04740007075,0.0602143492,0.04482920574,0.09211206614,0.5454545455],
		[0.03082876981,0.003256296751,0.007427608615,0.0210621831,0.02044942357,0.02511145478,0.01915126245,0.01392700556,0.03648241915,0.02988170271,0.02544529262,0.1230646317],
		[0.02221593577,0.01847721105,0.007653414207,0.01015407392,0.0184087129,0.01993567372,0.02068645548,0.01847149256,0.01925506522,0.02081590419,0.01383459036,0.03746816097],
		[0.00960072903,0.007208068049,0.008888035421,0.01615133366,0.0266394752,0.02665892086,0.03521139642,0.04838852643,0.06312659748,0.06677012642,0.06159953161,0.2170550589],
		[0.002772293215,0.07904828172,0.005284308062,0.01820865486,0.0158663139,0.02096040049,0.03015766012,0.04016250337,0.03757082133,0.04399679379,0.06271240034,0.09702654425],
		[0.04118267753,0.02554593446,0.01627051235,0.03028611388,0.01581806247,0.04041169297,0.03150863449,0.1563275617,0.04296718352,0.0513297982,0.04576965067,0.6666666667],
		[0.02583208955,0.02450064002,0.04019751106,0.05915673506,0.05641141691,0.06251418186,0.04701323184,0.03555961974,0.04249641913,0.03847595766,0.05802222242,0.3481553119],
		[0.01535878472,0.008096014564,0.04167745879,0.02350456533,0.040748384,0.04588625923,0.04642355653,0.06092714547,0.06226583333,0.05274364537,0.05845019467,1.154700538],
		[0.009810820413,0.01005121388,0.02757378899,0.02843036873,0.01624861496,0.02454710138,0.0326727856,0.03765278882,0.05402594044,0.05610999794,0.06195424418,0.02902474888]
	],
	count: [
		[0,0,0,0,0,0,0,1,4,4,4,4],
		[4,4,4,4,4,4,4,4,4,4,4,4],
		[4,4,4,4,4,4,4,4,4,4,4,4],
		[4,4,4,4,4,4,4,4,4,4,4,4],
		[4,4,4,4,4,4,4,4,4,4,4,4],
		[4,4,4,4,4,4,4,4,4,4,4,4],
		[4,4,4,4,4,4,4,4,4,4,4,4],
		[4,4,4,4,4,4,4,4,4,4,4,4],
		[4,4,4,4,4,4,4,4,4,4,4,4],
		[4,4,4,4,4,4,4,4,4,4,4,4],
		[4,4,4,4,4,4,4,4,4,4,4,4],
		[4,4,4,4,4,4,4,4,4,4,4,4],
		[4,4,4,4,4,4,4,4,4,4,4,4],
		[0,4,4,4,4,4,4,4,4,4,4,4],
		[4,4,4,4,4,4,4,4,4,4,4,4],
		[4,4,4,4,4,4,4,4,4,4,4,4],
		[0,0,4,4,4,4,4,4,4,4,4,4],
		[4,4,4,4,4,4,4,4,4,4,4,4],
		[4,4,4,4,4,4,4,4,4,4,4,4],
		[4,4,4,4,4,4,4,4,4,4,4,4],
		[4,4,4,4,4,4,4,4,4,4,4,4],
		[4,4,4,4,4,4,4,4,4,4,4,4],
		[4,4,4,4,4,4,4,4,4,4,4,4],
		[4,4,4,4,4,4,4,4,4,4,4,4],
		[4,4,4,4,4,4,4,4,4,4,4,4],
		[4,4,4,4,4,4,4,4,4,4,4,4],
		[4,4,4,4,4,4,4,4,4,4,4,4],
		[4,4,4,4,4,4,4,4,4,4,4,4],
		[4,4,4,4,4,4,4,4,4,4,4,4],
		[4,4,4,4,4,4,4,4,4,4,4,4],
		[4,4,4,4,4,4,4,4,4,4,4,4],
		[4,4,4,4,4,4,4,4,4,4,4,4],
		[4,4,4,4,4,4,4,4,4,4,4,4],
		[4,4,4,4,4,4,4,4,4,4,4,0],
		[0,0,4,4,4,4,4,4,4,4,4,4],
		[4,4,4,4,4,4,4,4,4,4,4,4],
		[4,4,4,4,4,4,4,4,4,4,4,4],
		[4,4,4,4,4,4,4,4,4,4,4,4],
		[4,4,4,4,4,4,4,4,4,4,4,4],
		[4,4,4,4,4,4,4,4,4,4,4,4],
		[4,4,4,4,4,4,4,4,4,4,4,4],
		[4,4,4,4,4,4,4,4,4,4,4,4],
		[4,4,4,4,4,4,4,4,4,4,4,4],
		[4,4,4,4,4,4,4,4,4,4,4,4],
		[4,4,4,4,4,4,4,4,4,4,4,4],
		[4,4,4,4,4,4,4,4,4,4,4,4],
		[2,4,4,4,4,4,4,4,4,4,4,4],
		[4,4,4,4,4,4,4,4,4,4,4,4],
		[4,4,4,4,4,4,4,4,4,4,4,4],
		[4,4,4,4,4,4,4,4,4,4,4,4],
		[4,4,4,4,4,4,4,4,4,4,4,4],
		[4,4,4,4,4,4,4,4,4,4,4,4],
		[0,0,4,4,4,4,4,4,4,4,4,4],
		[4,4,4,4,4,4,4,4,4,4,4,4],
		[4,4,4,4,4,4,4,4,4,4,4,4],
		[4,4,4,4,4,4,4,4,4,4,4,4],
		[4,4,4,4,4,4,4,4,4,4,4,4],
		[4,4,4,4,4,4,4,4,4,4,4,4],
		[4,4,4,4,4,4,4,4,4,4,4,4],
		[4,4,4,4,4,4,4,4,4,4,4,4],
		[4,4,4,4,4,4,4,4,4,4,4,4],
		[4,4,4,4,4,4,4,4,4,4,4,4],
		[0,4,4,4,4,4,4,4,4,4,4,4],
		[4,4,4,4,4,4,4,4,4,4,4,4],
		[4,4,4,4,4,4,4,4,4,4,4,4],
		[0,0,0,4,4,4,4,4,4,4,4,4],
		[4,4,4,4,4,4,4,4,4,4,4,4],
		[4,4,4,4,4,4,4,4,4,4,4,4],
		[4,4,4,4,4,4,4,4,4,4,4,4],
		[4,4,4,4,4,4,4,4,4,4,4,4],
		[4,4,4,4,4,4,4,4,4,4,4,4],
		[4,4,4,4,4,4,4,4,4,4,4,4],
		[4,4,4,4,4,4,4,4,4,4,4,4],
		[4,4,4,4,4,4,4,4,4,4,4,4],
		[0,0,0,0,0,4,4,4,4,4,4,4],
		[4,4,4,4,4,4,4,4,4,4,4,4],
		[4,4,4,4,4,4,4,4,4,4,4,4],
		[4,4,4,4,4,4,4,4,4,4,4,4],
		[4,4,4,4,4,4,4,4,4,4,4,4],
		[4,4,4,4,4,4,4,4,4,4,4,4],
		[4,4,4,4,4,4,4,4,4,4,4,4],
		[4,4,4,4,4,4,4,4,4,4,4,4],
		[4,4,4,4,4,4,4,4,4,4,4,4],
		[4,4,4,4,4,4,4,4,4,4,4,4],
		[4,4,4,4,4,4,4,4,4,4,4,4],
		[4,4,4,4,4,4,4,4,4,4,4,4],
		[4,4,4,4,4,4,4,4,4,4,4,4],
		[4,4,4,4,4,4,4,4,4,4,4,4],
		[4,4,4,4,4,4,4,4,4,4,4,4],
		[4,4,4,4,4,4,4,4,4,4,4,4],
		[4,4,4,4,4,4,4,4,4,4,4,4],
		[0,0,0,0,0,1,4,4,4,4,4,4],
		[4,4,4,4,4,4,4,4,4,4,4,4],
		[4,4,4,4,4,4,4,4,4,4,4,4],
		[4,4,4,4,4,4,4,4,4,4,4,4],
		[4,4,4,4,4,4,4,4,4,4,4,4],
		[4,4,4,4,4,4,4,4,4,4,4,4],
		[4,4,4,4,4,4,4,4,4,4,4,4],
		[4,4,4,4,4,4,4,4,4,4,4,4],
		[4,4,4,4,4,4,4,4,4,4,4,4],
		[4,4,4,4,4,4,4,4,4,4,4,4],
		[4,4,4,4,4,4,4,4,4,4,4,4],
		[4,4,4,4,4,4,4,4,4,4,4,4],
		[4,4,4,4,4,4,4,4,4,4,4,4],
		[4,4,4,4,4,4,4,4,4,4,4,4],
		[4,4,4,4,4,4,4,4,4,4,4,4],
		[4,4,4,4,4,4,4,4,4,4,4,4],
		[4,4,4,4,4,4,4,4,4,4,4,4],
		[4,4,4,4,4,4,4,4,4,4,4,4],
		[4,4,4,4,4,4,4,4,4,4,4,4],
		[4,4,4,4,4,4,4,4,4,4,4,4],
		[4,4,4,4,4,4,4,4,4,4,4,4],
		[4,4,4,4,4,4,4,4,4,4,4,4],
		[4,4,4,4,4,4,4,4,4,4,4,4],
		[4,4,4,4,4,4,4,4,4,4,4,4],
		[4,4,4,4,4,4,4,4,4,4,4,4],
		[4,4,4,4,4,4,4,4,4,4,4,4],
		[4,4,4,4,4,4,4,4,4,4,4,4],
		[4,4,4,4,4,4,4,4,4,4,4,4],
		[4,4,4,4,4,4,4,4,4,4,4,4],
		[0,0,4,4,4,4,4,4,4,4,4,4],
		[4,4,4,4,4,4,4,4,4,4,4,4],
		[4,4,4,4,4,4,4,4,4,4,4,4],
		[4,4,4,4,4,4,4,4,4,4,4,4],
		[4,4,4,4,4,4,4,4,4,4,4,4],
		[4,4,4,4,4,4,4,4,4,4,4,4],
		[4,4,4,4,4,4,4,4,4,4,4,4],
		[4,4,4,4,4,4,4,4,4,4,4,4],
		[0,0,4,4,4,4,4,4,4,4,4,4],
		[4,4,4,4,4,4,4,4,4,4,4,4],
		[0,0,4,4,4,4,4,4,4,4,4,4],
		[4,4,4,4,4,4,4,4,4,4,4,4],
		[4,4,4,4,4,4,4,4,4,4,4,4],
		[4,4,4,4,4,4,4,4,4,4,4,4],
		[4,4,4,4,4,4,4,4,4,4,4,4],
		[4,4,4,4,4,4,4,4,4,4,4,4],
		[4,4,4,4,4,4,4,4,4,4,4,4],
		[4,4,4,4,4,4,4,4,4,4,4,4],
		[4,4,4,4,4,4,4,4,4,4,4,4],
		[4,4,4,4,4,4,4,4,4,4,4,4],
		[0,0,4,4,4,4,4,4,4,4,4,4],
		[4,4,4,4,4,4,4,4,4,4,4,4],
		[4,4,4,4,4,4,4,4,4,4,4,4],
		[4,4,4,4,4,4,4,4,4,4,4,4],
		[4,4,4,4,4,4,4,4,4,4,4,4],
		[4,4,4,4,4,4,4,4,4,4,4,4],
		[4,4,4,4,4,4,4,4,4,4,4,4],
		[4,4,4,4,4,4,4,4,4,4,4,4],
		[0,0,0,0,0,0,0,0,4,4,4,4],
		[4,4,4,4,4,4,4,4,4,4,4,4],
		[4,4,4,4,4,4,4,4,4,4,4,4],
		[4,4,4,4,4,4,4,4,4,4,4,4],
		[4,4,4,4,4,4,4,4,4,4,4,4],
		[4,4,4,4,4,4,4,4,4,4,4,4],
		[4,4,4,4,4,4,4,4,4,4,4,4],
		[0,4,4,4,4,4,4,4,4,4,4,4],
		[4,4,4,4,4,4,4,4,4,4,4,4],
		[4,4,4,4,4,4,4,4,4,4,4,4],
		[0,4,4,4,4,4,4,4,4,4,4,4],
		[0,0,4,4,4,4,4,4,4,4,4,4],
		[4,4,4,4,4,4,4,4,4,4,4,4],
		[4,4,4,4,4,4,4,4,4,4,4,4],
		[0,4,4,4,4,4,4,4,4,4,4,4],
		[4,4,4,4,4,4,4,4,4,4,4,4],
		[4,4,4,4,4,4,4,4,4,4,4,4],
		[4,4,4,4,4,4,4,4,4,4,4,4],
		[4,4,4,4,4,4,4,4,4,4,4,4],
		[4,4,4,4,4,4,4,4,4,4,4,4],
		[4,4,4,4,4,4,4,4,4,4,4,4],
		[4,4,4,4,4,4,4,4,4,4,4,4],
		[4,4,4,4,4,4,4,4,4,4,4,4],
		[4,4,4,4,4,4,4,4,4,4,4,4],
		[4,4,4,4,4,4,4,4,4,4,4,4],
		[4,4,4,4,4,4,4,4,4,4,4,4],
		[4,4,4,4,4,4,4,4,4,4,4,4],
		[4,4,4,4,4,4,4,4,4,4,4,4],
		[4,4,4,4,4,4,4,4,4,4,4,4],
		[4,4,4,4,4,4,4,4,4,4,4,4],
		[4,4,4,4,4,4,4,4,4,4,4,4],
		[4,4,4,4,4,4,4,4,4,4,4,4],
		[4,4,4,4,4,4,4,4,4,4,4,4],
		[4,4,4,4,4,4,4,4,4,4,4,4],
		[4,4,4,4,4,4,4,4,4,4,4,4],
		[4,4,4,4,4,4,4,4,4,4,4,4],
		[4,4,4,4,4,4,4,4,4,4,4,4],
		[4,4,4,4,4,4,4,4,4,4,4,4],
		[4,4,4,4,4,4,4,4,4,4,4,4],
		[4,4,4,4,4,4,4,4,4,4,4,4]
	],
	blank_std: [
		[2.828427125],
		[6.403124237],
		[8.770214745],
		[0.03392639091],
		[21693.16328],
		[0.8164965809],
		[0.5],
		[0],
		[3.774917218],
		[0.5],
		[0.9574271078],
		[1.914854216],
		[25.70343686],
		[0.03771383477],
		[0.008965218732],
		[0.9574271078],
		[0.1798191221],
		[395.347948],
		[0.2225264029],
		[0.04500422119],
		[957.4271078],
		[10.51459094],
		[0],
		[0.06194890368],
		[0.9574271078],
		[0.5773502692],
		[0.06442760795],
		[1473.953979],
		[269.3688611],
		[7.675719293],
		[0.1954676017],
		[0.5],
		[3618956.432],
		["_NaN_"],
		[19.25919694],
		[3.304037934],
		[1.732050808],
		[151.3767375],
		[0],
		[0.673422292],
		[0],
		[4.856267428],
		[0],
		[2.072025628],
		[1.5],
		[6.976149845],
		[0.3397306531],
		[112.3061292],
		[37.14386446],
		[0.5],
		[1.414213562],
		[594.2392896],
		[2.217355783],
		[0],
		[4.34932945],
		[34.76588366],
		[2.380476143],
		[1.414213562],
		[0.5773502692],
		[0.8164965809],
		[0.005085985213],
		[917.8251467],
		[0.196335597],
		[3.403429643],
		[40.66530052],
		[1.414213562],
		[0.5],
		[0.02681847253],
		[3.403429643],
		[0.5],
		[33.61919095],
		[0.01055146119],
		[7.135591543],
		[0.001290994449],
		[0.8164965809],
		[8.082903769],
		[2.508319491],
		[0.004176005787],
		[9719.058472],
		[0.9574271078],
		[0.002926174978],
		[0.5773502692],
		[1.825741858],
		[3.770389016],
		[9.110433579],
		[1.290994449],
		[5.066228051],
		[2.160246899],
		[0.5773502692],
		[0.5773502692],
		[1500],
		[12.68857754],
		[0.1098434492],
		[15.50268794],
		[2.859111211],
		[46.94944089],
		[0.8164965809],
		[1.038193945],
		[30.9448434],
		[0.9574271078],
		[0.003091637915],
		[0.0005425153608],
		[0.9574271078],
		[2.828427125],
		[29.54516317],
		[0],
		[0.9574271078],
		[1.875831616],
		[0.01348223163],
		[7.527726527],
		[2.362907813],
		[3.946518075],
		[0.4209516005],
		[38.20122162],
		[18.43248439],
		[4.69041576],
		[2.986078811],
		[0.01157369343],
		[4.924428901],
		[1],
		[9.38083152],
		[65.1178419],
		[1.707825128],
		[0.01335497015],
		[0.5773502692],
		[0.2489998327],
		[1],
		[45.86211218],
		[0.5],
		[2.516611478],
		[12.55322004],
		[0.5773502692],
		[9.322910847],
		[0],
		[0],
		[0.5],
		[0.1758377567],
		[1.914854216],
		[0.5773502692],
		[0.02544429418],
		[11.34313302],
		[0.5],
		[0.8164965809],
		[0.5773502692],
		[0],
		[0.5],
		[2.986078811],
		[21.60246899],
		[27.14620907],
		[33.73425559],
		[13.74469595],
		[0.5],
		[0.5773502692],
		[0.02770529432],
		[28131.56478],
		[83.65952825],
		[3.139873243],
		[4.425306016],
		[3.575076258],
		[0],
		[0.2271656884],
		[0],
		[1.414213562],
		[0],
		[0.9574271078],
		[1.178224795],
		[0],
		[8.718395088],
		[0.8164965809],
		[0.5],
		[17.13427364],
		[56.75899341],
		[0],
		[0],
		[0],
		[8057.924231],
		[15.7770931],
		[0.5773502692],
		[6.396613687],
		[1.5],
		[8.460693431],
		[3.774917218],
		[6.403124237],
		[355.6993112],
		[1.5],
		[0.9574271078],
		[0.5773502692],
		[0.5920903647]
	],
	au_net_mean: [
		["_NaN_","_NaN_","_NaN_","_NaN_","_NaN_","_NaN_","_NaN_",58649,34030.75,15769.75,10884.5],
		[76530,52532.25,33416,18170.25,10215.25,5294,2699.75,1429.25,707.25,368.25,189],
		[40801.5,28028.5,16658.25,9524,5009,2637.5,1382.25,674,332.5,165.5,76.25],
		[26679.29775,19542.52025,12579.0395,8273.017,4978.845,2702.52975,1252.85625,707.329,380.10725,199.33875,102.8985],
		[211228.25,212935.25,214214.75,212182.75,207876,196663.75,179025,161532.25,160623.5,134002.25,30872.5],
		[34083.75,20770.75,11830.5,6203,3172,1632.25,795.75,396.25,201.25,100.25,49.5],
		[38979.75,24021,13971.25,7601,3948.25,2096.25,1044.75,523.5,267.75,132.75,65.5],
		[41120.25,29213,20259.25,10775.5,5971.25,3199.25,1592,742.25,447.75,205.25,110.25],
		[129816.25,110926,91141.25,71503.75,52647,36175,23609.5,14091.75,7834.25,4108.25,2058.5],
		[41094.5,28257,17275,9763,5289.25,2498.5,1395.75,693.25,363.25,187,97.75],
		[36406.75,34124,31473.75,24944.75,16495.5,9345.25,5065,2652.75,1374.75,669.25,338],
		[59159.25,39280.25,23875.25,13175.75,6997.25,3564,1806.75,934.25,482,246.75,123.25],
		[8785.75,6005.5,3992,2358.5,1300,687.5,344.5,197.25,91.25,37.75,23],
		["_NaN_",32041.3875,21756.3705,13017.8705,7064.6995,3737.20625,1786.36325,918.423,483.2065,241.6545,121.49975],
		[3100.828584,2294.853584,1433.233584,787.8495837,418.3933338,208.6923338,107.1731587,58.26750875,29.61355875,15.03183375,7.59308625],
		[41789.25,28464.5,16896.75,10003.5,5484.75,2874.5,1519.25,796.75,409.5,220,113.5],
		["_NaN_","_NaN_",38965.61325,24283.8045,13231.7595,6771.31925,3156.59325,1666.901,812.89725,391.4855,208.366],
		[50820,36300.75,23197.75,12937.75,6382.5,2979.75,1081.75,257,-379.75,-442.25,-385.25],
		[961.343,667.093,434.843,252.018,137.168,68.368,36.918,18.493,7.9005,5.3505,1.998],
		[4001.821615,2721.526615,1706.504115,912.6823648,482.5581147,249.5581148,125.7476147,61.11706475,30.04121475,14.71538975,7.29301725],
		[1199921750,907421750,607421750,352421750,192421750,98671750,50421750,24671750,12921750,6321750,3171750],
		[103567.5122,61659.14375,36085.98075,18340.33925,9956.04425,5294.447,2717.84175,1356.2075,739.66225,352.78025,143.0175],
		[62979.25,39472,22721,12424.5,6334.5,3243.5,1637,820.5,381.25,206.75,103.25],
		[30343.8555,21096.1055,13286.6055,6132.0305,3423.4555,1932.0055,942.203,468.998,251.0405,124.788,152.288],
		[93307.75,58807.5,33857.75,18316,9454.5,4682,2429.25,1203,597.5,288.5,145],
		[32590.75,21956.75,12654.75,6926.75,3622.5,1836.25,942.25,474,236,119,54],
		[10.1015,9.0645,6.56775,5.23,4.1285,2.21575,0.93,1.07,0.80225,0.48025,0.31],
		[6978029172,4616218356,2727585524,1484422036,769091763.5,402827035.5,208035487.5,104881331.5,55171358.5,28212051.5,14566639],
		[26192.5,19399,12006.5,8641.75,3488.5,1143.75,256.75,56.75,-461,-719.5,-3302],
		[419771,369125.5,293900.25,214847.75,148543.5,98235,61013.75,32606.25,16673.75,8462.25,4444],
		[93259.85375,59752.60375,34830.85375,18829.35375,9231.72875,4722.25375,2385.00375,1216.87875,594.84375,304.30125,150.24125],
		[277462.25,169119.75,93798.25,49509,25006.5,12468.5,6130.5,3021.5,1475.25,724.75,354.5],
		[1711286365,1168300413,770444301,518035845,262125701,169525863,96071949,47207766,23285413.5,12638978,4612261.75],
		["_NaN_","_NaN_","_NaN_","_NaN_","_NaN_","_NaN_","_NaN_","_NaN_","_NaN_","_NaN_","_NaN_"],
		["_NaN_","_NaN_",8172408.25,4422699.75,2335427,1168260.25,608111.5,303898.75,136548.25,70259.25,34797.5],
		[25220.25,21681,15894.5,9549,5361.5,2741,1340.5,691.75,390.5,287.75,133.25],
		[239510.5,148325.75,90615.75,48285.5,24405.5,12221.75,6255.75,3062.75,1531.5,746.5,366.5],
		[258121.25,224042.75,126932.25,65548.25,31428.5,15477.75,8520.5,3699.5,2311,1491.75,1020.75],
		[44001,31762,19590.75,11071.25,5822.75,2991.25,1510.75,763.25,378.25,188.75,100],
		[19557.06525,15016.575,9234.22,5185.704,2815.504,1525.337,840.1355,429.1675,218.12675,110.06225,56.20325],
		[31990.75,24029.25,15511.5,8830.25,4702,2433.5,1257.5,602.25,314.5,179,103],
		[187811,130610,78817.25,43301,22666.25,11613.75,6004.75,3008.25,1591,800,403.5],
		[18027.75,12757.5,7942.25,4553,2463.25,1269,648.25,328.75,164.5,83.25,41],
		[6688.462353,4096.399853,2250.619853,1211.504853,572.8181027,286.6883527,138.0406027,68.57715267,32.99472767,15.82257768,7.263697675],
		[37368.75,25720.75,20803,11935.5,7686.75,7563.25,6407.25,2478.5,1913.25,981,577.25],
		[41641,28938,17273.75,9874.5,5260.5,2720.5,1283.75,630.75,326.5,164.75,83.5],
		[27226.89375,24708.89375,15810.39375,8666.71875,4323.04375,2373.86875,1202.44375,590.02125,313.52875,151.13375,78.41075],
		[46897240,32447240,17397240,9514740,4897240,2332240,1184740,585990,290240,136490,68340],
		[46873328.5,27248328.5,16223328.5,8918328.5,4550828.5,2088078.5,1267828.5,664828.5,361078.5,148078.5,95153.5],
		[13327.5,10091.5,6565.5,3745.5,2029,1043.5,528,259.75,130,63.75,31.25],
		[142669.25,98804.25,59697,32948.75,17448.5,8877.75,4484.5,2247.5,1116.75,555.75,277.75],
		[516473.25,516443.25,516919.25,516654.75,516842,516968,412825.75,273042.25,161827.25,89453.75,46603.25],
		["_NaN_","_NaN_",48655.5,26075.5,13232,6405.75,3536,1617.75,887,400.5,149],
		[43216.5,28145.25,15952.25,8624.5,4526.75,2405.25,1226.75,638.5,332.5,165,86.75],
		[47078.5,30206,18123.25,9687.75,5034,2583.75,1335.25,664.5,335.75,165.75,84],
		[41409.25,22517.5,12352.25,5790.5,3674.75,1561.5,771.75,403.25,187,52.25,4.75],
		[86206.5,66178.75,46784.5,30007.25,16008,8287.25,4134,2268.75,1312.25,633.5,319.75],
		[43569.5,29094.25,17394.75,9673.75,5177.75,2668,1372,690.25,340.5,173.25,85],
		[46594,23962,12399.75,5923.75,3157.5,1527.5,753,380.5,187,92.25,46.5],
		[31890,17372.5,9625,5180,2520.5,1299,629,317,161,83.5,43.5],
		[3862.811021,2329.086021,1322.518521,714.3420208,371.5542708,186.5745208,94.48322075,47.32969575,23.86034575,11.56314575,5.76356075],
		[3180901,2723454.75,1886649,1160972.25,686945.5,390948.25,205703.25,96276.25,49809.5,21646.25,10951.25],
		["_NaN_",38030.60575,24434.187,14425.34,7643.53475,3729.42175,1769.26725,933.2915,488.18325,232.71525,119.8],
		[88122.5,56724.75,32385.25,17276.75,9245.5,4770.25,2546.5,1379,670,341.75,185.25],
		[526632.75,526577.25,526636.25,526499.25,525956.75,527093.75,422629.25,283295,182196.75,107735.25,54373.75],
		["_NaN_","_NaN_","_NaN_",32782.75,19278.25,10001.25,4272.5,2352,1160.5,689.75,375.5],
		[63465.75,45384,30201,18115,9622,4857.25,2534.75,1348.25,686.25,337,169.5],
		[13485.14753,11077.78503,7810.822529,5143.092529,2832.312529,1580.022529,757.908279,412.653529,215.806779,107.860704,50.715529],
		[38961.75,23942,13914.5,7323.5,3880,1887.75,916.75,503,249,128,59.25],
		[40915,26547.5,15680.5,8577.25,4462,2287.75,1170.75,597.5,288.75,149.25,73],
		[1891005.75,1084259.75,614804,326091.5,162378.25,82886.25,42133.25,20808,10704.25,5402.5,2614.5],
		[0.6295,0.27875,0.15575,0.06725,0.0275,0.01475,-0.007,-0.0075,0.06375,-0.01175,0.005],
		[87965.5,45940,23318.5,11728,6017.25,2940.75,1708.5,867.25,439.5,207,104.25],
		[0.59,0.27775,0.118,0.06325,0.023,0.01075,0.0025,-0.00175,-0.002,-0.004,0.00125],
		["_NaN_","_NaN_","_NaN_","_NaN_","_NaN_",58062.25,29997.75,15491,7737.25,3923,1993.25],
		[1183108.25,764469.25,448296,246209.25,127732,64870.5,32411.75,16300,8067,3975.5,1989.5],
		[68088.3125,62654.4375,50899.375,37163,25282.375,15022.625,8139.375,4964.0625,2878.8125,1508.625,723.5],
		[8068.549027,5579.219027,3432.891527,1963.476527,1031.519027,528.1880265,267.3327765,132.8472765,67.7557015,33.3746515,16.3958515],
		[5601279482,4878916986,3351650938,2068497722,1152808346,576802378.2,307520474.2,151301770.2,78377388.25,36239223.75,19036252.75],
		[78038.75,55998,32615.5,17353.75,9895.5,4563,2496.25,1084,564.5,295.25,115.75],
		[1812.711775,1070.011775,485.461775,235.136775,107.026775,47.719275,18.699275,9.008275,3.923025,1.5798,0.6598],
		[58902.75,38944,23728.75,13308.75,6887.25,3614.25,1813.5,930,472.5,236.75,121.75],
		[139819,91764.75,51693.25,34269.25,11638.75,7731,4053.75,2031.5,851.75,460.25,195],
		[422200.775,214200.775,108200.775,60075.775,32175.775,16250.775,8148.275,4025.775,1908.275,982.025,469.775],
		[40068.5,27494.25,17386.75,9371.75,4896.5,2496.25,1186.25,516,197.25,43.25,-46.75],
		[76215.25,52625.5,31924.25,18667.75,8605.75,4306.5,2237,1109.75,548.75,274.75,131.5],
		[94612.75,61266,35650,19098,9712,4918.75,2438.25,1234.25,618.5,294,151.5],
		[44560,29111.25,17633.75,9854.75,5195.75,2656.5,1351.25,672.25,338,167.75,82.75],
		[94537,73122.5,48530.25,27952.25,14907,7610.5,3823.25,1900,953.25,470.75,237.5],
		[38163.5,23611.5,13148.5,6942.5,3591.25,1802,902,447,222,108.25,52.25],
		[9574907750,7274907750,4749907750,3074907750,1599907750,769907750,384907750,209907750,104157750,53407750,23907750],
		["_NaN_","_NaN_","_NaN_","_NaN_","_NaN_",95398.5,52951.25,26343.25,13171.75,6818.25,3575.25],
		[112454.9385,79770.091,42196.16925,24103.4605,13244.8925,6667.9645,3423.66575,1756.0025,905.0005,455.291,233.003],
		[8325935.75,5425394.25,3072798,1633860.75,869812.5,432256.5,186436.75,99028,66892.5,28523.75,12143.75],
		[20323.6755,8372.48825,4229.38025,2102.91875,1076.29275,545.669,276.9135,138.84875,72.531,35.50825,17.42925],
		[8202627,4600164,2388826.5,1231019.75,640236.25,324202.5,151129.75,73865,37178.5,19200.5,9235.75],
		[47392.75,35357,23820.25,13498.5,9804.75,5421.25,3012.5,1458.75,874.5,361.5,167.5],
		[144433.5,93576,52323.25,26719,13610,7204.55,3479.825,1721.025,875.1875,425.8025,226.6275],
		[93598,73255.75,58368,34340.25,18931,10075,4891,2289.5,1000,323,-22.75],
		[78547.5,51157,30131.25,16594.75,8631.75,4384.5,2224.5,1110.25,564.25,281.75,138],
		[568.2314825,418.5187325,268.2787325,154.3672325,88.1244825,44.6692325,27.3174825,12.9132325,6.7552325,3.3337325,1.7674825],
		[3232.145631,2095.645631,1198.958131,699.6456312,363.3143812,187.6581312,101.6912562,52.54313125,25.95688125,13.26250625,6.60438125],
		[52246.25,32456.5,21119.75,10787.75,5505,3428,1094.5,893,267.25,204.5,106.5],
		[1181.5,713,414,219.75,113.5,56.75,32,13.25,4.75,1,2],
		[50847263.75,31622263.75,18097263.75,9697263.75,5037263.75,2484763.75,1289763.75,648513.75,321513.75,160263.75,82413.75],
		[50489.75,33800.25,20901.5,11640,6091.5,3084.25,1562.25,794,392,200.5,99.5],
		[247934.75,208176.75,152303.75,96521,54853,29638.25,15573.5,8067.75,4132.75,2083.75,1066],
		[7133.40625,5423.65625,3277.90625,1884.15625,951.10625,466.63125,253.55625,134.50625,55.29125,25.38125,7.12125],
		[6829.78,4564.925,2676.647499,1576.165,800.6834995,439.8557495,215.3137495,114.1492495,58.5895745,29.9717745,14.9051495],
		[4417762.75,2960336,1769825.25,944523.5,508863.25,253431.75,137346,61195.75,32092.25,16076.75,7115],
		[237088.75,156557,92887.75,51257.25,27315.75,14106.75,7242.25,3634.5,1846.75,926.25,468],
		[118345.9172,83117.62025,51941.45425,29679.34975,15836.11525,8592.84625,4409.81275,2274.87725,1117.845,565.007,293.255],
		[5432.97425,3047.1075,1642.21125,827.17375,430.6515,221.69725,113.2885,56.38875,29.53175,14.91075,7.43225],
		[528318.5,528340,528985.75,528659,528394.75,499089,332723.75,221238.25,126012,72986.75,35684.5],
		[94906.57358,63393.42958,37760.80167,21218.66925,11475.96392,6160.23225,2874.052667,1495.67025,741.8558333,376.96025,195.3138333],
		[25926.75,14173.25,7382,3728.5,1877.25,942.25,476.25,239.25,120.5,60.5,29.5],
		[6710.5,3851.5,2262,1245.25,600.75,303.25,137.25,69.25,28.75,13.5,4.5],
		[6571.080052,4313.482552,2700.337552,1538.645052,804.2790518,423.3018017,212.4648017,110.2420518,56.84452675,31.55557675,16.70407675],
		[5062.75,3228,1813.5,1024,548.25,288.75,149.25,73.25,38.5,18,9.75],
		[40088.25,28312.5,18206,10550.75,5646.5,2803.25,1395.25,729,340.25,169,83.5],
		["_NaN_","_NaN_",7224375.75,4273956,2358491.75,1137425,610823,315724.5,169064,67372,39959],
		[18941001.25,10834798,6160118.75,3238551.5,1633813,820768.25,418535.75,208296.25,106492,53783.5,26402],
		[1000094.25,690008.5,429606.75,240095.5,120461,61172.25,30763.5,15768.5,8009.25,4124.5,2101.5],
		[7197.922607,5127.387606,3287.532606,1880.457607,984.3131065,509.1241065,262.4593565,135.2651065,67.6603815,35.4741815,17.9520065],
		[24658.75,16798.75,10349.25,5837.75,3115.75,1609.5,809.75,413,205.25,103,51],
		[23439.99775,17372.486,10802.56125,6418.18725,3635.0705,1928.831,1024.4535,532.196,277.297,153.222,71.51875],
		[144993.5,87958.5,50060.5,27407,14031.5,6715.5,3406.5,1855.5,975,487.5,252],
		[167499580,96249580,69249580,32249580,16499580,7949580,3899580,2424580,789580,447080,247580],
		["_NaN_","_NaN_",71540.75,39097,20380,10315.75,5208,2584.5,1287.75,635,315.5],
		[158362.25,116807.5,78084.25,48343.25,25999.25,14031,7250,3618.75,1933.25,961.25,457.5],
		["_NaN_","_NaN_",78951.75,44077.5,21383,11204.5,5686.25,2814.25,1519,788.75,407],
		[45298,18942.25,10870.75,5381,2870,1333,659.75,328.25,168.5,94,37],
		[44094.25,34787,24118.75,14682.5,8056,4088,2081.5,1066.5,500.5,220,73.5],
		[58233.25,48939.75,32789.75,24584.75,12788.75,6788.25,3423.25,1717.5,919.5,449.5,221],
		[50642,42093.25,29232.25,17251.25,9341,4968.75,2572.25,1289.75,655,320,160.5],
		[25808.75,19840.25,12773.25,7652.5,4149.5,2546,1363.25,765,345.75,220.5,104.75],
		[64023.8715,47321.1595,29064.19725,16209.7565,8775.02875,3956.59975,1961.39175,1033.324,515.11425,252.70225,122.99875],
		[43263,29156.75,16791.25,11464.5,4897.75,2800.75,1408.5,679,381.25,185.25,90.75],
		[36403,23155.75,13821.5,7678,3996,2089,1054,529.5,262.75,134.5,68.75],
		[3477.55068,2330.03818,1369.57318,731.9166803,388.1844303,189.4906803,97.85455533,49.95115533,25.87403032,14.78588033,5.881715325],
		["_NaN_","_NaN_",8057427.75,4734136,2551208.5,1265045,687384,347376.5,173414.5,85303,43998.75],
		[19322.25,11373.5,6311.25,3402.75,1816.5,903,470.5,236.75,123.5,62.75,31.75],
		[49865.25,33075.25,19704.5,10714,6126.25,2868.25,1461.5,747,382.5,190.25,94.75],
		[49771.25,31756.25,19326,10681.75,5612,2886.75,1432.25,714.75,361.5,178.75,88],
		[48351.5,34866.25,21802.75,12370.5,6439.75,3250,1649.25,841,424.75,212.25,102.5],
		[16018,11193,6230.25,3399.5,1815.25,925.25,464.75,233.75,116.75,58,28.5],
		[41092.75,29311.25,18659.25,10493.5,5814.75,2903.5,1458.25,741.75,347.75,152.5,50.5],
		[7696197.75,5588217.75,3610608,2079192.75,1132080.25,584595.5,294085,150265.75,74334,38993.5,19233.25],
		["_NaN_","_NaN_","_NaN_","_NaN_","_NaN_","_NaN_","_NaN_","_NaN_",49981,25097.25,12435.75],
		[41181.25,31822.75,20132.25,11947.75,6307.25,3440.75,1564,815.75,375.75,154.25,38.25],
		[55912,35896.25,22664.25,13052.25,6807.5,3547.25,1771.5,853,384.75,166.25,47],
		[40995,36510,27275,17077.25,9866,5299,2792.25,1427.5,761.75,388.75,200],
		[21020.5,14787.5,9214,5155.5,2712.25,1402.5,766.75,335.25,185.25,88.5,45.25],
		[40188.61375,29713.7085,17827.02625,10453.97625,5295.44925,2548.109,1306.929,653.7705,337.09875,167.5605,87.82125],
		[874716002.2,774304963.5,480763785.2,268245326,139295371.2,68910370,33535109,17605510.25,8393164,4147937.5,1789497.5],
		["_NaN_",95441.75,38873,21270.25,9441.5,4369.5,2124.5,1100,611,341.75,436.5],
		[42874.08408,40979.33333,35393.08333,25329.45833,15848.29333,8751.166583,4528.458333,2252.125082,1089.875082,556.5000825,270.1250325],
		[60849.5,40896.25,24501.5,13874.75,7290,3763.25,1874.75,961.75,484.75,241.25,112.5],
		["_NaN_",703132.7157,400882.7157,210857.7158,107337.7158,48912.71575,25607.71575,12254.74075,6346.61825,3243.18075,1505.76075],
		["_NaN_","_NaN_",19040.5,10921,5819.25,3030.25,1515.75,746,362,178.5,81.25],
		[89151.3975,72098.415,49605.66175,30048.7885,16662.60975,7452.19325,3944.588,2044.0615,1108.58325,449.3535,249.72325],
		[24087.5,18007,12279.5,7294,4104.5,2180.5,1165,551.5,289.5,142,73.5],
		["_NaN_",95067.5,53977.25,30336.5,16184.25,8748.25,4577,2396.75,1230.5,640.25,331.75],
		[52702.5,33782.25,20716.5,10960.5,5952.25,3061,1495,764.5,380,167.75,109],
		[26115,17300.5,10276.75,5575.5,2953.25,1499,760.5,381.5,192.75,95.75,48],
		[3180.2015,2593.7015,1780.7015,1065.2015,573.6015,303.0515,157.0265,78.324,37.174,15.989,5.249],
		[16424.75,12498,8497.5,5038.75,2698,1464.75,724.5,354.25,181.75,94.75,47.25],
		[187004.705,137425.4278,87507.55275,49764.7725,26290.03025,13836.35,6393.646,3274.87775,1572.47875,799.92025,394.28725],
		[44162.25,31494.5,19911.25,11447.25,6195.5,3033.25,1578.25,786,394.5,192.25,90.25],
		[41036.5,26093.75,16606,8076.25,4968.25,2865,1438.75,739.5,380.75,180,87.5],
		[6643472.375,3919144,2299667,1252530.125,662111.125,346970.5,176939,90558.125,46199.625,24054.25,11669.5],
		[380916.5,235096.75,143895.25,89370.5,50283.75,25723,13459.75,6763.75,3502,1746.25,860.25],
		[9237,6171.5,3822.25,2116.75,1161.5,617.75,333.25,168.25,86.75,44,21.75],
		[7543.5,4793.25,2686.75,1388.5,733.75,380,190.75,97.5,49.75,24.5,11.5],
		[39319.5,34012.25,24960.75,15937.25,9366,5064.5,2703.5,1368.75,713.5,407.75,195],
		[1.047239888e+10,7792341411,4785824803,2761021539,1488786179,779788674.8,382741994.8,205621982.8,101600796.8,49638530.75,25478684.75],
		[45735.25,25152.5,11290.5,6074,2879,1301.5,763,375.25,157.75,68,42],
		[10262.25,6270.75,3830.5,2124.25,1090,564.75,280.25,146.75,73,37,18.5],
		[2400809.75,1419205.25,876759.75,501756.5,269271,132308,70627.5,36731.5,18418.5,8584.25,4636],
		[39847.5,25605.5,15573.75,8830.25,4768,2529,1264.25,704,377.5,202,103.25],
		[25955.5,14972.75,7721.75,3876.25,1972.25,973.25,491,249,119,60.5,29.5],
		[8781506.75,6388297.5,4010629.25,2248728.25,1188643,605676.75,310987.75,138566.5,70405,35011.5,17477.25],
		[129315.25,111304.25,91205.5,71887,52726,36180.25,23597.75,14123.75,7815,4108.25,2038.75],
		[35020683,28697691.75,21925276,13233677.75,7450118.75,3968099.25,2062179.75,1062077,539548,270518.25,140367.5],
		[5955.75,3739.75,2035.25,1055.5,534.85,253.55,127.275,55.7275,28.2075,12.38,4.971],
		[42529.25,30672,19608.25,10934.75,5778.75,3012,1498.75,726.25,369.5,182.25,86.25],
		[48174.5,31104.25,17908.75,9906.25,5127.75,2629,1321,674.5,337.75,170.75,83.75],
		[83902.3505,62182.1005,40200.8505,24397.6005,13788.8505,7242.4255,3248.3005,1686.0255,823.893,417.6605,207.798]
	],
	valid_level: [
		[0,0,0,0,0,0,0,1,1,0,0],
		[0,1,1,1,1,1,1,1,1,1,1],
		[0,1,1,1,1,1,1,1,1,1,1],
		[0,1,1,1,1,1,1,1,1,1,1],
		[0,0,0,0,0,0,0,0,0,1,0],
		[1,1,1,1,1,1,1,1,1,1,1],
		[1,1,1,1,1,1,1,1,1,1,1],
		[0,0,1,1,1,1,1,1,1,1,1],
		[0,0,0,0,0,1,1,1,1,1,1],
		[0,1,1,1,1,1,1,1,1,1,1],
		[0,0,0,1,1,1,1,1,1,1,1],
		[1,1,1,1,1,1,1,1,1,1,1],
		[0,1,1,1,1,1,1,1,1,0,0],
		[0,0,1,1,1,1,1,1,1,1,1],
		[0,1,1,1,1,1,1,1,1,1,1],
		[0,1,1,1,1,1,1,1,1,1,1],
		[0,0,1,1,1,1,1,1,1,1,1],
		[0,1,1,1,1,1,1,0,0,0,0],
		[0,1,1,1,1,1,1,1,0,0,0],
		[0,1,1,1,1,1,1,1,1,1,1],
		[0,0,1,1,1,1,1,1,1,1,1],
		[1,1,1,1,1,1,1,1,1,1,1],
		[1,1,1,1,1,1,1,1,1,1,1],
		[0,1,1,1,1,1,1,1,1,0,0],
		[1,1,1,1,1,1,1,1,1,1,1],
		[0,1,1,1,1,1,1,1,1,1,1],
		[0,0,0,0,0,0,0,0,1,1,1],
		[1,1,1,1,1,1,1,1,1,1,1],
		[0,0,0,1,1,1,0,0,0,0,0],
		[0,0,0,0,1,1,1,1,1,1,1],
		[1,1,1,1,1,1,1,1,1,1,1],
		[1,1,1,1,1,1,1,1,1,1,1],
		[0,0,0,1,1,1,1,1,1,1,0],
		[0,0,0,0,0,0,0,0,0,0,0],
		[0,0,1,1,1,1,1,1,1,1,1],
		[0,0,1,1,1,1,1,1,0,0,0],
		[1,1,1,1,1,1,1,1,1,1,1],
		[0,1,1,1,1,1,1,1,1,0,0],
		[0,1,1,1,1,1,1,1,1,1,1],
		[0,1,1,1,1,1,1,1,1,1,1],
		[0,1,1,1,1,1,1,1,1,1,1],
		[0,1,1,1,1,1,1,1,1,1,1],
		[0,1,1,1,1,1,1,1,1,1,1],
		[1,1,1,1,1,1,1,1,1,1,1],
		[0,0,0,0,0,0,0,0,1,1,1],
		[0,1,1,1,1,1,1,1,1,1,1],
		[0,1,1,1,1,1,1,1,1,1,1],
		[0,1,1,1,1,1,1,1,1,1,1],
		[1,1,1,1,1,1,1,1,1,1,1],
		[0,1,1,1,1,1,1,1,1,1,1],
		[0,1,1,1,1,1,1,1,1,1,1],
		[0,0,0,0,0,0,1,1,1,1,1],
		[0,0,1,1,1,1,1,1,1,1,1],
		[1,1,1,1,1,1,1,1,1,1,1],
		[1,1,1,1,1,1,1,1,1,1,1],
		[1,1,1,1,1,1,1,1,1,0,0],
		[0,0,1,1,1,1,1,1,1,1,1],
		[0,1,1,1,1,1,1,1,1,1,1],
		[1,1,1,1,1,1,1,1,1,1,1],
		[1,1,1,1,1,1,1,1,1,1,1],
		[1,1,1,1,1,1,1,1,1,1,1],
		[0,0,1,1,1,1,1,1,1,1,1],
		[0,1,1,1,1,1,1,1,1,1,1],
		[1,1,1,1,1,1,1,1,1,1,1],
		[0,0,0,0,0,0,0,1,1,1,1],
		[0,0,0,1,1,1,1,1,1,1,1],
		[0,1,1,1,1,1,1,1,1,1,1],
		[0,0,1,1,1,1,1,1,1,1,1],
		[1,1,1,1,1,1,1,1,1,1,1],
		[1,1,1,1,1,1,1,1,1,1,1],
		[1,1,1,1,1,1,1,1,1,1,1],
		[1,1,1,1,1,0,0,0,0,0,0],
		[1,1,1,1,1,1,1,1,1,1,1],
		[1,1,1,1,1,1,0,0,0,0,0],
		[0,0,0,0,0,1,1,1,1,1,1],
		[1,1,1,1,1,1,1,1,1,1,1],
		[0,0,0,0,1,1,1,1,1,1,1],
		[0,1,1,1,1,1,1,1,1,1,1],
		[0,0,1,1,1,1,1,1,1,1,1],
		[0,1,1,1,1,1,1,1,1,1,1],
		[1,1,1,1,1,1,1,1,1,1,1],
		[1,1,1,1,1,1,1,1,1,1,1],
		[1,1,1,1,1,1,1,1,1,1,1],
		[1,1,1,1,1,1,1,1,1,1,1],
		[0,1,1,1,1,1,1,1,1,0,0],
		[0,1,1,1,1,1,1,1,1,1,1],
		[1,1,1,1,1,1,1,1,1,1,1],
		[1,1,1,1,1,1,1,1,1,1,1],
		[0,1,1,1,1,1,1,1,1,1,1],
		[1,1,1,1,1,1,1,1,1,1,1],
		[0,1,1,1,1,1,1,1,1,1,1],
		[0,0,0,0,0,1,1,1,1,1,1],
		[0,1,1,1,1,1,1,1,1,1,1],
		[1,1,1,1,1,1,1,0,0,0,0],
		[1,1,1,1,1,1,1,1,1,1,1],
		[1,1,1,1,1,1,1,1,1,1,1],
		[0,0,0,0,1,1,1,1,1,1,1],
		[1,1,1,1,1,1,1,1,1,1,1],
		[0,0,1,1,1,1,1,1,1,0,0],
		[1,1,1,1,1,1,1,1,1,1,1],
		[0,1,1,1,1,1,1,1,1,1,1],
		[1,1,1,1,1,1,1,1,1,1,1],
		[1,1,1,1,1,1,0,0,0,0,0],
		[1,1,1,1,1,1,1,1,0,0,0],
		[1,1,1,1,1,1,1,1,1,1,1],
		[0,1,1,1,1,1,1,1,1,1,1],
		[0,0,1,1,1,1,1,1,1,1,1],
		[0,1,1,1,1,1,1,1,1,1,1],
		[0,1,1,1,1,1,1,1,1,1,1],
		[0,1,1,1,1,1,1,1,1,1,1],
		[1,1,1,1,1,1,1,1,1,1,1],
		[0,1,1,1,1,1,1,1,1,1,1],
		[1,1,1,1,1,1,1,1,1,1,1],
		[0,0,0,0,0,1,1,1,1,1,1],
		[0,1,1,1,1,1,1,1,1,1,1],
		[1,1,1,1,1,1,1,1,1,1,1],
		[1,1,1,1,1,1,1,1,1,1,0],
		[1,1,1,1,1,1,1,1,1,1,1],
		[1,1,1,1,1,1,1,1,1,1,0],
		[0,1,1,1,1,1,1,1,1,1,1],
		[0,0,1,1,1,1,1,1,1,1,1],
		[1,1,1,1,1,1,1,1,1,1,1],
		[0,1,1,1,1,1,1,1,1,1,1],
		[0,1,1,1,1,1,1,1,1,1,1],
		[0,1,1,1,1,1,1,1,1,1,1],
		[0,1,1,1,1,1,1,1,1,1,1],
		[1,1,1,1,1,1,1,1,1,1,1],
		[0,0,1,1,1,1,1,1,1,1,1],
		[0,0,1,1,1,1,1,1,1,1,1],
		[0,0,1,1,1,1,1,1,1,1,1],
		[0,0,1,1,1,1,1,1,1,1,1],
		[1,1,1,1,1,1,1,1,1,1,1],
		[0,0,1,1,1,1,1,1,1,1,1],
		[0,0,0,1,1,1,1,1,1,1,1],
		[0,0,1,1,1,1,1,1,1,1,1],
		[0,1,1,1,1,1,1,1,1,1,1],
		[0,1,1,1,1,1,1,1,1,1,1],
		[0,0,0,1,1,1,1,1,1,1,1],
		[1,1,1,1,1,1,1,1,1,1,1],
		[0,1,1,1,1,1,1,1,1,1,1],
		[0,0,1,1,1,1,1,1,1,1,1],
		[1,1,1,1,1,1,1,1,1,1,1],
		[1,1,1,1,1,1,1,1,1,1,1],
		[1,1,1,1,1,1,1,1,1,1,1],
		[0,1,1,1,1,1,1,1,1,1,1],
		[0,1,1,1,1,1,1,1,1,1,1],
		[0,1,1,1,1,1,1,1,1,1,1],
		[0,1,1,1,1,1,1,1,1,1,1],
		[0,0,0,0,0,0,0,0,1,1,1],
		[0,1,1,1,1,1,1,1,1,1,0],
		[1,1,1,1,1,1,1,1,1,1,1],
		[0,0,1,1,1,1,1,1,1,1,1],
		[0,1,1,1,1,1,1,1,1,1,1],
		[0,1,1,1,1,1,1,1,1,1,1],
		[0,1,1,1,1,1,1,1,1,1,1],
		[0,1,1,1,1,1,1,1,1,0,0],
		[0,0,0,1,1,1,1,1,1,1,1],
		[0,1,1,1,1,1,1,1,1,1,1],
		[0,1,1,1,1,1,1,1,1,1,1],
		[0,0,1,1,1,1,1,1,1,1,1],
		[0,0,1,1,1,1,1,1,1,1,1],
		[0,0,1,1,1,1,1,1,1,1,1],
		[0,1,1,1,1,1,1,1,1,1,1],
		[1,1,1,1,1,1,1,1,1,1,1],
		[1,1,1,1,1,1,1,1,1,1,1],
		[0,0,1,1,1,1,1,1,1,1,1],
		[0,0,1,1,1,1,1,1,1,1,1],
		[0,1,1,1,1,1,1,1,1,1,1],
		[0,1,1,1,1,1,1,1,1,1,1],
		[1,1,1,1,1,1,1,1,1,1,1],
		[1,1,1,1,1,1,1,1,1,1,1],
		[1,1,1,1,1,1,1,1,1,1,1],
		[0,1,1,1,1,1,1,1,1,1,1],
		[1,1,1,1,1,1,1,1,1,1,1],
		[0,0,1,1,1,1,1,1,1,1,1],
		[0,1,1,1,1,1,1,1,1,1,1],
		[1,1,1,1,1,1,1,1,1,1,1],
		[1,1,1,1,1,1,1,1,1,1,1],
		[1,1,1,1,1,1,1,1,1,1,1],
		[1,1,1,1,1,1,1,1,1,1,1],
		[1,1,1,1,1,1,1,1,1,1,1],
		[0,1,1,1,1,1,1,1,1,1,1],
		[0,0,0,0,0,1,1,1,1,1,1],
		[0,0,1,1,1,1,1,1,1,1,1],
		[1,1,1,1,1,1,1,1,1,1,1],
		[0,1,1,1,1,1,1,1,1,1,1],
		[1,1,1,1,1,1,1,1,1,1,1],
		[0,1,1,1,1,1,1,1,1,1,1]
	],
	local_valid_level: [
		[0,0,0,0,0,0,0,1,1,0,1],
		[0,1,1,1,1,1,1,1,1,1,1],
		[0,1,1,1,1,1,1,1,1,1,1],
		[0,1,1,1,1,1,1,1,1,1,1],
		[0,0,0,0,0,0,0,0,0,1,0],
		[1,1,1,1,1,1,1,1,1,1,1],
		[1,1,1,1,1,1,1,1,1,1,1],
		[0,0,1,1,1,1,1,1,1,1,1],
		[0,0,0,0,0,1,1,1,1,1,1],
		[0,1,1,1,1,1,1,1,1,1,1],
		[0,0,0,1,1,1,1,1,1,1,1],
		[1,1,1,1,1,1,1,1,1,1,1],
		[0,1,1,1,1,1,1,1,1,0,0],
		[0,0,1,1,1,1,1,1,1,1,1],
		[0,1,1,1,1,1,1,1,1,1,1],
		[0,1,1,1,1,1,1,1,1,1,1],
		[0,0,1,1,1,1,1,1,1,1,1],
		[0,1,1,1,1,1,1,0,0,0,0],
		[0,1,1,1,1,1,1,1,0,1,1],
		[0,1,1,1,1,1,1,1,1,1,1],
		[0,0,1,1,1,1,1,1,1,1,1],
		[1,1,1,1,1,1,1,1,1,1,1],
		[1,1,1,1,1,1,1,1,1,1,1],
		[0,1,1,1,1,1,1,1,1,0,1],
		[1,1,1,1,1,1,1,1,1,1,1],
		[0,1,1,1,1,1,1,1,1,1,1],
		[0,0,0,0,1,1,0,0,1,1,1],
		[1,1,1,1,1,1,1,1,1,1,1],
		[0,1,0,1,1,1,0,0,0,0,0],
		[0,0,0,0,1,1,1,1,1,1,1],
		[1,1,1,1,1,1,1,1,1,1,1],
		[1,1,1,1,1,1,1,1,1,1,1],
		[0,1,0,1,1,1,1,1,1,1,0],
		[0,0,0,0,0,0,0,0,0,0,0],
		[0,0,1,1,1,1,1,1,1,1,1],
		[0,0,1,1,1,1,1,1,0,1,1],
		[1,1,1,1,1,1,1,1,1,1,1],
		[0,1,1,1,1,1,1,1,1,0,1],
		[0,1,1,1,1,1,1,1,1,1,1],
		[0,1,1,1,1,1,1,1,1,1,1],
		[0,1,1,1,1,1,1,1,1,1,1],
		[0,1,1,1,1,1,1,1,1,1,1],
		[0,1,1,1,1,1,1,1,1,1,1],
		[1,1,1,1,1,1,1,1,1,1,1],
		[0,0,1,1,0,0,1,0,1,1,1],
		[0,1,1,1,1,1,1,1,1,1,1],
		[0,1,1,1,1,1,1,1,1,1,1],
		[0,1,1,1,1,1,1,1,1,1,1],
		[1,1,1,1,1,1,1,1,1,1,1],
		[0,1,1,1,1,1,1,1,1,1,1],
		[0,1,1,1,1,1,1,1,1,1,1],
		[0,0,0,0,0,0,1,1,1,1,1],
		[0,0,1,1,1,1,1,1,1,1,1],
		[1,1,1,1,1,1,1,1,1,1,1],
		[1,1,1,1,1,1,1,1,1,1,1],
		[1,1,1,1,1,1,1,1,1,0,0],
		[0,0,1,1,1,1,1,1,1,1,1],
		[0,1,1,1,1,1,1,1,1,1,1],
		[1,1,1,1,1,1,1,1,1,1,1],
		[1,1,1,1,1,1,1,1,1,1,1],
		[1,1,1,1,1,1,1,1,1,1,1],
		[0,0,1,1,1,1,1,1,1,1,1],
		[0,1,1,1,1,1,1,1,1,1,1],
		[1,1,1,1,1,1,1,1,1,1,1],
		[0,0,0,0,0,0,0,1,1,1,1],
		[0,0,0,1,1,1,1,1,1,1,1],
		[0,1,1,1,1,1,1,1,1,1,1],
		[0,0,1,1,1,1,1,1,1,1,1],
		[1,1,1,1,1,1,1,1,1,1,1],
		[1,1,1,1,1,1,1,1,1,1,1],
		[1,1,1,1,1,1,1,1,1,1,1],
		[1,1,1,1,1,0,0,0,0,0,0],
		[1,1,1,1,1,1,1,1,1,1,1],
		[1,1,1,1,1,1,0,0,0,0,0],
		[0,0,0,0,0,1,1,1,1,1,1],
		[1,1,1,1,1,1,1,1,1,1,1],
		[0,0,0,0,1,1,1,1,1,1,1],
		[0,1,1,1,1,1,1,1,1,1,1],
		[0,0,1,1,1,1,1,1,1,1,1],
		[0,1,1,1,1,1,1,1,1,1,1],
		[1,1,1,1,1,1,1,1,1,1,1],
		[1,1,1,1,1,1,1,1,1,1,1],
		[1,1,1,1,1,1,1,1,1,1,1],
		[1,1,1,1,1,1,1,1,1,1,1],
		[0,1,1,1,1,1,1,1,1,0,0],
		[0,1,1,1,1,1,1,1,1,1,1],
		[1,1,1,1,1,1,1,1,1,1,1],
		[1,1,1,1,1,1,1,1,1,1,1],
		[0,1,1,1,1,1,1,1,1,1,1],
		[1,1,1,1,1,1,1,1,1,1,1],
		[0,1,1,1,1,1,1,1,1,1,1],
		[0,0,0,0,0,1,1,1,1,1,1],
		[0,1,1,1,1,1,1,1,1,1,1],
		[1,1,1,1,1,1,1,0,1,1,1],
		[1,1,1,1,1,1,1,1,1,1,1],
		[1,1,1,1,1,1,1,1,1,1,1],
		[0,0,1,0,1,1,1,1,1,1,1],
		[1,1,1,1,1,1,1,1,1,1,1],
		[0,0,1,1,1,1,1,1,1,0,0],
		[1,1,1,1,1,1,1,1,1,1,1],
		[0,1,1,1,1,1,1,1,1,1,1],
		[1,1,1,1,1,1,1,1,1,1,1],
		[1,1,1,1,1,1,0,1,0,1,1],
		[1,1,1,1,1,1,1,1,0,0,0],
		[1,1,1,1,1,1,1,1,1,1,1],
		[0,1,1,1,1,1,1,1,1,1,1],
		[0,0,1,1,1,1,1,1,1,1,1],
		[0,1,1,1,1,1,1,1,1,1,1],
		[0,1,1,1,1,1,1,1,1,1,1],
		[0,1,1,1,1,1,1,1,1,1,1],
		[1,1,1,1,1,1,1,1,1,1,1],
		[0,1,1,1,1,1,1,1,1,1,1],
		[1,1,1,1,1,1,1,1,1,1,1],
		[0,0,0,0,0,1,1,1,1,1,1],
		[0,1,1,1,1,1,1,1,1,1,1],
		[1,1,1,1,1,1,1,1,1,1,1],
		[1,1,1,1,1,1,1,1,1,1,0],
		[1,1,1,1,1,1,1,1,1,1,1],
		[1,1,1,1,1,1,1,1,1,1,0],
		[0,1,1,1,1,1,1,1,1,1,1],
		[0,0,1,1,1,1,1,1,1,1,1],
		[1,1,1,1,1,1,1,1,1,1,1],
		[0,1,1,1,1,1,1,1,1,1,1],
		[0,1,1,1,1,1,1,1,1,1,1],
		[0,1,1,1,1,1,1,1,1,1,1],
		[0,1,1,1,1,1,1,1,1,1,1],
		[1,1,1,1,1,1,1,1,1,1,1],
		[1,0,1,1,1,1,1,1,1,1,1],
		[0,0,1,1,1,1,1,1,1,1,1],
		[0,0,1,1,1,1,1,1,1,1,1],
		[0,0,1,1,1,1,1,1,1,1,1],
		[1,1,1,1,1,1,1,1,1,1,1],
		[0,0,1,1,1,1,1,1,1,1,1],
		[0,0,0,1,1,1,1,1,1,1,1],
		[0,0,1,1,1,1,1,1,1,1,1],
		[0,1,1,1,1,1,1,1,1,1,1],
		[0,1,1,1,1,1,1,1,1,1,1],
		[0,1,0,1,1,1,1,1,1,1,1],
		[1,1,1,1,1,1,1,1,1,1,1],
		[0,1,1,1,1,1,1,1,1,1,1],
		[0,0,1,1,1,1,1,1,1,1,1],
		[1,1,1,1,1,1,1,1,1,1,1],
		[1,1,1,1,1,1,1,1,1,1,1],
		[1,1,1,1,1,1,1,1,1,1,1],
		[0,1,1,1,1,1,1,1,1,1,1],
		[0,1,1,1,1,1,1,1,1,1,1],
		[0,1,1,1,1,1,1,1,1,1,1],
		[0,1,1,1,1,1,1,1,1,1,1],
		[0,0,0,0,0,0,0,0,1,1,1],
		[0,1,1,1,1,1,1,1,1,1,0],
		[1,1,1,1,1,1,1,1,1,1,1],
		[0,0,1,1,1,1,1,1,1,1,1],
		[0,1,1,1,1,1,1,1,1,1,1],
		[0,1,1,1,1,1,1,1,1,1,1],
		[0,1,1,1,1,1,1,1,1,1,1],
		[0,1,1,1,1,1,1,1,1,0,1],
		[0,0,0,1,1,1,1,1,1,1,1],
		[0,1,1,1,1,1,1,1,1,1,1],
		[0,1,1,1,1,1,1,1,1,1,1],
		[0,0,1,1,1,1,1,1,1,1,1],
		[0,0,1,1,1,1,1,1,1,1,1],
		[0,0,1,1,1,1,1,1,1,1,1],
		[0,1,1,1,1,1,1,1,1,1,1],
		[1,1,1,1,1,1,1,1,1,1,1],
		[1,1,1,1,1,1,1,1,1,1,1],
		[0,0,1,1,1,1,1,1,1,1,1],
		[0,0,1,1,1,1,1,1,1,1,1],
		[0,1,1,1,1,1,1,1,1,1,1],
		[0,1,1,1,1,1,1,1,1,1,1],
		[1,1,1,1,1,1,1,1,1,1,1],
		[1,1,1,1,1,1,1,1,1,1,1],
		[1,1,1,1,1,1,1,1,1,1,1],
		[0,1,1,1,1,1,1,1,1,1,1],
		[1,1,1,1,1,1,1,1,1,1,1],
		[0,0,1,1,1,1,1,1,1,1,1],
		[0,1,1,1,1,1,1,1,1,1,1],
		[1,1,1,1,1,1,1,1,1,1,1],
		[1,1,1,1,1,1,1,1,1,1,1],
		[1,1,1,1,1,1,1,1,1,1,1],
		[1,1,1,1,1,1,1,1,1,1,1],
		[1,1,1,1,1,1,1,1,1,1,1],
		[0,1,1,1,1,1,1,1,1,1,1],
		[0,0,0,0,0,1,1,1,1,1,1],
		[0,0,1,1,1,1,1,1,1,1,1],
		[1,1,1,1,1,1,1,1,1,1,1],
		[0,1,1,1,1,1,1,1,1,1,1],
		[1,1,1,1,1,1,1,1,1,1,1],
		[0,1,1,1,1,1,1,1,1,1,1]
	],
	valid_count: [
		[2],
		[10],
		[10],
		[10],
		[1],
		[11],
		[11],
		[9],
		[6],
		[10],
		[8],
		[11],
		[8],
		[9],
		[10],
		[10],
		[9],
		[6],
		[7],
		[10],
		[9],
		[11],
		[11],
		[8],
		[11],
		[10],
		[3],
		[11],
		[3],
		[7],
		[11],
		[11],
		[7],
		[0],
		[9],
		[6],
		[11],
		[8],
		[10],
		[10],
		[10],
		[10],
		[10],
		[11],
		[3],
		[10],
		[10],
		[10],
		[11],
		[10],
		[10],
		[5],
		[9],
		[11],
		[11],
		[9],
		[9],
		[10],
		[11],
		[11],
		[11],
		[9],
		[10],
		[11],
		[4],
		[8],
		[10],
		[9],
		[11],
		[11],
		[11],
		[5],
		[11],
		[6],
		[6],
		[11],
		[7],
		[10],
		[9],
		[10],
		[11],
		[11],
		[11],
		[11],
		[8],
		[10],
		[11],
		[11],
		[10],
		[11],
		[10],
		[6],
		[10],
		[7],
		[11],
		[11],
		[7],
		[11],
		[7],
		[11],
		[10],
		[11],
		[6],
		[8],
		[11],
		[10],
		[9],
		[10],
		[10],
		[10],
		[11],
		[10],
		[11],
		[6],
		[10],
		[11],
		[10],
		[11],
		[10],
		[10],
		[9],
		[11],
		[10],
		[10],
		[10],
		[10],
		[11],
		[9],
		[9],
		[9],
		[9],
		[11],
		[9],
		[8],
		[9],
		[10],
		[10],
		[8],
		[11],
		[10],
		[9],
		[11],
		[11],
		[11],
		[10],
		[10],
		[10],
		[10],
		[3],
		[9],
		[11],
		[9],
		[10],
		[10],
		[10],
		[8],
		[8],
		[10],
		[10],
		[9],
		[9],
		[9],
		[10],
		[11],
		[11],
		[9],
		[9],
		[10],
		[10],
		[11],
		[11],
		[11],
		[10],
		[11],
		[9],
		[10],
		[11],
		[11],
		[11],
		[11],
		[11],
		[10],
		[6],
		[9],
		[11],
		[10],
		[11],
		[10]
	],
	local_MEFL_per_au: [
		["_NaN_","_NaN_","_NaN_","_NaN_","_NaN_","_NaN_","_NaN_",400955259.3,345505535.4,"_NaN_","_NaN_"],
		["_NaN_",2.864906795e+10,2.25191525e+10,2.070692478e+10,1.841609359e+10,1.776775595e+10,1.74205945e+10,1.645312227e+10,1.66246907e+10,1.596444331e+10,1.555266204e+10],
		["_NaN_",5.369534581e+10,4.517281227e+10,3.950545989e+10,3.755739669e+10,3.566350711e+10,3.402514017e+10,3.488965134e+10,3.536184211e+10,3.552209215e+10,3.855020492e+10],
		["_NaN_",7.701156149e+10,5.982173758e+10,4.547917646e+10,3.778486778e+10,3.480535228e+10,3.753922288e+10,3.324566786e+10,3.093288144e+10,2.94920393e+10,2.856653037e+10],
		["_NaN_","_NaN_","_NaN_","_NaN_","_NaN_","_NaN_","_NaN_","_NaN_","_NaN_",43871698.05,"_NaN_"],
		[8.831187883e+10,7.245766282e+10,6.360677909e+10,6.065613413e+10,5.930800757e+10,5.762750804e+10,5.910304744e+10,5.934542587e+10,5.842391304e+10,5.864245636e+10,5.938289141e+10],
		[7.721958196e+10,6.265351151e+10,5.38606066e+10,4.950006578e+10,4.764769202e+10,4.487179487e+10,4.501675042e+10,4.492000955e+10,4.391339869e+10,4.428554614e+10,4.487714695e+10],
		["_NaN_","_NaN_",3.714352703e+10,3.491717322e+10,3.150512874e+10,2.940142221e+10,2.954224246e+10,3.168154261e+10,2.625977108e+10,2.864266139e+10,2.666170635e+10],
		["_NaN_","_NaN_","_NaN_","_NaN_","_NaN_",2600207326,1992047693,1668751220,1500821712,1431000122,1427958769],
		["_NaN_",5.326113883e+10,4.356005789e+10,3.853835911e+10,3.556742449e+10,3.764758855e+10,3.369604155e+10,3.392084385e+10,3.236837577e+10,3.143800134e+10,3.007113171e+10],
		["_NaN_","_NaN_","_NaN_",1.508333417e+10,1.14046255e+10,1.00652738e+10,9285538006,8864621619,8552691398,8784320134,8696606879],
		[5.08796173e+10,3.83144201e+10,3.151799458e+10,2.855624917e+10,2.688556219e+10,2.639239618e+10,2.603085651e+10,2.517059138e+10,2.439380187e+10,2.382535461e+10,2.384951826e+10],
		["_NaN_",2.506036134e+11,1.88502004e+11,1.595293619e+11,1.447115385e+11,1.368181818e+11,1.365203193e+11,1.192173638e+11,1.288527397e+11,"_NaN_","_NaN_"],
		["_NaN_","_NaN_",3.458757057e+10,2.890257665e+10,2.662887501e+10,2.516920226e+10,2.63279319e+10,2.560435115e+10,2.433289391e+10,2.43277334e+10,2.419307962e+10],
		["_NaN_",6.558152601e+11,5.250365387e+11,4.775657787e+11,4.49636705e+11,4.507233127e+11,4.388342244e+11,4.035804088e+11,3.970415241e+11,3.910970776e+11,3.871223147e+11],
		["_NaN_",5.287287674e+10,4.453519168e+10,3.761183586e+10,3.429964903e+10,3.272308228e+10,3.095688662e+10,2.951443364e+10,2.871260684e+10,2.672230114e+10,2.589826542e+10],
		["_NaN_","_NaN_",1.931189932e+10,1.549386547e+10,1.421768586e+10,1.389131077e+10,1.489936976e+10,1.41073915e+10,1.446408202e+10,1.501691953e+10,1.4107163e+10],
		["_NaN_",4.14591985e+10,3.24384908e+10,2.908156364e+10,2.94751273e+10,3.156724557e+10,4.347700485e+10,"_NaN_","_NaN_","_NaN_","_NaN_"],
		["_NaN_",2.256057251e+12,1.730509632e+12,1.492948916e+12,1.371493351e+12,1.37582641e+12,1.273938187e+12,1.271596009e+12,"_NaN_","_NaN_","_NaN_"],
		["_NaN_",5.529984502e+11,4.409599681e+11,4.12246379e+11,3.898494176e+11,3.769162149e+11,3.740130586e+11,3.847636515e+11,3.913893828e+11,3.995073423e+11,4.030503459e+11],
		["_NaN_","_NaN_",1238842.699,1067612.881,977670.1438,953287.035,932757.1931,953139.7246,909924.1589,929949.1834,926760.6605],
		[2.906316792e+10,2.440838306e+10,2.085297349e+10,2.051488769e+10,1.889555684e+10,1.776625585e+10,1.730463152e+10,1.733925303e+10,1.589619113e+10,1.666449936e+10,2.055310102e+10],
		[4.779351929e+10,3.812829347e+10,3.311914088e+10,3.028290877e+10,2.96984766e+10,2.900030831e+10,2.873014661e+10,2.866011578e+10,3.084016393e+10,2.84348549e+10,2.846927966e+10],
		["_NaN_",7.134018172e+10,5.663598577e+10,6.13581423e+10,5.495178775e+10,4.86864556e+10,4.991626008e+10,5.014013919e+10,4.683631725e+10,"_NaN_","_NaN_"],
		[3.225884238e+10,2.559197381e+10,2.222533984e+10,2.054214894e+10,1.98979322e+10,2.009023921e+10,1.93603993e+10,1.954748545e+10,1.967834728e+10,2.037749133e+10,2.027209052e+10],
		["_NaN_",6.854384187e+10,5.946383769e+10,5.431840329e+10,5.193236715e+10,5.122532335e+10,4.991377023e+10,4.961102321e+10,4.982123941e+10,4.940257353e+10,5.443431713e+10],
		["_NaN_","_NaN_","_NaN_","_NaN_","_NaN_","_NaN_","_NaN_","_NaN_",1.46560455e+13,1.224134565e+13,9.482106855e+12],
		[431353.886,326024.4391,275885.0249,253465.6526,244606.7023,233505.9261,226073.2078,224211.7321,213114.4278,208382.7987,201793.504],
		["_NaN_","_NaN_","_NaN_",4.353863511e+10,5.392718934e+10,8.224043716e+10,"_NaN_","_NaN_","_NaN_","_NaN_","_NaN_"],
		["_NaN_","_NaN_","_NaN_","_NaN_",1266464032,957525321.9,770830345.6,721199923.3,705169053.2,694721409.8,661443097.4],
		[3.227540982e+10,2.518718693e+10,2.160440871e+10,1.998209843e+10,2.037809007e+10,1.991898466e+10,1.971957067e+10,1.93245424e+10,1.976622012e+10,1.93193628e+10,1.956488731e+10],
		[1.084832261e+10,8899019777,8022537734,7599628350,7523044009,7544010907,7671682571,7782765183,7970047450,8111633322,8291828279],
		["_NaN_","_NaN_","_NaN_",726301.0922,717690.0216,554856.3407,489541.9578,498130.4347,504943.2556,465140.9513,"_NaN_"],
		["_NaN_","_NaN_","_NaN_","_NaN_","_NaN_","_NaN_","_NaN_","_NaN_","_NaN_","_NaN_","_NaN_"],
		["_NaN_","_NaN_",92078121.53,85072471.85,80552721.19,80515022.23,77339846.39,77379801.66,86107383.29,83674480.58,84473112.29],
		["_NaN_","_NaN_",4.734342068e+10,3.940203163e+10,3.508812832e+10,3.431685516e+10,3.50848564e+10,3.399439827e+10,"_NaN_","_NaN_","_NaN_"],
		[1.256729872e+10,1.014658615e+10,8304295887,7792194344,7708303456,7696320085,7518083363,7677944658,7677317989,7875293034,8020335948],
		["_NaN_",6717467983,5928359420,5740046454,5985809059,6077272213,5519775835,6356433302,5087759628,"_NaN_","_NaN_"],
		["_NaN_",4.738366602e+10,3.841098478e+10,3.39844191e+10,3.230861706e+10,3.144588383e+10,3.113106073e+10,3.080985915e+10,3.108476537e+10,3.114652318e+10,2.939453125e+10],
		["_NaN_",1.002225874e+11,8.149036952e+10,7.255524033e+10,6.681752184e+10,6.166670054e+10,5.598055314e+10,5.479358293e+10,5.3903579e+10,5.341437459e+10,5.23004119e+10],
		["_NaN_",6.263200058e+10,4.851239403e+10,4.260921265e+10,4.00095704e+10,3.865317444e+10,3.740059642e+10,3.904628477e+10,3.738573132e+10,3.284305168e+10,2.853837985e+10],
		["_NaN_",1.15228543e+10,9547402377,8689175770,8299784923,8099235820,7832341063,7817044793,7390202703,7348632812,7284890025],
		["_NaN_",1.179698217e+11,9.474645094e+10,8.263782122e+10,7.637267837e+10,7.412332545e+10,7.255109911e+10,7.153041825e+10,7.147606383e+10,7.061749249e+10,7.169397866e+10],
		[4.500286974e+11,3.673957753e+11,3.343523337e+11,3.105641708e+11,3.284201374e+11,3.281001796e+11,3.407059161e+11,3.429075732e+11,3.563542823e+11,3.71551739e+11,4.046772397e+11],
		["_NaN_","_NaN_","_NaN_","_NaN_","_NaN_","_NaN_","_NaN_","_NaN_",6145465830,5992768858,5092166522],
		["_NaN_",5.200774069e+10,4.356321007e+10,3.81031951e+10,3.576180971e+10,3.457544569e+10,3.663583252e+10,3.728200555e+10,3.601167688e+10,3.568380121e+10,3.520303144e+10],
		["_NaN_",6.090924245e+10,4.759527257e+10,4.341320064e+10,4.3516793e+10,3.962413676e+10,3.911305622e+10,3.985555605e+10,3.750154491e+10,3.8898699e+10,3.748788431e+10],
		["_NaN_",46382989.74,43253987.41,39543907.66,38414494.69,40331398.14,39697528.57,40129737.71,40510654.98,43072065.72,43012190.88],
		[64215623.18,55232745.74,46383823.15,42188398.87,41338626.58,45047396.45,37095908.48,35370964.09,32563036.85,39701281.75,30891697.36],
		["_NaN_",1.49135411e+11,1.146142716e+11,1.00453878e+11,9.271808773e+10,9.014135122e+10,8.907433712e+10,9.053176131e+10,9.044471154e+10,9.221813725e+10,9.40625e+10],
		["_NaN_",1.523213829e+10,1.260532355e+10,1.141924959e+10,1.078172909e+10,1.05953085e+10,1.048751254e+10,1.046301446e+10,1.052859861e+10,1.057832883e+10,1.058308956e+10],
		["_NaN_","_NaN_","_NaN_","_NaN_","_NaN_","_NaN_",113925185.1,86124491.72,72656567.42,65720064.84,63073994.3],
		["_NaN_","_NaN_",1.546587744e+10,1.442925351e+10,1.421742745e+10,1.46840729e+10,1.330069287e+10,1.45360068e+10,1.325570744e+10,1.467891698e+10,1.972787332e+10],
		[6.964932375e+10,5.347261083e+10,4.717202902e+10,4.362571743e+10,4.155851328e+10,3.910716142e+10,3.833808845e+10,3.682948316e+10,3.536184211e+10,3.562973485e+10,3.388418588e+10],
		[6.393576686e+10,4.982453817e+10,4.152125033e+10,3.883770741e+10,3.737087803e+10,3.640541848e+10,3.522280472e+10,3.538844996e+10,3.501954579e+10,3.546851433e+10,3.499348958e+10],
		[7.268907309e+10,6.683690463e+10,6.092007529e+10,6.497711769e+10,5.119395877e+10,6.023855267e+10,6.094104308e+10,5.831525108e+10,6.287600267e+10,"_NaN_","_NaN_"],
		["_NaN_","_NaN_",1.608438692e+10,1.25386365e+10,1.175193653e+10,1.135026698e+10,1.137669328e+10,1.036501377e+10,8960040008,9280041436,9192973026],
		["_NaN_",5.172843431e+10,4.326017908e+10,3.889391394e+10,3.633334943e+10,3.52558096e+10,3.427933673e+10,3.406827237e+10,3.453102056e+10,3.393308081e+10,3.458180147e+10],
		[6.460059235e+10,6.280777898e+10,6.068670739e+10,6.35155096e+10,5.958036421e+10,6.157937807e+10,6.245849934e+10,6.180190539e+10,6.287600267e+10,6.372798103e+10,6.32140457e+10],
		[9.438695516e+10,8.663116995e+10,7.818181818e+10,7.263513514e+10,7.463796866e+10,7.241147036e+10,7.477146264e+10,7.418178233e+10,7.30298913e+10,7.040606287e+10,6.757363506e+10],
		[7.792252802e+11,6.461762196e+11,5.689901413e+11,5.267084801e+11,5.063190355e+11,5.041551205e+11,4.97773569e+11,4.968471618e+11,4.927762834e+11,5.084175515e+11,5.100064444e+11],
		["_NaN_","_NaN_",398855325,324081820.2,273857242,240600897.9,228636397.3,244251567.8,236055621.9,271590056,268412567.1],
		["_NaN_",3.957339018e+10,3.079701404e+10,2.608257414e+10,2.461230388e+10,2.522173846e+10,2.658233232e+10,2.519644184e+10,2.408483392e+10,2.526223034e+10,2.45363366e+10],
		[3.415699736e+10,2.653162861e+10,2.323588671e+10,2.17778228e+10,2.034773674e+10,1.971856821e+10,1.846897703e+10,1.705266497e+10,1.754897388e+10,1.720235918e+10,1.586749325e+10],
		["_NaN_","_NaN_","_NaN_","_NaN_","_NaN_","_NaN_","_NaN_",83007553.96,64533601.72,54568084.73,54060150.81],
		["_NaN_","_NaN_","_NaN_",1.147707255e+10,9758406494,9405074366,1.100789936e+10,9998139881,1.013167816e+10,8523242117,7828104194],
		["_NaN_",3.31614666e+10,2.49163935e+10,2.077008004e+10,1.955154853e+10,1.936538165e+10,1.855459118e+10,1.744159095e+10,1.713342441e+10,1.744482567e+10,1.734190634e+10],
		["_NaN_","_NaN_",9.634068591e+10,7.315637389e+10,6.642098924e+10,5.953237898e+10,6.205401274e+10,5.698636592e+10,5.448305449e+10,5.450461597e+10,5.795962663e+10],
		[7.725525676e+10,6.286024559e+10,5.408027597e+10,5.137570834e+10,4.848582474e+10,4.982783737e+10,5.130215435e+10,4.675074553e+10,4.722013052e+10,4.592895508e+10,4.961102321e+10],
		[7.356715141e+10,5.669083718e+10,4.798954115e+10,4.386604098e+10,4.216158673e+10,4.111572506e+10,4.017189836e+10,3.935669456e+10,4.071969697e+10,3.938965662e+10,4.026648116e+10],
		[1591745557,1388043778,1223967313,1153817257,1158560337,1134838408,1116250230,1130124231,1098424691,1088182554,1124288822],
		[4.781572677e+15,5.399103139e+15,4.831460674e+15,5.594795539e+15,6.840909091e+15,"_NaN_","_NaN_","_NaN_","_NaN_","_NaN_","_NaN_"],
		[3.421796045e+10,3.27601219e+10,3.227051483e+10,3.208134379e+10,3.126428186e+10,3.198588795e+10,2.752780217e+10,2.711516287e+10,2.675270193e+10,2.840051329e+10,2.819619305e+10],
		[5.101694915e+15,5.418541854e+15,6.377118644e+15,5.948616601e+15,8.179347826e+15,8.75e+15,"_NaN_","_NaN_","_NaN_","_NaN_","_NaN_"],
		["_NaN_","_NaN_","_NaN_","_NaN_","_NaN_",1620028504,1567825920,1518018527,1519637145,1498574114,1474703687],
		[2544145897,1968686118,1678578439,1528171667,1472810259,1450004239,1451055559,1442676380,1457519834,1478784115,1477483350],
		["_NaN_","_NaN_","_NaN_","_NaN_",7440954420,6261389071,5778238501,4737173434,4084257832,3896863866,4062823946],
		["_NaN_",2.697510158e+11,2.192029647e+11,1.916243942e+11,1.823766651e+11,1.780852562e+11,1.759277355e+11,1.770124734e+11,1.735324444e+11,1.761488431e+11,1.792802969e+11],
		["_NaN_","_NaN_",224516.2202,181895.2934,163188.4438,163075.7839,152936.9715,155422.0084,150015.3649,162224.9497,154413.4323],
		["_NaN_",2.687595986e+10,2.307185234e+10,2.168119283e+10,1.901116669e+10,2.061417927e+10,1.884076114e+10,2.1693381e+10,2.082872011e+10,1.991162151e+10,2.539484341e+10],
		[1.660495641e+12,1.406526578e+12,1.550070549e+12,1.600132519e+12,1.757737725e+12,1.971163644e+12,2.515137619e+12,2.610447061e+12,2.997129129e+12,3.721297791e+12,4.455066876e+12],
		[5.110117949e+10,3.864523418e+10,3.171258494e+10,2.827087442e+10,2.731496606e+10,2.60254548e+10,2.593396747e+10,2.528561828e+10,2.488425926e+10,2.483170539e+10,2.414335216e+10],
		[2.152783241e+10,1.640063314e+10,1.45570263e+10,1.097923065e+10,1.616367737e+10,1.216692537e+10,1.160191181e+10,1.15754984e+10,1.380429997e+10,1.277328897e+10,1.507411859e+10],
		[7129309509,7026118370,6954663680,6262923783,5846790015,5788185487,5771927187,5841266588,6161487469,5986513836,6257151030],
		["_NaN_",5.47387181e+10,4.328008397e+10,4.014725105e+10,3.842030021e+10,3.768152228e+10,3.964699684e+10,4.557291667e+10,5.960868188e+10,"_NaN_","_NaN_"],
		["_NaN_",2.85983031e+10,2.357142298e+10,2.015508029e+10,2.186038405e+10,2.184198305e+10,2.102425123e+10,2.119002027e+10,2.142653759e+10,2.139729299e+10,2.23532557e+10],
		[3.1813894e+10,2.456501159e+10,2.110799439e+10,1.970101581e+10,1.937036656e+10,1.912325286e+10,1.928893674e+10,1.905256228e+10,1.901020614e+10,1.999627976e+10,1.940233086e+10],
		[6.754937163e+10,5.169822663e+10,4.267384986e+10,3.817955808e+10,3.620747727e+10,3.540843215e+10,3.480573543e+10,3.498047601e+10,3.478642751e+10,3.504564083e+10,3.552209215e+10],
		["_NaN_",2.058190024e+10,1.550579278e+10,1.346045488e+10,1.261991011e+10,1.235956902e+10,1.230137972e+10,1.237664474e+10,1.233444794e+10,1.24883829e+10,1.237664474e+10],
		[7.887117272e+10,6.374012663e+10,5.723086284e+10,5.419517465e+10,5.238426732e+10,5.219894562e+10,5.214107539e+10,5.260766219e+10,5.296311937e+10,5.430860277e+10,5.625747608e+10],
		["_NaN_",206875.4755,158424.1294,122361.3944,117584.9045,122173.728,122188.3685,112028.3791,112884.6629,110075.9019,122949.8018],
		["_NaN_","_NaN_","_NaN_","_NaN_","_NaN_",985995586.9,888199051,892662256.9,892653785.6,862230961,822167156.1],
		["_NaN_",1.886672036e+10,1.78333724e+10,1.56097918e+10,1.420358829e+10,1.410662879e+10,1.373710328e+10,1.339156693e+10,1.299205083e+10,1.291241481e+10,1.261551622e+10],
		[361520925.7,277399195.5,244890812.9,230282782.7,216282244.7,217608063.7,252263837.5,"_NaN_","_NaN_","_NaN_","_NaN_"],
		[1.481031322e+11,1.797554031e+11,1.77922049e+11,1.78917992e+11,1.747898051e+11,1.723801425e+11,1.698409431e+11,1.693614455e+11,1.621074092e+11,1.655645167e+11,1.686505802e+11],
		[366955610.7,327162249,315008226.8,305640912.7,293836845.4,290135023.6,311197828.4,318359507.2,316253009.1,306185060.3,318269022.5],
		["_NaN_","_NaN_","_NaN_","_NaN_",1.918712869e+10,1.735070325e+10,1.56120332e+10,1.612039417e+10,1.344518296e+10,1.626253458e+10,1.754897388e+10],
		[2.084004057e+10,1.608318372e+10,1.43817519e+10,1.408173959e+10,1.382255694e+10,1.305598545e+10,1.351540667e+10,1.366373237e+10,1.343462115e+10,1.380665038e+10,1.297041676e+10],
		["_NaN_","_NaN_",1.289233827e+10,1.09565306e+10,9937404258,9336228288,9615876099,1.027107447e+10,1.17578125e+10,"_NaN_","_NaN_"],
		[3.832076132e+10,2.941923881e+10,2.497407177e+10,2.267283328e+10,2.179453761e+10,2.145341544e+10,2.114239155e+10,2.118047737e+10,2.08379486e+10,2.086568323e+10,2.130038496e+10],
		["_NaN_",3.596015861e+12,2.804918575e+12,2.437369602e+12,2.134764309e+12,2.105755903e+12,1.72165389e+12,1.82104868e+12,1.7405489e+12,1.763460701e+12,1.663073397e+12],
		[9.312699189e+11,7.181557691e+11,6.276282552e+11,5.377722424e+11,5.178022388e+11,5.012439342e+11,4.624905988e+11,4.475489839e+11,4.529747772e+11,4.432726469e+11,4.450762325e+11],
		[5.761179032e+10,4.636975644e+10,3.563015661e+10,3.487752312e+10,3.417347866e+10,2.743946908e+10,"_NaN_","_NaN_","_NaN_","_NaN_","_NaN_"],
		[2.547608972e+12,2.110799439e+12,1.81763285e+12,1.712172924e+12,1.657488987e+12,1.657488987e+12,1.469726562e+12,1.774764151e+12,"_NaN_","_NaN_","_NaN_"],
		[59196892.38,47593050.64,41580871.58,38799604.68,37346664.65,37855711.63,36465011.52,36260796.32,36570170.02,36682694.93,35667023.1],
		["_NaN_",4.452629788e+10,3.60022008e+10,3.232388316e+10,3.08831979e+10,3.049768988e+10,3.010481677e+10,2.961665617e+10,2.999441964e+10,2.932122818e+10,2.954224246e+10],
		["_NaN_","_NaN_",4940784452,3898115436,3429620987,3173686031,3019953768,2914768678,2845033573,2821310738,2757460718],
		["_NaN_",2.774880875e+11,2.295672733e+11,1.996915065e+11,1.977959876e+11,2.015777983e+11,1.854864552e+11,1.748292366e+11,2.126523184e+11,2.316239842e+11,4.12772073e+11],
		["_NaN_",3.296877824e+11,2.811352635e+11,2.387123176e+11,2.3495551e+11,2.138485176e+11,2.184312433e+11,2.060077057e+11,2.006809676e+11,1.961480876e+11,1.972105765e+11],
		["_NaN_",508388237,425183220.8,398349008.8,369696573.7,371155153.2,342428975,384268923.9,366375448.9,365677531.2,413134662.7],
		[1.269566776e+10,9613112157,8101175882,7340425013,6887052342,6667907208,6494010839,6470112808,6366759172,6346997301,6280882746],
		["_NaN_",1.810687067e+10,1.448746499e+10,1.267716453e+10,1.187949172e+10,1.094660573e+10,1.066513538e+10,1.033709621e+10,1.051828518e+10,1.040501489e+10,1.002353967e+10],
		[5.54024345e+11,4.939110287e+11,4.582236299e+11,4.548621133e+11,4.368381394e+11,4.242835669e+11,4.151458445e+11,4.170268892e+11,3.981414071e+11,3.942730077e+11,3.954997645e+11],
		["_NaN_","_NaN_","_NaN_","_NaN_","_NaN_",188468389.4,141352247.9,106290955.6,93307085.83,80547582.27,82373386.9],
		["_NaN_",2.374063069e+10,1.992807268e+10,1.773202624e+10,1.639295848e+10,1.526931067e+10,1.636408774e+10,1.572246623e+10,1.58491879e+10,1.559556014e+10,1.504989726e+10],
		[1.160963098e+11,1.061859489e+11,1.019371444e+11,1.009118949e+11,1.002130776e+11,9.982754046e+10,9.875328084e+10,9.828892372e+10,9.757520747e+10,9.717200413e+10,9.964247881e+10],
		[4.485507786e+11,3.90756848e+11,3.326702034e+11,3.02148163e+11,3.131502289e+11,3.101813685e+11,3.426684882e+11,3.395758123e+11,4.089673913e+11,4.35474537e+11,"_NaN_"],
		[4.580677722e+11,3.489060132e+11,2.786688648e+11,2.445333312e+11,2.339051348e+11,2.222114331e+11,2.213601953e+11,2.133090289e+11,2.068415936e+11,1.863032419e+11,1.759721994e+11],
		[5.945385413e+11,4.662329616e+11,4.149434795e+11,3.674316406e+11,3.431372549e+11,3.257575758e+11,3.151172529e+11,3.210324232e+11,3.053977273e+11,3.266059028e+11,"_NaN_"],
		["_NaN_",5.315673289e+10,4.133252774e+10,3.566097197e+10,3.331709909e+10,3.355480246e+10,3.370811682e+10,3.225737311e+10,3.455639236e+10,3.478642751e+10,3.520303144e+10],
		["_NaN_","_NaN_",104161248.8,88033194.54,79764959.96,82697760.29,76996527.64,74481470.4,69546517.89,87260378.94,73561728.9],
		[158914513.6,138904297.1,122156736,116178482.9,115144756.5,114602995.4,112370926.5,112895095.3,110410289,109306873.9,111334487],
		["_NaN_",2181132551,1751601901,1567084764,1561708769,1537666180,1528800364,1491303865,1468029154,1425362165,1398740483],
		["_NaN_",2.935217923e+11,2.288950681e+11,2.000842767e+11,1.911231282e+11,1.847535774e+11,1.791944118e+11,1.738484197e+11,1.73776917e+11,1.657235206e+11,1.63739531e+11],
		["_NaN_",8.958999926e+10,7.271058289e+10,6.445120123e+10,6.037872101e+10,5.844206275e+10,5.80811979e+10,5.693855932e+10,5.728532278e+10,5.707675971e+10,5.763633578e+10],
		["_NaN_",8.663123977e+10,6.9659406e+10,5.862247163e+10,5.175277894e+10,4.876658453e+10,4.590862348e+10,4.418602357e+10,4.240151354e+10,3.836855184e+10,4.110045443e+10],
		[2.075955129e+10,1.711034181e+10,1.503181151e+10,1.372824461e+10,1.34073335e+10,1.400677537e+10,1.380632614e+10,1.267347076e+10,1.205929487e+10,1.205929487e+10,1.166449653e+10],
		["_NaN_","_NaN_",10866491.9,11666818.61,11401805.38,11832386.11,12060593.7,9698844.748,14891223.82,13149562.16,11872740.63],
		["_NaN_","_NaN_",1.051848073e+10,9623500524,9230863592,9118338463,9030577957,9098713484,9130508639,9258120079,9316808637],
		["_NaN_","_NaN_",9637026673,7782885925,7235785648,6703905638,6487068966,6498272884,6081889306,6115897269,6425034153],
		["_NaN_","_NaN_",9531137689,8536101185,8797876818,8395064483,8271048582,8355911877,7740495392,7453446910,7222243550],
		[6.644884984e+10,7.945201864e+10,6.922245475e+10,6.992194759e+10,6.554878049e+10,7.056451613e+10,7.128647215e+10,7.163937548e+10,6.977930267e+10,6.254155585e+10,7.944467905e+10],
		["_NaN_","_NaN_",3.119979269e+10,2.562574493e+10,2.335215988e+10,2.300941781e+10,2.25948835e+10,2.204934365e+10,2.349213287e+10,2.672230114e+10,3.999255952e+10],
		["_NaN_","_NaN_","_NaN_",1.530420281e+10,1.471019451e+10,1.385666409e+10,1.373877164e+10,1.369177584e+10,1.278718053e+10,1.307876808e+10,1.330069287e+10],
		["_NaN_","_NaN_",2.574211701e+10,2.181001377e+10,2.013970667e+10,1.893081761e+10,1.82840898e+10,1.823270014e+10,1.795085878e+10,1.837158203e+10,1.831434969e+10],
		["_NaN_",7.585589899e+10,5.891217975e+10,4.916693891e+10,4.533678756e+10,3.694520817e+10,3.449935815e+10,3.073937908e+10,3.400668836e+10,2.666170635e+10,2.806160501e+10],
		["_NaN_",3.180395442e+10,2.589096109e+10,2.321132955e+10,2.14386762e+10,2.377356972e+10,2.397850914e+10,2.2757262e+10,2.282564014e+10,2.326416267e+10,2.389823575e+10],
		["_NaN_","_NaN_","_NaN_",3.281870121e+10,3.841049461e+10,3.358475408e+10,3.339101881e+10,3.463273196e+10,3.084016393e+10,3.17349865e+10,3.239066804e+10],
		[8.268549295e+10,6.499465576e+10,5.444416308e+10,4.900364678e+10,4.707832833e+10,4.502752513e+10,4.462167932e+10,4.441100094e+10,4.474904853e+10,4.370934015e+10,4.275568182e+10],
		["_NaN_",6.459121626e+11,5.494412499e+11,5.140612451e+11,4.846278864e+11,4.963964446e+11,4.806240225e+11,4.707723945e+11,4.544252423e+11,3.97602721e+11,4.997612027e+11],
		["_NaN_","_NaN_",93392087.82,79475959.29,73739563.03,74355062.47,68420635.34,67694921.79,67801784.16,68917930.79,66807650.79],
		[1.557789595e+11,1.323251418e+11,1.19231531e+11,1.105723312e+11,1.035645472e+11,1.041666667e+11,9.996014878e+10,9.932682154e+10,9.520495951e+10,9.3687749e+10,9.258120079e+10],
		[6.036267742e+10,4.550230157e+10,3.818924611e+10,3.511760314e+10,3.070801877e+10,3.279438682e+10,3.218012316e+10,3.148008701e+10,3.073937908e+10,3.090095269e+10,3.102325198e+10],
		[6.047668081e+10,4.739224562e+10,3.893718307e+10,3.522362909e+10,3.352191732e+10,3.258422101e+10,3.28373189e+10,3.290048968e+10,3.252506916e+10,3.288898601e+10,3.340287642e+10],
		["_NaN_",4.316495178e+10,3.451399479e+10,3.041510044e+10,2.921309057e+10,2.894230769e+10,2.851675004e+10,2.796150416e+10,2.768172454e+10,2.769802709e+10,2.867759146e+10],
		["_NaN_",1.344590369e+11,1.207816701e+11,1.106780409e+11,1.036358628e+11,1.016617131e+11,1.0119688e+11,1.006016043e+11,1.007093148e+11,1.013604526e+11,1.031387061e+11],
		["_NaN_",5.134547315e+10,4.032852339e+10,3.585552961e+10,3.235306763e+10,3.239624591e+10,3.225184296e+10,3.170289855e+10,3.381110712e+10,3.855020492e+10,5.820699257e+10],
		["_NaN_",269316635,208413652.2,180959653.7,166176381.9,160901854.4,159924001.6,156493578.9,158175431.2,150766313.6,152831847.2],
		["_NaN_","_NaN_","_NaN_","_NaN_","_NaN_","_NaN_","_NaN_","_NaN_",235245643.3,234245036.8,236371198],
		["_NaN_",4.729321005e+10,3.737783904e+10,3.149128497e+10,2.982678663e+10,2.733778973e+10,3.007113171e+10,2.882699969e+10,3.12915835e+10,3.811284441e+10,"_NaN_"],
		[5.383459722e+10,4.192638507e+10,3.320206934e+10,2.882644755e+10,2.763496144e+10,2.651702023e+10,2.654882868e+10,2.756814185e+10,3.055961663e+10,3.536184211e+10,6.254155585e+10],
		["_NaN_","_NaN_",2.758936755e+10,2.203223587e+10,1.906801135e+10,1.775099075e+10,1.684349539e+10,1.647329247e+10,1.543526419e+10,1.512258842e+10,1.469726562e+10],
		["_NaN_",1.017751479e+11,8.166919904e+10,7.298031229e+10,6.936123145e+10,6.706773619e+10,6.133844147e+10,7.014354959e+10,6.346997301e+10,6.642831921e+10,6.496029006e+10],
		["_NaN_",5.065002236e+10,4.221119044e+10,3.599108999e+10,3.55257866e+10,3.691462963e+10,3.598607882e+10,3.596923538e+10,3.487943073e+10,3.508527517e+10,3.347086411e+10],
		["_NaN_",1943678.616,1565217.729,1402633.946,1350547.389,1364997.75,1402448.103,1335696.874,1400879.633,1417308.301,1642613.709],
		["_NaN_",1.576878043e+10,1.935790909e+10,1.768902575e+10,1.992532966e+10,2.152706259e+10,2.213756178e+10,2.137784091e+10,1.924355565e+10,"_NaN_","_NaN_"],
		["_NaN_","_NaN_","_NaN_",1.48542458e+10,1.187036333e+10,1.074856696e+10,1.03857089e+10,1.044152706e+10,1.078822031e+10,1.056407076e+10,1.088182423e+10],
		["_NaN_",3.680044014e+10,3.071240536e+10,2.711760572e+10,2.580589849e+10,2.49950176e+10,2.508667822e+10,2.445087081e+10,2.425541516e+10,2.436852332e+10,2.612847222e+10],
		["_NaN_",2140420957,1877107619,1784378621,1752645831,1923068441,1836604657,1918900243,1852610640,1812697689,1952138230],
		["_NaN_","_NaN_",3.952102098e+10,3.445197326e+10,3.232804915e+10,3.104116822e+10,3.102836879e+10,3.152228552e+10,3.248014503e+10,3.293504902e+10,3.617788462e+10],
		["_NaN_","_NaN_",1.516963938e+10,1.252130348e+10,1.129024822e+10,1.262212302e+10,1.192298156e+10,1.150436276e+10,1.060616106e+10,1.308303207e+10,1.177084282e+10],
		["_NaN_","_NaN_",6.128099678e+10,5.158349328e+10,4.583384091e+10,4.313804173e+10,4.037017167e+10,4.263939257e+10,4.061420553e+10,4.140074824e+10,3.999255952e+10],
		["_NaN_",1.583085702e+10,1.39410585e+10,1.240255138e+10,1.162395539e+10,1.075215043e+10,1.02755626e+10,9811463440,9555312881,9182204217,8860446496],
		[5.711304018e+10,4.455002257e+10,3.632370333e+10,3.432781351e+10,3.160569533e+10,3.072933682e+10,3.14590301e+10,3.075948332e+10,3.094161184e+10,3.504564083e+10,2.696745986e+10],
		[1.152594294e+11,8.699170544e+10,7.322353857e+10,6.748273697e+10,6.370100736e+10,6.275016678e+10,6.18425378e+10,6.163990826e+10,6.100032425e+10,6.139849869e+10,6.123860677e+10],
		["_NaN_","_NaN_",4.225862673e+11,3.532195552e+11,3.27971597e+11,3.103845386e+11,2.995115474e+11,3.002352408e+11,3.162912923e+11,3.676844237e+11,5.600025005e+11],
		["_NaN_","_NaN_",8.855545749e+10,7.467129744e+10,6.972757598e+10,6.421744325e+10,6.491545894e+10,6.638143966e+10,6.469222834e+10,6.204650396e+10,6.221064815e+10],
		["_NaN_",1.095139396e+10,8599257737,7560569075,7155754414,6798216293,7355935878,7180611551,7477247308,7349365452,7455105700],
		["_NaN_",4.778612139e+10,3.779270513e+10,3.286815611e+10,3.036478089e+10,3.101046732e+10,2.979961983e+10,2.991809796e+10,2.980434094e+10,3.057948635e+10,3.257011773e+10],
		[7.334933535e+10,5.767664671e+10,4.53149464e+10,4.65872156e+10,3.786544558e+10,3.283158813e+10,3.268896612e+10,3.179935767e+10,3.088066316e+10,3.266059028e+10,3.359375e+10],
		[453076317.6,384012427.2,327221289,300391976.6,284129042.5,271096534.1,265804881.9,259674380.4,254500171.8,244401976.8,251891951.2],
		[7901994269,6401619759,5229498541,4210002182,3741268302,3656746880,3494214231,3476714101,3357456453,3366589120,3416975443],
		["_NaN_",2.438629183e+11,1.968735692e+11,1.777489075e+11,1.619672837e+11,1.52266289e+11,1.411290323e+11,1.397659733e+11,1.355367435e+11,1.336115057e+11,1.351472701e+11],
		[3.99019023e+11,3.139832055e+11,2.800781613e+11,2.709758732e+11,2.563884157e+11,2.475328947e+11,2.46559633e+11,2.411858974e+11,2.363379397e+11,2.399553571e+11,2.556046196e+11],
		["_NaN_","_NaN_",3.014733131e+10,2.360821346e+10,2.008594918e+10,1.857290947e+10,1.739643055e+10,1.71803653e+10,1.647906447e+10,1.441791845e+10,1.507411859e+10],
		["_NaN_",193138.3548,157235.1749,136272.0264,126361.3289,120625.6298,122879.7745,114363.3802,115725.5935,118434.3324,115369.1077],
		[6.581356831e+10,5.983500646e+10,6.664895266e+10,6.194435298e+10,6.53438694e+10,7.227237803e+10,6.163990826e+10,6.266655563e+10,7.45344691e+10,8.645450368e+10,6.998697917e+10],
		[2.933079978e+11,2.400031894e+11,1.964495497e+11,1.771213369e+11,1.725917431e+11,1.665559982e+11,1.678189117e+11,1.602427598e+11,1.610659247e+11,1.588893581e+11,1.588893581e+11],
		[1253743659,1060452672,858273888.6,749865721.7,698645602.4,710935846.7,665905631.7,640203231.6,638369709.8,684847977.4,634049423],
		[7.553798858e+10,5.877643475e+10,4.831848463e+10,4.260921265e+10,3.945574664e+10,3.719355476e+10,3.720090963e+10,3.340287642e+10,3.114652318e+10,2.910349629e+10,2.846927966e+10],
		[1.15967714e+11,1.005159373e+11,9.745200246e+10,9.706546275e+10,9.538598048e+10,9.664782944e+10,9.578665988e+10,9.444026104e+10,9.880514706e+10,9.717200413e+10,9.964247881e+10],
		["_NaN_",235587024.6,187626418,167316793.4,158268714.8,155301487.1,151231841.1,169706422.5,167002521.1,167913578.4,168187393.6],
		["_NaN_","_NaN_","_NaN_","_NaN_","_NaN_",2599830018,1993039591,1664970351,1504518554,1431000122,1441791845],
		["_NaN_","_NaN_",34321118.69,28431249.96,25251275.36,23704674.22,22806571.54,22141167.73,21791967.54,21732013.46,20941123.3],
		[5.05393947e+11,4.024333177e+11,3.69733448e+11,3.564661298e+11,3.517341311e+11,3.709820548e+11,3.695246513e+11,4.219752366e+11,4.168328459e+11,4.748712641e+11,5.913202826e+11],
		["_NaN_",4.906755347e+10,3.837670368e+10,3.440865132e+10,3.255461821e+10,3.122924967e+10,3.138031693e+10,3.237951807e+10,3.18208728e+10,3.225737311e+10,3.408061594e+10],
		[6.248118818e+10,4.838567077e+10,4.201856634e+10,3.798107256e+10,3.668763103e+10,3.577881324e+10,3.560276306e+10,3.486378799e+10,3.481217617e+10,3.442990483e+10,3.509794776e+10],
		["_NaN_",2.420310649e+10,1.871850945e+10,1.542159853e+10,1.364326925e+10,1.298770695e+10,1.447872511e+10,1.394737209e+10,1.427104308e+10,1.40758014e+10,1.414572385e+10]
	],
	MEFL_per_au_geomean: [
		[372199222.9],
		[1.867941033e+10],
		[3.861843841e+10],
		[3.937671208e+10],
		[43871698.05],
		[6.28280056e+10],
		[4.998528047e+10],
		[3.045645244e+10],
		[1726754612],
		[3.649179982e+10],
		[9911263117],
		[2.880016135e+10],
		[1.537898493e+11],
		[2.65107354e+10],
		[4.51853374e+11],
		[3.354604741e+10],
		[1.498336005e+10],
		[3.413567922e+10],
		[1.508999636e+12],
		[4.099204215e+11],
		[983307.2549],
		[1.962633034e+10],
		[3.168897276e+10],
		[5.449258332e+10],
		[2.154171477e+10],
		[5.359109908e+10],
		[1.193759764e+13],
		[251545.7437],
		[5.779931197e+10],
		[804677768.4],
		[2.128168463e+10],
		[8160780843],
		[556671.756],
		["_NaN_"],
		[82906250.43],
		[3.726737749e+10],
		[8346917492],
		[5908042025],
		[3.337608144e+10],
		[6.385912305e+10],
		[3.990743821e+10],
		[8302626191],
		[7.928839034e+10],
		[3.55834839e+11],
		[5723938747],
		[3.818771197e+10],
		[4.233671245e+10],
		[41373181.61],
		[41780996.81],
		[9.90385862e+10],
		[1.124730282e+10],
		[78363517.48],
		[1.482435614e+10],
		[4.217461448e+10],
		[3.962976721e+10],
		[6.185346866e+10],
		[1.103421258e+10],
		[3.73447732e+10],
		[6.242551967e+10],
		[7.592967552e+10],
		[5.432933336e+11],
		[272131220.4],
		[2.688528825e+10],
		[2.056059281e+10],
		[63049242.21],
		[9699901891],
		[2.01252342e+10],
		[6.357344354e+10],
		[5.253464409e+10],
		[4.505778414e+10],
		[1192807514],
		[5.442190935e+15],
		[3.012711511e+10],
		[6.494723805e+15],
		[1532392709],
		[1605678044],
		[5038767891],
		[1.904578497e+11],
		[166260.9164],
		[2.165531412e+10],
		[2.222891354e+12],
		[2.902423208e+10],
		[1.397200139e+10],
		[6256099599],
		[4.429903803e+10],
		[2.224110691e+10],
		[2.086508008e+10],
		[3.968602441e+10],
		[1.345514668e+10],
		[5.655328441e+10],
		[128260.14],
		[889316887.7],
		[1.449594418e+10],
		[253431440.9],
		[1.695312793e+11],
		[314800129.6],
		[1.641760636e+10],
		[1.438137006e+10],
		[1.061828427e+10],
		[2.355379448e+10],
		[2.112346718e+12],
		[5.375863984e+11],
		[3.821164559e+10],
		[1.819131117e+12],
		[39886751.54],
		[3.201324118e+10],
		[3253462903],
		[2.251264021e+11],
		[2.2851797e+11],
		[392171321.5],
		[7383282032],
		[1.17991547e+10],
		[4.379304845e+11],
		[109807482.5],
		[1.699474562e+10],
		[1.013851185e+11],
		[3.589039912e+11],
		[2.438465095e+11],
		[3.696767853e+11],
		[3.635253546e+10],
		[81281436.5],
		[119423263.1],
		[1578332880],
		[1.924607101e+11],
		[6.259416779e+10],
		[5.108762364e+10],
		[1.401131269e+10],
		[11862448.69],
		[9359861073],
		[6925602241],
		[8229073943],
		[7.036204425e+10],
		[2.596996426e+10],
		[1.378681428e+10],
		[1.962090008e+10],
		[3.978274426e+10],
		[2.414927013e+10],
		[3.34089709e+10],
		[5.014153809e+10],
		[4.957511663e+11],
		[72996152.18],
		[1.082994157e+11],
		[3.54390073e+10],
		[3.676247904e+10],
		[3.038905266e+10],
		[1.073359457e+11],
		[3.785119129e+10],
		[173538916.8],
		[235285690.1],
		[3.304051566e+10],
		[3.433992719e+10],
		[1.797452909e+10],
		[7.115126417e+10],
		[3.739703228e+10],
		[1472916.281],
		[1.95216361e+10],
		[1.124070423e+10],
		[2.674533272e+10],
		[1882284415],
		[3.339946762e+10],
		[1.221731618e+10],
		[4.477614391e+10],
		[1.103658556e+10],
		[3.46771644e+10],
		[6.916026854e+10],
		[3.547520392e+11],
		[6.818597612e+10],
		[7717524238],
		[3.288544557e+10],
		[3.974600274e+10],
		[294114774.6],
		[4198682667],
		[1.587412217e+11],
		[2.683741606e+11],
		[1.873385258e+10],
		[130215.9754],
		[6.75559953e+10],
		[1.829806083e+11],
		[761906249.6],
		[4.009197591e+10],
		[9.884147993e+10],
		[171494398],
		[1729688354],
		[24273127.32],
		[4.155702872e+11],
		[3.443087111e+10],
		[3.914490023e+10],
		[1.531616171e+10]
	],
	MEFL_per_au_model: [
		[954213106.4],
		[2.403299894e+10],
		[4.480123724e+10],
		[6.046122064e+10],
		[33402500.61],
		[7.03421593e+10],
		[5.974567497e+10],
		[3.656597609e+10],
		[3637522407],
		[4.59516857e+10],
		[1.431876428e+10],
		[3.665675916e+10],
		[2.08127547e+11],
		[3.156358584e+10],
		[5.618706815e+11],
		[4.609056428e+10],
		[1.668962077e+10],
		[3.372578168e+10],
		[1.93879663e+12],
		[4.549487649e+11],
		[1133681.003],
		[2.307323254e+10],
		[3.675446363e+10],
		[6.499085241e+10],
		[2.464125413e+10],
		[5.967397901e+10],
		[6.410571953e+13],
		[319546.5156],
		[2.061404696e+10],
		[1414376564],
		[2.4519215e+10],
		[8668008361],
		[811680.3247],
		[100],
		[85006842.97],
		[4.547842574e+10],
		[9486951072],
		[6337985609],
		[3.964026525e+10],
		[8.575554028e+10],
		[5.300702091e+10],
		[1.002539511e+10],
		[9.703605127e+10],
		[3.566442798e+11],
		[1.202359863e+10],
		[4.374310892e+10],
		[5.085820874e+10],
		[41912062.17],
		[52731158.92],
		[1.173662453e+11],
		[1.288223687e+10],
		[211351927.8],
		[1.377946977e+10],
		[5.323944163e+10],
		[4.76497617e+10],
		[6.520743434e+10],
		[1.504867904e+10],
		[4.408520406e+10],
		[6.231790439e+10],
		[8.358746824e+10],
		[6.196077595e+11],
		[331724637.8],
		[3.158970783e+10],
		[2.640383293e+10],
		[183065163.9],
		[1.196427675e+10],
		[2.610619585e+10],
		[8.381102877e+10],
		[6.069240703e+10],
		[5.435917238e+10],
		[1334868925],
		[5.021324397e+15],
		[3.305314113e+10],
		[5.443515167e+15],
		[1713929756],
		[1881833744],
		[9677964110],
		[2.228326989e+11],
		[197083.2329],
		[2.251742336e+10],
		[1.413893782e+12],
		[3.665060384e+10],
		[1.566345765e+10],
		[6679412060],
		[4.284513156e+10],
		[2.394865669e+10],
		[2.382622299e+10],
		[4.851419033e+10],
		[1.607705872e+10],
		[6.218874135e+10],
		[158201.2255],
		[1069420052],
		[1.751279521e+10],
		[284807707.1],
		[1.701034929e+11],
		[324395534.9],
		[1.84498644e+10],
		[1.618320067e+10],
[truncated: 853 more rows]
