# Supplementary material for: Comparative analysis of three studies measuring fluorescence from engineered bacterial genetic constructs
Source: PLoS One. 2021 Jun 7;16(6):e0252263. doi: 10.1371/journal.pone.0252263 (PMC8183995; doi:10.1371/journal.pone.0252263)
Supplement: S6 File — JSON files containing of all input data sets, plus all results of analysis per Materials and methods above. For flow cytometry data, only the per-sample statistical summary of each sample is included. In both cases, team names are omitted and data reported in an arbitrary order in order to anonymize data sets. (ZIP) [file pone.0252263.s006.zip › data_digests/flow_summary_2016.json]

{
	"geomeans": [
		[466.4159635],
		[42192.00168],
		[120985.4922],
		[65272.56457],
		[1700.655316]
	],
	"geostds": [
		[8.714726028],
		[2.044113177],
		[3.209989979],
		[2.297826958],
		[4.014608998]
	],
	"counts": [
		[8],
		[8],
		[8],
		[8],
		[8]
	],
	"pos_median": 29747.08186,
	"description": "Summary of E. coli measurements for flow cytometry data sets"
}
