# Supplementary material for: Comparative analysis of three studies measuring fluorescence from engineered bacterial genetic constructs
Source: PLoS One. 2021 Jun 7;16(6):e0252263. doi: 10.1371/journal.pone.0252263 (PMC8183995; doi:10.1371/journal.pone.0252263)
Supplement: S6 File — JSON files containing of all input data sets, plus all results of analysis per Materials and methods above. For flow cytometry data, only the per-sample statistical summary of each sample is included. In both cases, team names are omitted and data reported in an arbitrary order in order to anonymize data sets. (ZIP) [file pone.0252263.s006.zip › data_digests/flow_data_sets_2016.json]

{
	"means": [
		[320.7868632,312.7234537,81667.35837,6475.927685,334.4535389],
		[97.22408741,46949.57021,382686.7769,107198.9492,1692.244241],
		[188.1929342,186.3295154,893.1852155,31505.64838,338.7495656],
		[1206.483746,81378.73201,120518.2415,101605.3498,2505.11456],
		[428.4966573,190508.9173,6318.083265,262047.6908,3889.571068],
		[21034.65594,27331.25272,50356.23814,32039.92538,25973.61706],
		[307.3083394,29747.08186,287106.7689,54429.88995,975.2534101],
		[305.2850122,61646.63,323133.4067,85314.43226,1378.894029],
		["_NaN_",24762.13593,24427.63127,"_NaN_","_NaN_"],
		["_NaN_","_NaN_","_NaN_","_NaN_","_NaN_"],
		[1406.560705,62828.53826,44054.49071,68937.86106,1854.793498],
		["_NaN_","_NaN_","_NaN_","_NaN_","_NaN_"],
		[12.10921086,10037.25251,16667.46398,13881.80243,160.3347437],
		[568.0706274,83159.80176,290156.1912,212462.9405,1589.043413]
	],
	"stdofmeans": [
		[1.064592152,1.138653168,1.014781274,1.06452373,1.035621409],
		[1.082910076,1.045559912,1.35851504,1.044415661,1.045523341],
		[1.017385007,1,1.053605785,1.089053784,1.016808096],
		[3.091359716,1.276319716,3.01067189,1.04259488,1.325688091],
		[1.128257412,1.225814732,1.018584602,1.458640265,1.210708688],
		[1,1.014364705,1.183052938,1.244656494,1],
		[1.226987871,1.073515303,1.330031874,1.022698057,1.132797132],
		[1,1,1,1,1],
		["_NaN_",1.377448159,1.550363946,"_NaN_","_NaN_"],
		["_NaN_","_NaN_","_NaN_","_NaN_","_NaN_"],
		[1.017496291,1.214370922,1.189885029,1.093496528,1.018837145],
		["_NaN_","_NaN_","_NaN_","_NaN_","_NaN_"],
		[1.077585793,1.150022938,1.053757663,1.098847201,1.226236108],
		[1.06651879,1.076393384,1.166879878,1.024177267,1.120217807]
	],
	"counts": [
		[110294,98490,139532,141269,132607],
		[45460,44908,31686,43753,44488],
		[132409,126255,296632,299201,260335],
		[538959,535602,215515,638302,515329],
		[30000,30000,30000,21000,30000],
		[30000,30000,30000,30000,30000],
		[30000,30000,"_NaN_",30000,30000],
		["_NaN_","_NaN_","_NaN_","_NaN_","_NaN_"],
		[29912,29592,29401,29943,29887],
		["_NaN_","_NaN_","_NaN_","_NaN_","_NaN_"],
		[30000,30000,30000,30000,30000],
		[36325,35899,39556,35959,34719],
		[150000,150000,150000,150000,150000],
		[34108,52082,53766,62117,81101]
	],
	"description": "Flow cytometry data sets from each team"
}
