# Supplementary material for: Comparative analysis of three studies measuring fluorescence from engineered bacterial genetic constructs
Source: PLoS One. 2021 Jun 7;16(6):e0252263. doi: 10.1371/journal.pone.0252263 (PMC8183995; doi:10.1371/journal.pone.0252263)
Supplement: S6 File — JSON files containing of all input data sets, plus all results of analysis per Materials and methods above. For flow cytometry data, only the per-sample statistical summary of each sample is included. In both cases, team names are omitted and data reported in an arbitrary order in order to anonymize data sets. (ZIP) [file pone.0252263.s006.zip › data_digests/LUDOX_water_calibration_2017.json]

{
	LUDOX_mean: [
		[0.047325],
		[0.04825],
		[0.125500001],
		[0.020075],
		[0.0435],
		[0.25825],
		[0.050175],
		[0.046925],
		[0.04625],
		[0.0411750013],
		[0.09242499992],
		[0.052],
		[0.04212500062],
		[0.04485],
		[0.0512685],
		[0.0582],
		[0.054],
		[0.0495],
		[0.0594],
		[0.0539535],
		[0.0455],
		[0.0482],
		[0.045225],
		[4.7785],
		[0.03175],
		[0.03675],
		[0.06175],
		[0.07415],
		[0.0925],
		[0.04225],
		[0.05275],
		[0.05075],
		[0.041],
		[0.0645],
		[0.0475],
		[0.04075],
		[0.20375],
		[0.096],
		[0.04125],
		[1.104010497],
		[0.04780000076],
		[0.1805],
		[0.097275],
		[0.0471894],
		[0.0385],
		[0.04775],
		[0.11025],
		[0.04725],
		[0.04925],
		[0.044625],
		[0.086],
		[0.036],
		[0.04525],
		[0.38725],
		[0.02855],
		[0.0445],
		[0.05275],
		[0.0519],
		[0.0465],
		[0.07525],
		[0.04775],
		[-2.8e-05],
		[0.525],
		[0.048],
		[0.0455],
		[0.046625],
		[0.093925],
		[0.05325],
		[0.067],
		[0.047],
		[0.0506],
		[0.0925],
		[0.10975],
		[0.089],
		[0.032],
		[0.0525],
		[0.05625],
		[0.054726175],
		[0.047975],
		[0.043],
		[0.046],
		[0.3175],
		[0.04275],
		[0.0435],
		[0.05125],
		[0.0495],
		[0.03225],
		[0.10425],
		[0.046],
		[0.3005],
		[0.043],
		[0.04475],
		[0.05],
		[0.0915],
		[0.082225],
		[0.05225],
		[0.0455],
		[0.06375],
		[0.4425],
		[0.04725],
		[0.04475],
		[0.046975],
		[0.05],
		[0.06725],
		[0.0485],
		[0.05205],
		[0.04225],
		[0.0465],
		[0.047479425],
		[0.08775],
		[0.08475],
		[0.44575],
		[0.048],
		[0.058],
		[0.03825],
		[0.05640000012],
		[0.05725],
		[0.16075],
		[0.068],
		[0.09715],
		[0.05],
		[0.050725],
		[0.05075],
		[0.050544875],
		[0.043],
		[0.03625],
		[0.03875],
		[0.041],
		[0.041],
		[0.04175],
		[0.0465],
		[0.04312499985],
		[0.0695],
		[0.1655],
		[0.05154999997],
		[0.046075],
		[0.007865],
		[0.0516],
		[0.05195000023],
		[0.059501],
		[0.09525],
		[0.04252500087],
		[0.04875],
		[0.043525],
		[0.12475],
		[0.0432],
		[0.0502],
		[0.03775],
		[0.04875],
		[0.07612499967],
		[0.1471],
		[0.06259999983],
		[0.034],
		[0.0498],
		[0.05375],
		[0.021725],
		[0.3130625],
		[0.0455],
		[0.04475],
		[0.04454999976],
		[0.048675],
		[0.04575],
		[0.058],
		[0.047],
		[0.0425],
		[0.0515],
		[0.050475],
		[0.0445],
		[0.04525],
		[0.05017500091],
		[0.04275],
		[0.05225],
		[0.0935],
		[0.0495],
		[0.066],
		[0.043],
		[0.1035],
		[0.205],
		[0.0535],
		[0.0958],
		[0.047975],
		[0.05225],
		[0.0395],
		[0.04282217282],
		[0.0495],
		[0.0503],
		[0.04925],
		[0.0545]
	],
	LUDOX_CV: [
		[0.1096123533],
		[0.01984304887],
		[0.1085889379],
		[0.03186358001],
		[0.07147416899],
		[0.02652303658],
		[0.03252051594],
		[0.01794609142],
		[0.02070112665],
		[0.02092737295],
		[0.02070617205],
		[0.06844280931],
		[0.005609287369],
		[0.00386187471],
		[0.02141590306],
		[0.05779260983],
		[0.1394023431],
		[0.02608069593],
		[0.03310411045],
		[0.0580173921],
		[0.01268901691],
		[0.003787846179],
		[0.05562815941],
		[0.03632821068],
		[0.0537897678],
		[0.02605243831],
		[0.01550489243],
		[0.07978149775],
		[0.03361217677],
		[0.02266099663],
		[0.08670093355],
		[0.05883899135],
		[0],
		[0.04088244019],
		[0.03646422753],
		[0.01226993865],
		[0.03502130819],
		[0.07064927066],
		[0.03050438156],
		[0.04068509344],
		[0.09075736813],
		[0.09686052847],
		[0.01457158328],
		[0.1261105733],
		[0.1070936526],
		[0.07905585796],
		[1.099524639],
		[0.0266308093],
		[0.08831125787],
		[0.1254151436],
		[0.2118705484],
		[0.03928371007],
		[0.0730174129],
		[0.0256828556],
		[0.06990644427],
		[0.02247191011],
		[0.1479604357],
		[0.03134600987],
		[0.03724840446],
		[0.1504950386],
		[0.01047120419],
		[-1066.742325],
		[0.01099714798],
		[0.02946278255],
		[0.01268901691],
		[0.01337978],
		[0.01603806591],
		[0.07089046418],
		[0.2372461496],
		[0.03008965026],
		[0.02536017991],
		[0.006241624532],
		[0.01146520036],
		[0.009174118887],
		[0.04419417382],
		[0.02459037045],
		[0.2680212509],
		[0.1350071331],
		[0.04468555455],
		[0.04651162791],
		[0.01774992567],
		[0.04582289311],
		[0.06718786721],
		[0.0296780333],
		[0.04326547869],
		[0.02608069593],
		[0.08154901208],
		[0.2316535178],
		[0.01774992567],
		[0.2028494791],
		[0.0328886875],
		[0.0782122905],
		[0],
		[0.04040268308],
		[0.05832042686],
		[0.2033727353],
		[0.02197802198],
		[0.06058368746],
		[0.01129943503],
		[0.0266308093],
		[0.02139501917],
		[0.01293434531],
		[0.04618802154],
		[0.1304121152],
		[0.01190412926],
		[0.03856841479],
		[0.06224747076],
		[0.05119303533],
		[0.04919427648],
		[0.2678062678],
		[0.06769681211],
		[0.09788014296],
		[0.097716995],
		[0.1099490027],
		[0.02503077406],
		[0.1195987248],
		[0.06895324182],
		[0.3564338551],
		[0.1298788363],
		[0.02547130205],
		[0.05163977795],
		[0.09319843322],
		[0.06099893472],
		[0.03792516613],
		[0.0328886875],
		[0.1793103448],
		[0.05320136291],
		[0],
		[0.03449301372],
		[0.02293238581],
		[0.01241613482],
		[0.1414476883],
		[0.008307198118],
		[1.347441056],
		[0.03658414571],
		[0.02419261726],
		[0.2751314051],
		[0.04859152343],
		[0.1341616182],
		[0.2127390164],
		[0.07637148851],
		[0.01454358283],
		[0.03503231031],
		[0.0531047643],
		[0.01652547345],
		[0.02035633636],
		[0.002817158491],
		[0.02536230749],
		[0.07372259368],
		[0.05905366972],
		[0.2232771997],
		[0.01188280661],
		[0.1018853416],
		[0.01124019787],
		[0.01781259735],
		[0.05778237072],
		[0.2689179521],
		[0.02837350437],
		[0.05280240923],
		[0.06540428921],
		[0.03228265482],
		[0.07439190476],
		[0.0372456362],
		[0.08148315811],
		[0.04505539331],
		[0.0931229422],
		[0.1722173219],
		[0.02901111121],
		[0.03314917127],
		[0.1246915128],
		[0.1082529698],
		[0.1858037114],
		[0.006174869189],
		[0.07468374752],
		[0.03273101363],
		[0.08906298677],
		[0.120288885],
		[0.01642195925],
		[0.09949357896],
		[0.04209153477],
		[0.1301204558],
		[0.2437844824],
		[0.04384938753],
		[0.02614103336],
		[0.0116636418],
		[0.0584145815],
		[0.01015228426],
		[0.0999396614]
	],
	LUDOX_count: [
		[4],
		[4],
		[4],
		[4],
		[4],
		[4],
		[4],
		[4],
		[4],
		[4],
		[4],
		[4],
		[4],
		[4],
		[4],
		[4],
		[4],
		[4],
		[4],
		[4],
		[4],
		[4],
		[4],
		[4],
		[4],
		[4],
		[4],
		[4],
		[4],
		[4],
		[4],
		[4],
		[4],
		[4],
		[4],
		[4],
		[4],
		[4],
		[4],
		[4],
		[4],
		[4],
		[4],
		[4],
		[4],
		[4],
		[4],
		[4],
		[4],
		[4],
		[4],
		[4],
		[4],
		[4],
		[4],
		[4],
		[4],
		[4],
		[4],
		[4],
		[4],
		[4],
		[4],
		[4],
		[4],
		[4],
		[4],
		[4],
		[4],
		[4],
		[4],
		[4],
		[4],
		[4],
		[4],
		[4],
		[4],
		[4],
		[4],
		[4],
		[4],
		[4],
		[4],
		[4],
		[4],
		[4],
		[4],
		[4],
		[4],
		[4],
		[4],
		[4],
		[4],
		[4],
		[4],
		[4],
		[4],
		[4],
		[4],
		[4],
		[4],
		[4],
		[4],
		[4],
		[4],
		[4],
		[4],
		[4],
		[4],
		[4],
		[4],
		[4],
		[4],
		[4],
		[4],
		[4],
		[4],
		[4],
		[4],
		[4],
		[4],
		[4],
		[4],
		[4],
		[4],
		[4],
		[4],
		[4],
		[4],
		[4],
		[4],
		[4],
		[4],
		[4],
		[4],
		[4],
		[4],
		[4],
		[4],
		[4],
		[4],
		[4],
		[4],
		[4],
		[4],
		[4],
		[4],
		[4],
		[4],
		[4],
		[4],
		[4],
		[4],
		[4],
		[4],
		[4],
		[4],
		[4],
		[4],
		[4],
		[4],
		[4],
		[4],
		[4],
		[4],
		[4],
		[4],
		[4],
		[4],
		[4],
		[4],
		[4],
		[4],
		[4],
		[4],
		[4],
		[4],
		[4],
		[4],
		[4],
		[4],
		[4],
		[4],
		[4],
		[4],
		[4],
		[4],
		[4]
	],
	water_mean: [
		[0.035675],
		[0.037],
		[0.1086499989],
		[0.000175],
		[0.03225],
		[0.24025],
		[0.0409],
		[0.03605],
		[0.037],
		[0.03569999989],
		[0.08520000055],
		[0.03825],
		[0.03437499981],
		[0.036],
		[0.0417037],
		[0.041675],
		[0.04125],
		[0.037],
		[0.037125],
		[0.045673],
		[0.0285],
		[0.0398],
		[0.0353],
		[1.7745],
		[0.02325],
		[0.02875],
		[0.04],
		[0.05155],
		[0.0815],
		[0.0355],
		[0.041],
		[0.04],
		[0.03025],
		[0.049575],
		[0.0375],
		[0.036],
		[0.2015],
		[0.03375],
		[0.034],
		[0.9359234314],
		[0.04172499944],
		[0.1335],
		[0.08675],
		[0.032606675],
		[0.00725],
		[0.03525],
		[0.03925],
		[0.03975],
		[0.0405],
		[0.034725],
		[0.064],
		[0.026],
		[0.03425],
		[0.05465],
		[0.018125],
		[0.03675],
		[0.03725],
		[0.042025],
		[0.03875],
		[0.061],
		[0],
		[-0.014597],
		[0.38],
		[0.0415],
		[0.037],
		[0.041825],
		[0.083725],
		[0.02725],
		[0.045],
		[0.04075],
		[0.0477],
		[0.08075],
		[0.1],
		[0.08],
		[0.02425],
		[0.045],
		[0.0335625],
		[0.051055275],
		[0.03175],
		[0.03425],
		[0.036],
		[0.2635],
		[0.02975],
		[0.00125],
		[0.03875],
		[0.0355],
		[0.01725],
		[0.086325],
		[0.03875],
		[0.07225],
		[0],
		[0],
		[0.04],
		[0.08425],
		[0.0703],
		[0.0375],
		[0.03766666675],
		[0.05125],
		[0.3625],
		[0.0365],
		[0.03775],
		[0.038675],
		[0.038],
		[0.0505],
		[0.04],
		[0.04785],
		[0.029],
		[0.034],
		[0.039298425],
		[0.06725],
		[0.0815],
		[0.26925],
		[0.0375],
		[0.04125],
		[0.0305],
		[0.04747499991],
		[0.049],
		[0.06575],
		[0.03425],
		[0.09055],
		[0.04025],
		[0.0406],
		[0.03825],
		[0.040530425],
		[0.03525],
		[0.0235],
		[0.024],
		[0],
		[0.02675],
		[0.03625],
		[0.03575],
		[0.03670000006],
		[0],
		[0.04425],
		[0.0404749997],
		[0.035275],
		[-0.005235],
		[0.0412],
		[0.04342499934],
		[0.045142325],
		[0.08],
		[0.03517500032],
		[0.03925],
		[0.0335],
		[0.0835],
		[0.031375],
		[0.039925],
		[0.0315],
		[0.037],
		[0.06719999946],
		[0.066475],
		[0.04899999965],
		[0.03025],
		[0.03615],
		[0.046],
		[0],
		[0.1983125],
		[0.038],
		[0.02925],
		[0.0362999998],
		[0.041025],
		[0.03625],
		[0.0375],
		[0.03475],
		[0.03075],
		[0.04],
		[0.0363],
		[0.035],
		[0.034],
		[0.04122500028],
		[0.033125],
		[0.032],
		[0.0835],
		[0.038],
		[0],
		[0.031],
		[0.08825],
		[0.16475],
		[0.04125],
		[0.087525],
		[0.0354],
		[0.03825],
		[0.02525],
		[0.03327431326],
		[0.0375],
		[0.04035],
		[0.0375],
		[0.036]
	],
	water_CV: [
		[0.006215433168],
		[0.02206747516],
		[0.09317446798],
		[2.927700219],
		[0.09599057168],
		[0.00398512844],
		[0.060254606],
		[0.0147653439],
		[0],
		[0.02515813079],
		[0.01358664112],
		[0.02503077406],
		[0.004363607902],
		[0.003928371007],
		[0.02043538342],
		[0.02631279208],
		[0.02321035413],
		[0.04413495032],
		[0.02714843301],
		[0.01921042339],
		[0.02025790418],
		[0.02082044036],
		[0.008339717532],
		[0.05352038641],
		[0.04117966055],
		[0.03330181244],
		[0.05],
		[0.04492506613],
		[0.01226993865],
		[0.01626338786],
		[0],
		[0.02041241452],
		[0.0316504829],
		[0.03753463251],
		[0.01539600718],
		[0.03928371007],
		[0.1593508125],
		[0.0283682106],
		[0.02401460532],
		[0.008883723037],
		[0.06930612143],
		[0.4701232445],
		[0.00980391994],
		[0.02175621339],
		[1.177810433],
		[0.01418439716],
		[0.02439304733],
		[0.02408621655],
		[0.03187640614],
		[0.06948842915],
		[0.125649355],
		[0.03140371465],
		[0.01459854015],
		[0.04122865414],
		[0.1149719503],
		[0.01360544218],
		[0.02570274115],
		[0.01234533604],
		[0.06451612903],
		[0.1248487394],
		["_NaN_"],
		[-3.040013036],
		[0],
		[0.02409638554],
		[0],
		[0.01896474044],
		[0.1088853139],
		[0.03513493973],
		[0.1042314613],
		[0.02349514375],
		[0.02722677811],
		[0.02745951434],
		[0.04082482905],
		[0.06846531969],
		[0.03948153022],
		[0.03628873693],
		[0.02876879013],
		[0.1898352111],
		[0.04472736673],
		[0.0367388537],
		[0.02268046058],
		[0.02881919228],
		[0.03218242379],
		[0.4],
		[0.02470779633],
		[0.01626338786],
		[0.02898550725],
		[0.165155121],
		[0.01290322581],
		[0.02620026918],
		["_NaN_"],
		["_NaN_"],
		[0.02041241452],
		[0.0178041543],
		[0.0105812772],
		[0.02666666667],
		[0.01251516424],
		[0.02455230711],
		[0.02641178228],
		[0.02739726027],
		[0.05873790153],
		[0.02228013955],
		[0.02148675213],
		[0.02556424651],
		[0.02041241452],
		[0.1438063454],
		[0.02815505451],
		[0.03396178054],
		[0.002864090983],
		[0.1890192314],
		[0.04190981908],
		[0.04592738298],
		[0.03442651863],
		[0.1090909091],
		[0.01892951702],
		[0.1113043891],
		[0.06008000589],
		[0.3422053232],
		[0.04986350738],
		[0.020373413],
		[0.05508958466],
		[0.04483390129],
		[0.02503077406],
		[0.04305756989],
		[0.05370126095],
		[0.02456809656],
		[0.03402069087],
		["_NaN_"],
		[0.03579166758],
		[0.04137931034],
		[0.01398601399],
		[0.05932296457],
		["_NaN_"],
		[0.1981969434],
		[0.03310901605],
		[0.01232977874],
		[-0.2877507814],
		[0.03345642901],
		[0.1469045041],
		[0.3104608506],
		[0.02041241452],
		[0.01214502041],
		[0.06700523923],
		[0.03736315096],
		[0.04427359883],
		[0.03061254616],
		[0.0149409561],
		[0.03174603175],
		[0.03822198817],
		[0.02857248198],
		[0.1042905199],
		[0.0104061397],
		[0.1511892312],
		[0.03338656891],
		[0.01774992567],
		["_NaN_"],
		[0.1273736953],
		[0.08859214858],
		[0.1196581197],
		[0.05725785998],
		[0.04128851837],
		[0.05221984686],
		[0.01539600718],
		[0.02755185922],
		[0.0487804878],
		[0.0889756521],
		[0.03440770247],
		[0.04040610178],
		[0.02401460532],
		[0.07519382447],
		[0.03111777831],
		[0.03608439182],
		[0.01546101136],
		[0.02148675213],
		["_NaN_"],
		[0.02633859938],
		[0.01084903238],
		[0.01743418102],
		[0.01212121212],
		[0.01775829905],
		[0.09036604982],
		[0.05797008582],
		[0.0198019802],
		[0.0117644282],
		[0.01539600718],
		[0.02068564069],
		[0.05106277908],
		[0.02268046058]
	],
	water_count: [
		[4],
		[4],
		[4],
		[4],
		[4],
		[4],
		[4],
		[4],
		[4],
		[4],
		[4],
		[4],
		[4],
		[4],
		[4],
		[4],
		[4],
		[4],
		[4],
		[4],
		[4],
		[4],
		[4],
		[4],
		[4],
		[4],
		[4],
		[4],
		[4],
		[4],
		[4],
		[4],
		[4],
		[4],
		[4],
		[4],
		[4],
		[4],
		[4],
		[4],
		[4],
		[4],
		[4],
		[4],
		[4],
		[4],
		[4],
		[4],
		[4],
		[4],
		[4],
		[4],
		[4],
		[4],
		[4],
		[4],
		[4],
		[4],
		[4],
		[4],
		[4],
		[4],
		[4],
		[4],
		[4],
		[4],
		[4],
		[4],
		[4],
		[4],
		[4],
		[4],
		[4],
		[4],
		[4],
		[4],
		[4],
		[4],
		[4],
		[4],
		[4],
		[4],
		[4],
		[4],
		[4],
		[4],
		[4],
		[4],
		[4],
		[4],
		[4],
		[4],
		[4],
		[4],
		[4],
		[4],
		[4],
		[4],
		[4],
		[4],
		[4],
		[4],
		[4],
		[4],
		[4],
		[4],
		[4],
		[4],
		[4],
		[4],
		[4],
		[4],
		[4],
		[4],
		[4],
		[4],
		[4],
		[4],
		[4],
		[4],
		[4],
		[4],
		[4],
		[4],
		[4],
		[4],
		[4],
		[4],
		[4],
		[4],
		[4],
		[4],
		[4],
		[4],
		[4],
		[4],
		[4],
		[4],
		[4],
		[4],
		[4],
		[4],
		[4],
		[4],
		[4],
		[4],
		[4],
		[4],
		[4],
		[4],
		[4],
		[4],
		[4],
		[4],
		[4],
		[4],
		[4],
		[4],
		[4],
		[4],
		[4],
		[4],
		[4],
		[4],
		[4],
		[4],
		[4],
		[4],
		[4],
		[4],
		[4],
		[4],
		[4],
		[4],
		[4],
		[4],
		[4],
		[4],
		[4],
		[4],
		[4],
		[4],
		[4],
		[4],
		[4],
		[4],
		[4],
		[4]
	],
	net_Abs600: [
		[0.01165],
		[0.01125],
		[0.01685000211],
		[0.0199],
		[0.01125],
		[0.018],
		[0.009275],
		[0.010875],
		[0.00925],
		[0.00547500141],
		[0.007224999368],
		[0.01375],
		[0.007750000805],
		[0.00885],
		[0.0095648],
		[0.016525],
		[0.01275],
		[0.0125],
		[0.022275],
		[0.0082805],
		[0.017],
		[0.0084],
		[0.009925],
		[3.004],
		[0.0085],
		[0.008],
		[0.02175],
		[0.0226],
		[0.011],
		[0.00675],
		[0.01175],
		[0.01075],
		[0.01075],
		[0.014925],
		[0.01],
		[0.00475],
		[0.00225],
		[0.06225],
		[0.00725],
		[0.1680870661],
		[0.006075001322],
		[0.047],
		[0.010525],
		[0.014582725],
		[0.03125],
		[0.0125],
		[0.071],
		[0.0075],
		[0.00875],
		[0.0099],
		[0.022],
		[0.01],
		[0.011],
		[0.3326],
		[0.010425],
		[0.00775],
		[0.0155],
		[0.009875],
		[0.00775],
		[0.01425],
		[0.04775],
		[0.014569],
		[0.145],
		[0.0065],
		[0.0085],
		[0.0048],
		[0.0102],
		[0.026],
		[0.022],
		[0.00625],
		[0.0029],
		[0.01175],
		[0.00975],
		[0.009],
		[0.00775],
		[0.0075],
		[0.0226875],
		[0.0036709],
		[0.016225],
		[0.00875],
		[0.01],
		[0.054],
		[0.013],
		[0.04225],
		[0.0125],
		[0.014],
		[0.015],
		[0.017925],
		[0.00725],
		[0.22825],
		[0.043],
		[0.04475],
		[0.01],
		[0.00725],
		[0.011925],
		[0.01475],
		[0.00783333325],
		[0.0125],
		[0.08],
		[0.01075],
		[0.007],
		[0.0083],
		[0.012],
		[0.01675],
		[0.0085],
		[0.0042],
		[0.01325],
		[0.0125],
		[0.008181],
		[0.0205],
		[0.00325],
		[0.1765],
		[0.0105],
		[0.01675],
		[0.00775],
		[0.008925000206],
		[0.00825],
		[0.095],
		[0.03375],
		[0.0066],
		[0.00975],
		[0.010125],
		[0.0125],
		[0.01001445],
		[0.00775],
		[0.01275],
		[0.01475],
		[0.041],
		[0.01425],
		[0.0055],
		[0.01075],
		[0.006424999796],
		[0.0695],
		[0.12125],
		[0.01107500028],
		[0.0108],
		[0.0131],
		[0.0104],
		[0.008525000885],
		[0.014358675],
		[0.01525],
		[0.007350000553],
		[0.0095],
		[0.010025],
		[0.04125],
		[0.011825],
		[0.010275],
		[0.00625],
		[0.01175],
		[0.008925000208],
		[0.080625],
		[0.01360000018],
		[0.00375],
		[0.01365],
		[0.00775],
		[0.021725],
		[0.11475],
		[0.0075],
		[0.0155],
		[0.008249999955],
		[0.00765],
		[0.0095],
		[0.0205],
		[0.01225],
		[0.01175],
		[0.0115],
		[0.014175],
		[0.0095],
		[0.01125],
		[0.008950000629],
		[0.009625],
		[0.02025],
		[0.01],
		[0.0115],
		[0.066],
		[0.012],
		[0.01525],
		[0.04025],
		[0.01225],
		[0.008275],
		[0.012575],
		[0.014],
		[0.01425],
		[0.00954785956],
		[0.012],
		[0.00995],
		[0.01175],
		[0.0185]
	],
	OD600_per_Abs600: [
		[3.64806867],
		[3.777777778],
		[2.522254877],
		[2.135678392],
		[3.777777778],
		[2.361111111],
		[4.582210243],
		[3.908045977],
		[4.594594595],
		[7.762555079],
		[5.882353456],
		[3.090909091],
		[5.483870398],
		[4.802259887],
		[4.443375711],
		[2.571860817],
		[3.333333333],
		[3.4],
		[1.907968575],
		[5.132540306],
		[2.5],
		[5.05952381],
		[4.282115869],
		[0.01414780293],
		[5],
		[5.3125],
		[1.954022989],
		[1.880530973],
		[3.863636364],
		[6.296296296],
		[3.617021277],
		[3.953488372],
		[3.953488372],
		[2.847571189],
		[4.25],
		[8.947368421],
		[18.88888889],
		[0.6827309237],
		[5.862068966],
		[0.2528451534],
		[6.995883252],
		[0.9042553191],
		[4.038004751],
		[2.914407287],
		[1.36],
		[3.4],
		[0.5985915493],
		[5.666666667],
		[4.857142857],
		[4.292929293],
		[1.931818182],
		[4.25],
		[3.863636364],
		[0.1277811185],
		[4.076738609],
		[5.483870968],
		[2.741935484],
		[4.303797468],
		[5.483870968],
		[2.98245614],
		[0.890052356],
		[2.917152859],
		[0.2931034483],
		[6.538461538],
		[5],
		[8.854166667],
		[4.166666667],
		[1.634615385],
		[1.931818182],
		[6.8],
		[14.65517241],
		[3.617021277],
		[4.358974359],
		[4.722222222],
		[5.483870968],
		[5.666666667],
		[1.873278237],
		[11.57754229],
		[2.619414484],
		[4.857142857],
		[4.25],
		[0.787037037],
		[3.269230769],
		[1.00591716],
		[3.4],
		[3.035714286],
		[2.833333333],
		[2.370990237],
		[5.862068966],
		[0.1861993428],
		[0.988372093],
		[0.9497206704],
		[4.25],
		[5.862068966],
		[3.5639413],
		[2.881355932],
		[5.425531973],
		[3.4],
		[0.53125],
		[3.953488372],
		[6.071428571],
		[5.120481928],
		[3.541666667],
		[2.537313433],
		[5],
		[10.11904762],
		[3.20754717],
		[3.4],
		[5.194963941],
		[2.073170732],
		[13.07692308],
		[0.2407932011],
		[4.047619048],
		[2.537313433],
		[5.483870968],
		[4.761904652],
		[5.151515152],
		[0.4473684211],
		[1.259259259],
		[6.439393939],
		[4.358974359],
		[4.197530864],
		[3.4],
		[4.243867611],
		[5.483870968],
		[3.333333333],
		[2.881355932],
		[1.036585366],
		[2.98245614],
		[7.727272727],
		[3.953488372],
		[6.614786202],
		[0.6115107914],
		[0.3505154639],
		[3.837471687],
		[3.935185185],
		[3.244274809],
		[4.086538462],
		[4.985336726],
		[2.959883137],
		[2.786885246],
		[5.78231249],
		[4.473684211],
		[4.239401496],
		[1.03030303],
		[3.594080338],
		[4.136253041],
		[6.8],
		[3.617021277],
		[4.761904651],
		[0.5271317829],
		[3.124999959],
		[11.33333333],
		[3.113553114],
		[5.483870968],
		[1.956271577],
		[0.3703703704],
		[5.666666667],
		[2.741935484],
		[5.151515179],
		[5.555555556],
		[4.473684211],
		[2.073170732],
		[3.469387755],
		[3.617021277],
		[3.695652174],
		[2.998236332],
		[4.473684211],
		[3.777777778],
		[4.748603018],
		[4.415584416],
		[2.098765432],
		[4.25],
		[3.695652174],
		[0.6439393939],
		[3.541666667],
		[2.786885246],
		[1.055900621],
		[3.469387755],
		[5.135951662],
		[3.37972167],
		[3.035714286],
		[2.98245614],
		[4.45125944],
		[3.541666667],
		[4.271356784],
		[3.617021277],
		[2.297297297]
	],
	description: "Analysis for LUDOX\/water calibration"
}
