# Supplementary material for: Comparative analysis of three studies measuring fluorescence from engineered bacterial genetic constructs
Source: PLoS One. 2021 Jun 7;16(6):e0252263. doi: 10.1371/journal.pone.0252263 (PMC8183995; doi:10.1371/journal.pone.0252263)
Supplement: S6 File — JSON files containing of all input data sets, plus all results of analysis per Materials and methods above. For flow cytometry data, only the per-sample statistical summary of each sample is included. In both cases, team names are omitted and data reported in an arbitrary order in order to anonymize data sets. (ZIP) [file pone.0252263.s006.zip › data_digests/LUDOX_water_calibration_2016.json]

{
	LUDOX_mean: [
		[0.045],
		[0.09885000065],
		[0.1019007444],
		[0.04297495],
		[1.4755],
		[0.04775],
		[0.07675],
		[0.04575],
		[0.0698],
		[0.0315],
		[0.0671000015],
		[0.0432749996],
		[0.078375],
		[0.09665],
		[0.053375],
		[0.0455],
		[25],
		[0.0339375],
		[0.0555],
		[0.04375],
		[0.0556],
		[0.04925],
		[0.05105],
		[0.04475],
		["_NaN_"],
		[0.08587862533],
		[0.04275],
		[0.02765],
		[0.03025],
		[0.044005875],
		[0.0425],
		[0.0463],
		[0.0455],
		[0.06425],
		[0.05649999995],
		[0.100510225],
		[0.050375],
		[1.95775],
		[1.49275],
		[0.69825],
		[0.042645],
		[0.0475],
		[0.13425],
		[0.03992500063],
		[0.04525],
		[1.94925],
		[0.05425],
		[0.04449999984],
		[0.0482],
		[0.04709999915],
		[0.2800499946],
		[0.055625],
		[0.087],
		[0.046075],
		[0.04425],
		[2.08975],
		[0.02475],
		[0.041270175],
		[0.05325],
		[0.144825],
		[0.0719625],
		[0.051275],
		[0.0395],
		[0.0425],
		[0.05075]
	],
	LUDOX_CV: [
		[0],
		[0.02720147406],
		[0.01846548787],
		[0.08418733405],
		[0.1682984647],
		[0.02005082948],
		[0.04171416441],
		[0.09165570583],
		[0.01543199638],
		[0.2016143797],
		[0.3398981116],
		[0.01441556332],
		[0.01521768477],
		[0.008384373707],
		[0.1090024106],
		[0.05231815699],
		[0.03265986324],
		[0.01633411258],
		[0.01801801802],
		[0.01142857143],
		[0.06804490328],
		[0.05832043296],
		[0.01333371065],
		[0.02139501917],
		["_NaN_"],
		[0.007609616932],
		[0.02239595574],
		[0.01337014648],
		[0.01652892562],
		[0.02544374902],
		[0.04075413665],
		[0.007886573902],
		[0.02837350437],
		[0.04093316171],
		[0.0261324409],
		[0.07044619547],
		[0.02065374893],
		[0.02513578638],
		[0.1241432405],
		[0.807898127],
		[0.05646148026],
		[0.01215474251],
		[0.4154161295],
		[0.03711543235],
		[0.05524861878],
		[0.08190885646],
		[0.08157246112],
		[0.01284378861],
		[0.006107718441],
		[0.005749496466],
		[0.05297985275],
		[0.02966292135],
		[0.02483042413],
		[0.07062615253],
		[0.1397662924],
		[0.8592587993],
		[0.03868392355],
		[0.02040169228],
		[0.04164048418],
		[0.01947597916],
		[0.002927271069],
		[0.05724571388],
		[0.01461646251],
		[0.04075413665],
		[0.009852216749]
	],
	LUDOX_count: [
		[4],
		[4],
		[4],
		[4],
		[4],
		[4],
		[4],
		[4],
		[4],
		[4],
		[4],
		[4],
		[4],
		[4],
		[4],
		[4],
		[4],
		[4],
		[4],
		[4],
		[4],
		[4],
		[4],
		[4],
		[0],
		[4],
		[4],
		[4],
		[4],
		[4],
		[4],
		[4],
		[4],
		[4],
		[4],
		[4],
		[4],
		[4],
		[4],
		[4],
		[4],
		[4],
		[4],
		[4],
		[4],
		[4],
		[4],
		[4],
		[4],
		[4],
		[4],
		[4],
		[4],
		[4],
		[4],
		[4],
		[4],
		[4],
		[4],
		[4],
		[4],
		[4],
		[4],
		[4],
		[4]
	],
	water_mean: [
		[0.037],
		[0.1651499998],
		[0.09335308056],
		[0.03444995],
		[0.03975],
		[0.034],
		[0.07],
		[0.03825],
		[0.0648465],
		[0.02425],
		[0.04192500003],
		[0.03472500015],
		[0.067175],
		[0.09305],
		[0.038575],
		[0.03575],
		[7.5],
		[0.0235],
		[0.0455],
		[0.03725],
		[0.040775],
		[0.043],
		[0.0458],
		[0.03525],
		["_NaN_"],
		[0.07711620311],
		[0.03375],
		[0.0239],
		[0.02075],
		[0.039712225],
		[0.03525],
		[0.04215],
		[0.03675],
		[0.0545],
		[0.04750000127],
		[0.08960085],
		[0.045225],
		[0.04025],
		[0.0385],
		[0.036],
		[0.035785],
		[0.0385],
		[0.00225],
		[0.03372499999],
		[0.0355],
		[0.03775],
		[0.042],
		[0.03852500021],
		[0.039525],
		[0.03864999954],
		[0.2446249984],
		[0.0499],
		[0.0805],
		[0.036375],
		[0.041],
		[0.2915],
		[0],
		[0.032727125],
		[0.03625],
		[0.036225],
		[0.06583125],
		[0.043625],
		[0.0375],
		[0.033],
		[0.042825]
	],
	water_CV: [
		[0],
		[0.350299873],
		[0.01440799889],
		[0.02434365758],
		[0.01257861635],
		[0.02401460532],
		[0.0521640531],
		[0.01307189542],
		[0.03811923023],
		[0.1320231802],
		[0.06668292295],
		[0.01437480639],
		[0.03859737153],
		[0.03283821558],
		[0.01932708511],
		[0.06609532344],
		[0.07698003589],
		[0.03008965026],
		[0.02197802198],
		[0.02570274115],
		[0.08777411687],
		[0.01898829258],
		[0.04607624976],
		[0.04255319149],
		["_NaN_"],
		[0.01126761611],
		[0.03728313301],
		[0.1427916862],
		[0.04614106543],
		[0.02334092104],
		[0.01418439716],
		[0.06484294362],
		[0.01360544218],
		[0.06085550074],
		[0.02055552874],
		[0.0366671699],
		[0.01367530887],
		[0.03126225439],
		[0.02597402597],
		[0],
		[0.01411044407],
		[0.01499611089],
		[0.425523159],
		[0.03642646276],
		[0.01626338786],
		[0.05873790153],
		[0.06447649527],
		[0.007455621153],
		[0.01376105323],
		[0.01360906186],
		[0.0509576524],
		[0.04319865388],
		[0.04120030795],
		[0.04502636249],
		[0.1335908677],
		[0.06988524455],
		["_NaN_"],
		[0.03030815384],
		[0.0853985086],
		[0.00138026225],
		[0.002018445991],
		[0.05653346684],
		[0.1202466601],
		[0],
		[0.03439133934]
	],
	water_count: [
		[4],
		[4],
		[4],
		[4],
		[4],
		[4],
		[4],
		[4],
		[4],
		[4],
		[4],
		[4],
		[4],
		[4],
		[4],
		[4],
		[4],
		[4],
		[4],
		[4],
		[4],
		[4],
		[4],
		[4],
		[0],
		[4],
		[4],
		[4],
		[4],
		[4],
		[4],
		[4],
		[4],
		[4],
		[4],
		[4],
		[4],
		[4],
		[4],
		[4],
		[4],
		[4],
		[4],
		[4],
		[4],
		[4],
		[4],
		[4],
		[4],
		[4],
		[4],
		[4],
		[4],
		[4],
		[4],
		[4],
		[4],
		[4],
		[4],
		[4],
		[4],
		[4],
		[4],
		[4],
		[4]
	],
	net_Abs600: [
		[0.008],
		[-0.06629999913],
		[0.008547663851],
		[0.008525],
		[1.43575],
		[0.01375],
		[0.00675],
		[0.0075],
		[0.0049535],
		[0.00725],
		[0.02517500147],
		[0.008549999446],
		[0.0112],
		[0.0036],
		[0.0148],
		[0.00975],
		[17.5],
		[0.0104375],
		[0.01],
		[0.0065],
		[0.014825],
		[0.00625],
		[0.00525],
		[0.0095],
		["_NaN_"],
		[0.008762422222],
		[0.009],
		[0.00375],
		[0.0095],
		[0.00429365],
		[0.00725],
		[0.00415],
		[0.00875],
		[0.00975],
		[0.008999998681],
		[0.010909375],
		[0.00515],
		[1.9175],
		[1.45425],
		[0.66225],
		[0.00686],
		[0.009],
		[0.132],
		[0.006200000644],
		[0.00975],
		[1.9115],
		[0.01225],
		[0.005974999629],
		[0.008675],
		[0.008449999616],
		[0.03542499618],
		[0.005725],
		[0.0065],
		[0.0097],
		[0.00325],
		[1.79825],
		[0.02475],
		[0.00854305],
		[0.017],
		[0.1086],
		[0.00613125],
		[0.00765],
		[0.002],
		[0.0095],
		[0.007925]
	],
	OD600_per_Abs600: [
		[2.75],
		[-0.331825042],
		[2.573802665],
		[2.580645161],
		[0.01532300192],
		[1.6],
		[3.259259259],
		[2.933333333],
		[4.441304128],
		[3.034482759],
		[0.8738827692],
		[2.573099582],
		[1.964285714],
		[6.111111111],
		[1.486486486],
		[2.256410256],
		[0.001257142857],
		[2.107784431],
		[2.2],
		[3.384615385],
		[1.483979764],
		[3.52],
		[4.19047619],
		[2.315789474],
		["_NaN_"],
		[2.510721287],
		[2.444444444],
		[5.866666667],
		[2.315789474],
		[5.123845679],
		[3.034482759],
		[5.301204819],
		[2.514285714],
		[2.256410256],
		[2.444444803],
		[2.016614151],
		[4.27184466],
		[0.01147327249],
		[0.01512807289],
		[0.03322008305],
		[3.206997085],
		[2.444444444],
		[0.1666666667],
		[3.548386728],
		[2.256410256],
		[0.0115092859],
		[1.795918367],
		[3.682008597],
		[2.536023055],
		[2.603550414],
		[0.6210304129],
		[3.84279476],
		[3.384615385],
		[2.268041237],
		[6.769230769],
		[0.0122341165],
		[0.8888888889],
		[2.5751927],
		[1.294117647],
		[0.2025782689],
		[3.588175331],
		[2.875816993],
		[11],
		[2.315789474],
		[2.776025237]
	],
	description: "Analysis for LUDOX\/water calibration"
}
