# Supplementary material for: Comparative analysis of three studies measuring fluorescence from engineered bacterial genetic constructs
Source: PLoS One. 2021 Jun 7;16(6):e0252263. doi: 10.1371/journal.pone.0252263 (PMC8183995; doi:10.1371/journal.pone.0252263)
Supplement: S6 File — JSON files containing of all input data sets, plus all results of analysis per Materials and methods above. For flow cytometry data, only the per-sample statistical summary of each sample is included. In both cases, team names are omitted and data reported in an arbitrary order in order to anonymize data sets. (ZIP) [file pone.0252263.s006.zip › data_digests/plate_data_sets_2017.json]

{
	"plate_reader_data_for_each_team": [
		[
			{
				"LUDOX_Abs600": [
					[0.0445],
					[0.0551],
					[0.045],
					[0.0447]
				],
				"water_Abs600": [
					[0.0358],
					[0.0356],
					[0.0359],
					[0.0354]
				],
				"LUDOX_mean": 0.047325,
				"water_mean": 0.035675,
				"net_Abs600": 0.01165,
				"reference_OD600": 0.0425,
				"OD600_per_Abs600": 3.64806867,
				"au_raw": [
					["_NaN_","_NaN_","_NaN_","_NaN_","_NaN_","_NaN_","_NaN_","_NaN_",29592,13937,6362,11],
					["_NaN_","_NaN_","_NaN_","_NaN_","_NaN_","_NaN_","_NaN_","_NaN_",30474,13829,6356,13],
					["_NaN_","_NaN_","_NaN_","_NaN_","_NaN_","_NaN_","_NaN_",58662,30467,13641,6691,11],
					["_NaN_","_NaN_","_NaN_","_NaN_","_NaN_","_NaN_","_NaN_","_NaN_",45642,21724,24181,17]
				],
				"au_mean": ["_NaN_","_NaN_","_NaN_","_NaN_","_NaN_","_NaN_","_NaN_",58662,34043.75,15782.75,10897.5,13],
				"au_std": ["_NaN_","_NaN_","_NaN_","_NaN_","_NaN_","_NaN_","_NaN_","_NaN_",7743.249463,3962.721151,8857.049866,2.828427125],
				"uM_fluorescein": [50,25,12.5,6.25,3.125,1.5625,0.78125,0.390625,0.1953125,0.09765625,0.048828125],
				"uM_per_au": ["_NaN_","_NaN_","_NaN_","_NaN_","_NaN_","_NaN_","_NaN_",6.658910368e-06,5.737102992e-06,6.18753069e-06,4.480672173e-06],
				"mean_uM_per_au": 5.766054056e-06,
				"experiment_Abs600": [
					[0.3795000017,0.1177999973,0.1645999998,0.3246999979,0.3878000081,0.1350000054,0.3039999902,0.6198999882,0.04419999942],
					[0.3955000043,0.124499999,0.1657000035,0.3271999955,0.3831999898,0.128700003,0.3894000053,0.6243000031,0.04470000044],
					[0.4174000025,0.1251000017,0.1679999977,0.3413999975,0.3795999885,0.1439999938,0.3650999963,0.6557000279,0.04630000144],
					[0.4063000083,0.1220000014,0.1675000042,0.3337000012,0.3671000004,0.1430000067,0.417899996,0.6775000095,0.04410000145],
					[0.3440000117,0.3059999943,0.1306000054,0.4672999978,0.5605000257,0.0604000017,0.4539000094,0.5942000151,0.04830000177],
					[0.3330999911,0.2773000002,0.1359000057,0.4923999906,0.576399982,0.06060000136,0.5038999915,0.5435000062,0.04830000177],
					[0.3278999925,0.3046000004,0.1458999962,0.5177000165,0.5849000216,0.06210000068,0.5167000294,0.6125000119,0.04569999874],
					[0.3547999859,0.304399997,0.1449999958,0.5238000154,0.5694000125,0.05990000069,0.4936999977,0.6094999909,0.0458999984]
				],
				"experiment_au": [
					[3223,7161,18017,37578,4353,13972,13226,6252,2490],
					[3344,7768,19334,39676,4447,14203,16762,6630,2965],
					[3651,7915,19463,43099,4443,16780,15572,6974,2919],
					[3709,8162,21215,43052,4197,17138,19002,7213,2270],
					[3467,25751,16515,"_NaN_",5977,3561,20576,6069,2897],
					[3351,24605,19243,"_NaN_",6273,4065,24798,5528,2545],
					[4134,27772,20542,"_NaN_",6547,4257,25073,6442,2738],
					[3537,28159,20129,"_NaN_",6463,3766,24047,6624,2849]
				],
				"experiment_uM_per_OD": [
					[0.003106219274,0.003514292268,0.004621401468,0.005021124686],
					[0.004785208912,0.004324050355,0.008836008167,0.00497777941],
					[0.10483677,0.1082239702,0.1104130538,0.1203985128],
					[0.1423409955,0.1522845587,0.15559863,0.1581117905],
					[0.2104835453,0.2262861284,0.2236342972,0.247869728],
					[0.2688234317,0.3019033524,0.2919741728,0.2879274643],
					[0.2004111186,0.2105162021,0.2187853002,0.2244341956],
					["_NaN_","_NaN_","_NaN_","_NaN_"],
					[0.008296078565,0.00885420865,0.008931413439,0.008061080061],
					[0.01051170612,0.01108148526,0.01171340931,0.01180709558],
					[0.2085950026,0.2295661207,0.2354459412,0.2439364258],
					[0.1326543747,0.1969616837,0.1975574853,0.167274831],
					[0.06593552398,0.06581235218,0.06492240484,0.07032075773],
					[0.07021288098,0.07715935088,0.07597795077,0.07626065167],
					[0.01017957846,0.01113961298,0.01145907007,0.0116625293],
					[0.0101289333,0.009438748435,0.01084575145,0.01141664965]
				],
				"experiment_net_au": [
					[650.25,771.25,1078.25,1136.25],
					[894.25,778.25,1561.25,964.25],
					[4588.25,5195.25,5342.25,5589.25],
					[23178.25,22032.25,25199.25,25586.25],
					[15444.25,16761.25,16890.25,18642.25],
					[13942.25,16670.25,17969.25,17556.25],
					[35005.25,37103.25,40526.25,40479.25],
					["_NaN_","_NaN_","_NaN_","_NaN_"],
					[1780.25,1874.25,1870.25,1624.25],
					[3404.25,3700.25,3974.25,3890.25],
					[11399.25,11630.25,14207.25,14565.25],
					[988.25,1492.25,1684.25,1193.25],
					[10653.25,14189.25,12999.25,16429.25],
					[18003.25,22225.25,22500.25,21474.25],
					[3679.25,4057.25,4401.25,4640.25],
					[3496.25,2955.25,3869.25,4051.25]
				],
				"experiment_net_Abs600": [
					[0.3308750009,0.3468750035,0.3687750017,0.3576750075],
					[0.2953750109,0.2844749903,0.2792749917,0.3061749851],
					[0.06917499658,0.07587499823,0.07647500094,0.07337500062],
					[0.2573749935,0.2286749994,0.2559749996,0.2557749962],
					[0.115974999,0.1170750028,0.119374997,0.1188750034],
					[0.08197500464,0.08727500495,0.09727499541,0.09637499508],
					[0.2760749971,0.2785749948,0.2927749967,0.2850750005],
					[0.4186749971,0.4437749898,0.4690750157,0.4751750147],
					[0.3391750073,0.334574989,0.3309749877,0.3184749996],
					[0.511875025,0.5277749812,0.5362750208,0.5207750117],
					[0.08637500461,0.08007500228,0.09537499305,0.09437500592],
					[0.01177500095,0.01197500061,0.01347499993,0.01127499994],
					[0.2553749895,0.3407750046,0.3164749956,0.3692749953],
					[0.4052750086,0.4552749908,0.4680750286,0.4450749969],
					[0.5712749874,0.5756750023,0.6070750272,0.6288750088],
					[0.5455750143,0.4948750054,0.5638750112,0.5608749902]
				],
				"parameters": {
					"fluorescence_unit": "MEFL"
				}
			}
		],
		[
			{
				"LUDOX_Abs600": [
					[0.049],
					[0.048],
					[0.047],
					[0.049]
				],
				"water_Abs600": [
					[0.038],
					[0.037],
					[0.036],
					[0.037]
				],
				"LUDOX_mean": 0.04825,
				"water_mean": 0.037,
				"net_Abs600": 0.01125,
				"reference_OD600": 0.0425,
				"OD600_per_Abs600": 3.777777778,
				"au_raw": [
					[76584,53077,33239,17536,10018,5089,2593,1386,676,335,177,0],
					[76685,52024,34784,18550,10453,5545,2794,1526,753,414,202,10],
					[75993,53175,33316,18316,10197,5199,2683,1407,722,370,197,12],
					[76880,51875,32347,18301,10215,5365,2751,1420,700,376,202,0]
				],
				"au_mean": [76535.5,52537.75,33421.5,18175.75,10220.75,5299.5,2705.25,1434.75,712.75,373.75,194.5,5.5],
				"au_std": [381.9637854,683.1434086,1009.189939,441.4750842,178.5541468,199.1406538,87.68266647,62.42528868,32.75540668,32.35609165,11.90238071,6.403124237],
				"uM_fluorescein": [50,25,12.5,6.25,3.125,1.5625,0.78125,0.390625,0.1953125,0.09765625,0.048828125],
				"uM_per_au": [0.0006532916098,0.0004758483186,0.0003740107416,0.0003438647649,0.0003057505565,0.0002948391358,0.0002887903151,0.0002722599756,0.0002740266573,0.0002612876254,0.0002510443445],
				"mean_uM_per_au": 0.0003588627035,
				"experiment_Abs600": [
					[0.525,0.494,0.195,0.514,0.545,0.49,0.57,0.51,0.049],
					[0.547,0.557,0.211,0.508,0.509,0.514,0.57,0.554,0.049],
					[0.572,0.559,0.2,0.539,0.561,0.511,0.592,0.553,0.05],
					[0.52,0.528,0.219,0.546,0.546,0.497,0.571,0.556,0.049],
					[0.5,0.522,0.297,0.511,0.611,0.497,0.539,0.576,0.049],
					[0.559,0.553,0.309,0.549,0.649,0.524,0.548,0.594,0.049],
					[0.559,0.559,0.287,0.516,0.639,0.497,0.522,0.577,0.049],
					[0.564,0.569,0.313,0.569,0.645,0.534,0.553,0.582,0.049]
				],
				"experiment_au": [
					[74,569,824,708,99,508,217,77,81],
					[77,624,875,712,85,549,221,79,74],
					[82,602,874,741,94,553,200,85,78],
					[71,618,936,722,77,541,210,89,91],
					[89,426,1178,663,109,593,184,71,73],
					[75,447,1249,660,100,624,175,77,85],
					[89,444,1271,669,100,629,197,89,81],
					[80,442,1242,696,103,597,184,67,85]
				],
				"experiment_uM_per_OD": [
					[-0.001649879612,-0.001003447907,-4.549476464e-05,-0.002273770258],
					[0.001424896028,-0.00135304469,0.001259731263,-0.0004158256892],
					[0.1041393606,0.1015039347,0.09699930724,0.1064697416],
					[0.06918192228,0.06888413868,0.06751226435,0.06584538808],
					[0.48593868,0.4677376093,0.5014050802,0.479883623],
					[0.4214115582,0.4279272693,0.4764683977,0.4188905371],
					[0.1281075704,0.1306154693,0.1279686788,0.1225238218],
					[0.1196685999,0.1099844596,0.1196076888,0.1123352521],
					[0.003214411916,0.0005691305851,0.002184282888,-0.001005470988],
					[0.004529526888,0.002814903117,0.002862694341,0.003312783483],
					[0.0919165885,0.09555606627,0.09700214105,0.09749008994],
					[0.1085407377,0.1085706643,0.1161911862,0.1010282687],
					[0.02461599229,0.0253467082,0.02063733178,0.02329244627],
					[0.01976594014,0.01769198215,0.02309418351,0.01921579468],
					[-0.001084160022,-0.0006125545096,0.0005193458023,0.001267200025],
					[-0.002031695858,-0.0009167529595,0.001216704389,-0.002723015593]
				],
				"experiment_net_au": [
					[-8.25,-5.25,-0.25,-11.25],
					[6.75,-7.25,6.75,-2.25],
					[486.75,541.75,519.75,535.75],
					[343.75,364.75,361.75,359.75],
					[741.75,792.75,791.75,853.75],
					[1095.75,1166.75,1188.75,1159.75],
					[625.75,629.75,658.75,639.75],
					[580.75,577.75,586.75,613.75],
					[16.75,2.75,11.75,-5.25],
					[26.75,17.75,17.75,20.75],
					[425.75,466.75,470.75,458.75],
					[510.75,541.75,546.75,514.75],
					[134.75,138.75,117.75,127.75],
					[101.75,92.75,114.75,101.75],
					[-5.25,-3.25,2.75,6.75],
					[-11.25,-5.25,6.75,-15.25]
				],
				"experiment_net_Abs600": [
					[0.475,0.497,0.522,0.47],
					[0.45,0.509,0.509,0.514],
					[0.444,0.507,0.509,0.478],
					[0.472,0.503,0.509,0.519],
					[0.145,0.161,0.15,0.169],
					[0.247,0.259,0.237,0.263],
					[0.464,0.458,0.489,0.496],
					[0.461,0.499,0.466,0.519],
					[0.495,0.459,0.511,0.496],
					[0.561,0.599,0.589,0.595],
					[0.44,0.464,0.461,0.447],
					[0.447,0.474,0.447,0.484],
					[0.52,0.52,0.542,0.521],
					[0.489,0.498,0.472,0.503],
					[0.46,0.504,0.503,0.506],
					[0.526,0.544,0.527,0.532]
				],
				"parameters": {
					"fluorescence_unit": "MEFL"
				}
			}
		],
		[
			{
				"LUDOX_Abs600": [
					[0.125],
					[0.1124000028],
					[0.1444000006],
					[0.1202000007]
				],
				"water_Abs600": [
					[0.1049999967],
					[0.1018000022],
					[0.1237000003],
					[0.1040999964]
				],
				"LUDOX_mean": 0.125500001,
				"water_mean": 0.1086499989,
				"net_Abs600": 0.01685000211,
				"reference_OD600": 0.0425,
				"OD600_per_Abs600": 2.522254877,
				"au_raw": [
					[41027,28340,17181,9590,4753,2718,1497,890,530,378,286,195],
					[40581,27847,15994,9862,5293,2980,1668,814,541,375,263,188],
					[40997,28236,16906,9354,5467,2835,1582,888,534,351,267,209],
					[41392,28482,17343,10081,5314,2808,1573,895,516,349,280,199]
				],
				"au_mean": [40999.25,28226.25,16856,9721.75,5206.75,2835.25,1580,871.75,530.25,363.25,274,197.75],
				"au_std": [331.6427546,272.196467,602.311658,316.927305,312.2823242,108.6933761,69.96665873,38.61239007,10.53169819,15.37042615,10.8012345,8.770214745],
				"uM_fluorescein": [50,25,12.5,6.25,3.125,1.5625,0.78125,0.390625,0.1953125,0.09765625,0.048828125],
				"uM_per_au": [0.001219534504,0.0008857003676,0.0007415757,0.0006428883689,0.0006001824555,0.0005510977868,0.0004944620253,0.0004480929165,0.0003683404055,0.0002688403304,0.0001782048358],
				"mean_uM_per_au": 0.0006842889357,
				"experiment_Abs600": [
					[0.2603000104,0.2486000061,0.1278000027,0.2685000002,0.09969999641,0.1712000072,0.2836000025,0.3519999981,0.1022000015],
					[0.2770999968,0.2685000002,0.1371999979,0.2845000029,0.1067999974,0.1731999964,0.2919000089,0.3143999875,0.1017000005],
					[0.2649999857,0.2632000148,0.1404999942,0.2897000015,0.09799999744,0.1773999929,0.2922999859,0.3086000085,0.1326999962],
					[0.272300005,0.2585000098,0.1411000043,0.3000000119,0.1023000032,0.176699996,0.3115000129,0.3055000007,0.1158000007],
					[0.2761000097,0.2752999961,0.134800002,0.2984000146,0.1045999974,0.1788000017,0.2883999944,0.2984000146,0.1092000008],
					[0.280099988,0.2698000073,0.1444000006,0.3041000068,0.1042999998,0.1908999979,0.3160000145,0.3127999902,0.1099999994],
					[0.2874000072,0.260800004,0.130400002,0.2987000048,0.110299997,0.1889999956,0.3010999858,0.3296000063,0.1119000018],
					[0.2804999948,0.2757000029,0.1366000026,0.3095999956,0.1050999984,0.1859000027,0.3030000031,0.3091999888,0.1009000018]
				],
				"experiment_au": [
					[148,362,348,481,147,343,211,142,120],
					[156,378,351,510,137,347,219,148,120],
					[150,382,318,497,138,355,218,153,120],
					[154,385,354,479,138,358,210,151,130],
					[149,354,336,493,136,375,210,150,130],
					[149,391,365,564,146,399,193,147,128],
					[154,367,355,507,140,416,210,149,130],
					[153,385,359,560,148,417,232,151,138]
				],
				"experiment_uM_per_OD": [
					[-0.00459973028,0.007957136901,-0.001219145427,0.005061575833],
					[-0.00266727978,-0.00260865856,0.004657826208,0.003346634212],
					[0.3808121098,0.3618135697,0.3800013848,0.3962102981],
					[0.3111840983,0.3796152342,0.3605945036,0.3578385958],
					[1.80181868,1.389460961,1.070165355,1.282367824],
					[1.369438988,1.255423896,1.715576453,1.467488847],
					[0.5258038785,0.5228792552,0.4902807296,0.4410815985],
					[0.4635675478,0.544247167,0.4818085289,0.5249632176],
					[-0.635862299,-0.4287796574,34.58958023,-0.8235902879],
					[-0.6156437163,-0.207851208,-0.2390558204,-0.1065823671],
					[0.7135090437,0.7089576657,0.6987783959,0.7153565669],
					[0.7538925654,0.7257580183,0.7916661625,0.8227078467],
					[0.08811780719,0.09554311857,0.09394932072,0.07532592316],
					[0.08446953997,0.05260414952,0.07918499556,0.1075801026],
					[-0.009349661863,-0.003449266489,0.002899886165,0.0003270256403],
					[-0.001015852917,-0.004738597191,-0.002050867443,0.0003212938021]
				],
				"experiment_net_au": [
					[-2.75,5.25,-0.75,3.25],
					[-1.75,-1.75,3.25,2.25],
					[211.25,227.25,231.25,234.25],
					[203.25,240.25,216.25,234.25],
					[197.25,200.25,167.25,203.25],
					[185.25,214.25,204.25,208.25],
					[330.25,359.25,346.25,328.25],
					[342.25,413.25,356.25,409.25],
					[-3.75,-13.75,-12.75,-12.75],
					[-14.75,-4.75,-10.75,-2.75],
					[192.25,196.25,204.25,207.25],
					[224.25,248.25,265.25,266.25],
					[60.25,68.25,67.25,59.25],
					[59.25,42.25,59.25,81.25],
					[-8.75,-2.75,2.25,0.25],
					[-0.75,-3.75,-1.75,0.25]
				],
				"experiment_net_Abs600": [
					[0.1622000095,0.1789999958,0.1668999847,0.174200004],
					[0.1780000087,0.181999987,0.1893000063,0.1823999938],
					[0.1505000051,0.1703999992,0.1651000138,0.1604000088],
					[0.1771999951,0.1717000064,0.162700003,0.1776000019],
					[0.0297000017,0.03909999691,0.04239999317,0.04300000332],
					[0.03670000099,0.04629999958,0.03230000101,0.03850000165],
					[0.1703999992,0.1864000019,0.1916000005,0.2019000109],
					[0.2003000136,0.2060000058,0.2006000038,0.2114999946],
					[0.001599995419,0.008699996397,-0.0001000035554,0.004200002179],
					[0.006499996409,0.006199998781,0.01219999604,0.006999997422],
					[0.07310000621,0.07509999536,0.07929999195,0.078599995],
					[0.08070000075,0.09279999696,0.0908999946,0.08780000173],
					[0.1855000015,0.1938000079,0.1941999849,0.2134000119],
					[0.1902999934,0.2179000136,0.2029999848,0.2049000021],
					[0.2538999971,0.2162999865,0.2105000075,0.2073999997],
					[0.2003000136,0.2146999892,0.2315000053,0.2110999878]
				],
				"parameters": {
					"fluorescence_unit": "MEFL"
				}
			}
		],
		[
			{
				"LUDOX_Abs600": [
					[0.0202],
					[0.0194],
					[0.0198],
					[0.0209]
				],
				"water_Abs600": [
					[0],
					[0.0009],
					[0.0001],
					[-0.0003]
				],
				"LUDOX_mean": 0.020075,
				"water_mean": 0.000175,
				"net_Abs600": 0.0199,
				"reference_OD600": 0.0425,
				"OD600_per_Abs600": 2.135678392,
				"au_raw": [
					[26753.989,19687.852,12597.511,8554.775,5324.269,2692.335,1274.223,710.949,385.005,189.004,121.03,0],
					[26917.991,19624.877,12499.964,8003.64,5175.58,2764.561,1227.795,789.364,444.824,235.218,101.325,-0.045],
					[26650.229,18867.807,12914.349,8836.429,5029.003,2918.793,1295.548,708.79,373.232,222.227,106.043,-0.042],
					[26394.92,19989.483,12304.272,7697.162,4386.466,2434.368,1213.797,620.151,317.306,150.844,83.134,0.025]
				],
				"au_mean": [26679.28225,19542.50475,12579.024,8273.0015,4978.8295,2702.51425,1252.84075,707.3135,380.09175,199.32325,102.883,-0.0155],
				"au_std": [219.293522,477.1155068,254.639464,516.7183632,412.8967198,202.1817049,38.43962289,69.149555,52.29248126,37.7259391,15.61782714,0.03392639091],
				"uM_fluorescein": [50,25,12.5,6.25,3.125,1.5625,0.78125,0.390625,0.1953125,0.09765625,0.048828125],
				"uM_per_au": [0.001874113386,0.001279262833,0.0009937177956,0.0007554694629,0.0006276575649,0.000578165314,0.0006235828456,0.0005522657209,0.0005138561939,0.0004899390814,0.0004745985731],
				"mean_uM_per_au": 0.0008468545942,
				"experiment_Abs600": [
					[0.5593,0.3629,0.6336,0.0743,0.2634,0.1419,0.6078,0.6187,0],
					[0.5343,0.8532,0.6638,0.0721,0.3729,0.1466,0.6131,0.614,-0.0172],
					[0.5521,0.3812,0.6654,0.0698,0.3678,0.1451,0.5976,0.6195,-0.0173],
					[0.5477,0.3721,0.6292,0.0709,0.3697,0.1476,0.6175,0.6324,-0.0181],
					[0.5639,0.3501,0.6047,0.0521,0.1989,0.0916,0.5451,0.5866,-0.0178],
					[0.5643,0.3801,0.5812,0.0487,0.3222,0.1763,0.5359,0.5791,-0.0177],
					[0.562,0.3813,0.5867,0.0514,0.3169,0.1842,0.5339,0.5857,-0.017],
					[0.5658,0.3722,0.5964,0.0517,0.308,0.1907,0.5321,0.5901,-0.0068]
				],
				"experiment_au": [
					[24.833,1018.718,48.9,617.35,947.459,576.737,386.308,32.452,0],
					[24.079,999.764,47.483,599.78,1284.489,571.213,387.413,32.766,1.13],
					[22.748,999.154,47.83,594.234,1259.927,564.818,387.649,33.488,0.546],
					[22.033,989.94,47.61,585.399,1285.732,571.601,405.07,35.41,-1.655],
					[24.544,1444.132,46.859,493.956,728.256,315.383,490.229,31.518,1.146],
					[24.402,1151.924,45.594,479.065,1167.348,601.502,484.153,31.674,0.564],
					[25.098,1099.939,44.636,481.603,1134.895,594.208,483.495,30.761,-1.659],
					[24.12,1098.638,45.845,483.002,1100.779,621.66,487.536,31.945,2.282]
				],
				"experiment_uM_per_OD": [
					[0.01690520691,0.01713695399,0.01562645159,0.01523380041],
					[0.01656362773,0.01645195651,0.01701110562,0.01621038743],
					[1.11430305,0.4645774798,1.04031329,1.055967657],
					[1.637993634,1.203017406,1.145056329,1.171719758],
					[0.03000019544,0.02778635793,0.02792648697,0.02939629816],
					[0.03009572257,0.03045000383,0.02951588303,0.02984006221],
					[3.322794238,3.327603828,3.406595123,3.303236997],
					[3.806473956,3.953237768,3.762371906,3.751106547],
					[1.428854814,1.36754073,1.360007577,1.380737677],
					[1.45530539,1.438732894,1.422148319,1.419314138],
					[1.617338694,1.550201853,1.54874367,1.540693176],
					[1.372079077,1.356350629,1.282175435,1.295606994],
					[0.2516713229,0.2502086047,0.2568632312,0.2597757926],
					[0.3563600271,0.3579842687,0.3588377877,0.3630690373],
					[0.02016917895,0.02052678953,0.02080702436,0.02158865134],
					[0.02064212293,0.02101676487,0.02016072591,0.02080682928]
				],
				"experiment_net_au": [
					[23.81275,23.05875,21.72775,21.01275],
					[23.52375,23.38175,24.07775,23.09975],
					[1017.69775,998.74375,998.13375,988.91975],
					[1443.11175,1150.90375,1098.91875,1097.61775],
					[47.87975,46.46275,46.80975,46.58975],
					[45.83875,44.57375,43.61575,44.82475],
					[616.32975,598.75975,593.21375,584.37875],
					[492.93575,478.04475,480.58275,481.98175],
					[946.43875,1283.46875,1258.90675,1284.71175],
					[727.23575,1166.32775,1133.87475,1099.75875],
					[575.71675,570.19275,563.79775,570.58075],
					[314.36275,600.48175,593.18775,620.63975],
					[385.28775,386.39275,386.62875,404.04975],
					[489.20875,483.13275,482.47475,486.51575],
					[31.43175,31.74575,32.46775,34.38975],
					[30.49775,30.65375,29.74075,30.92475]
				],
				"experiment_net_Abs600": [
					[0.55855,0.53355,0.55135,0.54695],
					[0.56315,0.56355,0.56125,0.56505],
					[0.36215,0.85245,0.38045,0.37135],
					[0.34935,0.37935,0.38055,0.37145],
					[0.63285,0.66305,0.66465,0.62845],
					[0.60395,0.58045,0.58595,0.59565],
					[0.07355,0.07135,0.06905,0.07015],
					[0.05135,0.04795,0.05065,0.05095],
					[0.26265,0.37215,0.36705,0.36895],
					[0.19815,0.32145,0.31615,0.30725],
					[0.14115,0.14585,0.14435,0.14685],
					[0.09085,0.17555,0.18345,0.18995],
					[0.60705,0.61235,0.59685,0.61675],
					[0.54435,0.53515,0.53315,0.53135],
					[0.61795,0.61325,0.61875,0.63165],
					[0.58585,0.57835,0.58495,0.58935]
				],
				"parameters": {
					"fluorescence_unit": "MEFL"
				}
			}
		],
		[
			{
				"LUDOX_Abs600": [
					[0.043],
					[0.042],
					[0.041],
					[0.048]
				],
				"water_Abs600": [
					[0.028],
					[0.032],
					[0.034],
					[0.035]
				],
				"LUDOX_mean": 0.0435,
				"water_mean": 0.03225,
				"net_Abs600": 0.01125,
				"reference_OD600": 0.0425,
				"OD600_per_Abs600": 3.777777778,
				"au_raw": [
					[416256,416222,416820,418393,414034,403683,387461,367501,365363,347827,254825,224744],
					[414937,417800,419194,416442,412015,400697,382130,365496,364065,333966,221711,185340],
					[416741,417201,419951,417254,411792,400619,382834,366455,365634,327477,216155,186672],
					[416048,419587,419963,415711,412732,400725,382744,365746,366501,345808,249868,222313]
				],
				"au_mean": [415995.5,417702.5,418982,416950,412643.25,401431,383792.25,366299.5,365390.75,338769.5,235639.75,204767.25],
				"au_std": [763.0659648,1414.711867,1485.54255,1150.050724,1010.179316,1502.003107,2465.757,898.101145,1008.333402,9698.332451,19529.31536,21693.16328],
				"uM_fluorescein": [50,25,12.5,6.25,3.125,1.5625,0.78125,0.390625,0.1953125,0.09765625,0.048828125],
				"uM_per_au": [0.0001201936079,5.985120989e-05,2.983421722e-05,1.498980693e-05,7.573127635e-06,3.892325207e-06,2.035606503e-06,1.066408772e-06,5.345304992e-07,2.882675388e-07,2.072151452e-07],
				"mean_uM_per_au": 2.322813738e-05,
				"experiment_Abs600": [
					[0.295,0.285,0.218,0.313,0.308,0.273,0.289,0.3,0.047],
					[0.297,0.278,0.212,0.292,0.303,0.274,0.299,0.312,0.05],
					[0.302,0.281,0.208,0.295,0.297,0.277,0.314,0.312,0.047],
					[0.28,0.271,0.204,0.294,0.306,0.285,0.311,0.323,0.048],
					[0.275,0.278,0.235,0.291,0.302,0.296,0.327,0.326,0.047],
					[0.284,0.288,0.232,0.281,0.293,0.284,0.306,0.324,0.05],
					[0.27,0.256,0.224,0.283,0.278,0.279,0.286,0.313,0.047],
					[0.267,0.267,0.224,0.286,0.277,0.266,0.304,0.297,0.048]
				],
				"experiment_au": [
					[51411,147303,316594,186833,52866,188612,89434,51349,47263],
					[50674,143127,311059,189538,52018,183468,83223,51282,46005],
					[51246,138778,311763,182898,52523,173228,79766,50698,44834],
					[51285,140453,309055,181382,52684,166675,73798,50580,45371],
					[49293,147518,316669,175305,52008,171903,77756,50977,47263],
					[49840,146966,318679,187420,52391,192605,81674,50632,46005],
					[49746,153659,319429,197445,53152,183440,84155,50779,44834],
					[49449,159757,324122,208248,52579,188154,84377,51148,45371]
				],
				"experiment_uM_per_OD": [
					[0.0862767875,0.06823617425,0.08018662543,0.08840776232],
					[0.03895845807,0.05111858535,0.05170763126,0.04446594713],
					[2.460012176,2.425031531,2.28605109,2.427305433],
					[2.536711409,2.422466504,2.962496869,2.983761645],
					[9.094001849,9.210823322,9.45054341,9.57663401],
					[8.318470354,8.509091792,8.896224697,9.04991575],
					[3.089370043,3.40807503,3.210776122,3.187068891],
					[3.077926653,3.508038415,3.729411808,3.950574395],
					[0.1150703498,0.09768072689,0.1118365842,0.1117750431],
					[0.09781692437,0.1104178028,0.1366240918,0.1225574758],
					[3.657535639,3.50911898,3.203867587,2.938850994],
					[2.938148967,3.594240244,3.436131312,3.756715963],
					[1.013306714,0.8293973912,0.7080769372,0.5822506922],
					[0.6339110365,0.7725669881,0.8955142449,0.8404096259],
					[0.0831958447,0.07808140052,0.06505947208,0.06003351952],
					[0.06783646485,0.06093602156,0.06662398561,0.07941334802]
				],
				"experiment_net_au": [
					[3630.75,2893.75,3465.75,3504.75],
					[1512.75,2059.75,1965.75,1668.75],
					[99522.75,95346.75,90997.75,92672.75],
					[99737.75,99185.75,105878.75,111976.75],
					[268813.75,263278.75,263982.75,261274.75],
					[268888.75,270898.75,271648.75,276341.75],
					[139052.75,141757.75,135117.75,133601.75],
					[127524.75,139639.75,149664.75,160467.75],
					[5085.75,4237.75,4742.75,4903.75],
					[4227.75,4610.75,5371.75,4798.75],
					[140831.75,135687.75,125447.75,118894.75],
					[124122.75,144824.75,135659.75,140373.75],
					[41653.75,35442.75,31985.75,26017.75],
					[29975.75,33893.75,36374.75,36596.75],
					[3568.75,3501.75,2917.75,2799.75],
					[3196.75,2851.75,2998.75,3367.75]
				],
				"experiment_net_Abs600": [
					[0.25875,0.26075,0.26575,0.24375],
					[0.23875,0.24775,0.23375,0.23075],
					[0.24875,0.24175,0.24475,0.23475],
					[0.24175,0.25175,0.21975,0.23075],
					[0.18175,0.17575,0.17175,0.16775],
					[0.19875,0.19575,0.18775,0.18775],
					[0.27675,0.25575,0.25875,0.25775],
					[0.25475,0.24475,0.24675,0.24975],
					[0.27175,0.26675,0.26075,0.26975],
					[0.26575,0.25675,0.24175,0.24075],
					[0.23675,0.23775,0.24075,0.24875],
					[0.25975,0.24775,0.24275,0.22975],
					[0.25275,0.26275,0.27775,0.27475],
					[0.29075,0.26975,0.24975,0.26775],
					[0.26375,0.27575,0.27575,0.28675],
					[0.28975,0.28775,0.27675,0.26075]
				],
				"parameters": {
					"fluorescence_unit": "MEFL"
				}
			}
		],
		[
			{
				"LUDOX_Abs600": [
					[0.253],
					[0.252],
					[0.266],
					[0.262]
				],
				"water_Abs600": [
					[0.241],
					[0.24],
					[0.239],
					[0.241]
				],
				"LUDOX_mean": 0.25825,
				"water_mean": 0.24025,
				"net_Abs600": 0.018,
				"reference_OD600": 0.0425,
				"OD600_per_Abs600": 2.361111111,
				"au_raw": [
					[33888,21006,12140,6441,3347,1638,838,399,223,118,60,2],
					[33468,20771,12010,6324,3309,1795,863,464,230,117,59,2],
					[34894,20862,11142,5849,2843,1455,650,315,147,70,32,1],
					[34093,20452,12038,6206,3197,1649,840,415,213,104,55,3]
				],
				"au_mean": [34085.75,20772.75,11832.5,6205,3174,1634.25,797.75,398.25,203.25,102.25,51.5,2],
				"au_std": [598.342363,234.7017611,463.7107575,255.9908853,229.6693275,139.2871734,99.15097915,62.00739203,38.14336989,22.42580359,13.17826493,0.8164965809],
				"uM_fluorescein": [50,25,12.5,6.25,3.125,1.5625,0.78125,0.390625,0.1953125,0.09765625,0.048828125],
				"uM_per_au": [0.001466888656,0.001203499777,0.001056412423,0.001007252216,0.0009845620668,0.0009560960685,0.0009793168286,0.0009808537351,0.0009609471095,0.0009550733496,0.000948118932],
				"mean_uM_per_au": 0.00104156451,
				"experiment_Abs600": [
					[0.484,0.532,0.424,0.494,0.506,0.454,0.525,0.555,0.231],
					[0.485,0.523,0.445,0.523,0.514,0.442,0.537,0.545,0.243],
					[0.462,0.508,0.435,0.514,0.51,0.449,0.532,0.546,0.239],
					[0.47,0.531,0.452,0.51,0.519,0.488,0.548,0.559,0.242],
					[0.523,0.471,0.458,0.531,0.545,0.474,0.521,0.546,0.236],
					[0.532,0.49,0.476,0.535,0.544,0.476,0.544,0.541,0.243],
					[0.521,0.467,0.465,0.535,0.542,0.469,0.535,0.542,0.247],
					[0.535,0.462,0.468,0.527,0.542,0.494,0.54,0.556,0.243]
				],
				"experiment_au": [
					[27,178,429,191,29,178,58,32,23],
					[26,180,433,193,30,164,60,29,24],
					[25,172,417,201,29,170,60,29,24],
					[26,172,429,193,30,183,60,30,25],
					[30,146,504,248,32,177,59,30,23],
					[29,144,510,247,33,179,64,27,24],
					[31,142,524,249,31,177,60,30,22],
					[29,140,520,239,31,185,62,31,24]
				],
				"experiment_uM_per_OD": [
					[0.04648037666,0.04458489141,0.04707931744,0.0473455658],
					[0.04482301823,0.04204720765,0.04663300712,0.04163665721],
					[0.2580828608,0.2689381094,0.2707400933,0.2502058076],
					[0.2647705975,0.2422237614,0.2618220064,0.2636441777],
					[0.9643115653,0.8792206099,0.8875876779,0.8439069997],
					[0.9656075354,0.9062555257,0.9743047381,0.9547940324],
					[0.3164561203,0.2883614173,0.309756416,0.3016428997],
					[0.3607618621,0.3546294597,0.3575009533,0.3523169118],
					[0.04597614709,0.0462323009,0.04532458079,0.04543861333],
					[0.04449570541,0.04603129089,0.04351672024,0.04351672024],
					[0.3470572835,0.3376702241,0.3389498068,0.3101916481],
					[0.317078486,0.3180779198,0.3236500609,0.3065150904],
					[0.08607477159,0.08558768719,0.08699422273,0.08264790715],
					[0.08875314257,0.08927280658,0.08614480802,0.08759090047],
					[0.04313601999,0.04032423303,0.04019752687,0.03995168644],
					[0.04158364849,0.03802265449,0.04211295507,0.0416607139]
				],
				"experiment_net_au": [
					[27,26,25,26],
					[30,29,31,29],
					[178,180,172,172],
					[146,144,142,140],
					[429,433,417,429],
					[504,510,524,520],
					[191,193,201,193],
					[248,247,249,239],
					[29,30,29,30],
					[32,33,31,31],
					[178,164,170,183],
					[177,179,177,185],
					[58,60,60,60],
					[59,64,60,62],
					[32,29,29,30],
					[30,27,30,31]
				],
				"experiment_net_Abs600": [
					[0.25625,0.25725,0.23425,0.24225],
					[0.29525,0.30425,0.29325,0.30725],
					[0.30425,0.29525,0.28025,0.30325],
					[0.24325,0.26225,0.23925,0.23425],
					[0.19625,0.21725,0.20725,0.22425],
					[0.23025,0.24825,0.23725,0.24025],
					[0.26625,0.29525,0.28625,0.28225],
					[0.30325,0.30725,0.30725,0.29925],
					[0.27825,0.28625,0.28225,0.29125],
					[0.31725,0.31625,0.31425,0.31425],
					[0.22625,0.21425,0.22125,0.26025],
					[0.24625,0.24825,0.24125,0.26625],
					[0.29725,0.30925,0.30425,0.32025],
					[0.29325,0.31625,0.30725,0.31225],
					[0.32725,0.31725,0.31825,0.33125],
					[0.31825,0.31325,0.31425,0.32825]
				],
				"parameters": {
					"fluorescence_unit": "MEFL"
				}
			}
		],
		[
			{
				"LUDOX_Abs600": [
					[0.0519],
					[0.0512],
					[0.0491],
					[0.0485]
				],
				"water_Abs600": [
					[0.0429],
					[0.0423],
					[0.041],
					[0.0374]
				],
				"LUDOX_mean": 0.050175,
				"water_mean": 0.0409,
				"net_Abs600": 0.009275,
				"reference_OD600": 0.0425,
				"OD600_per_Abs600": 4.582210243,
				"au_raw": [
					[38097,23169,13884,7615,3953,2247,1123,563,291,147,73,1],
					[39376,24503,14161,7612,3994,2066,1042,519,261,132,64,1],
					[39441,24339,14028,7725,4008,2115,1026,528,273,134,68,1],
					[39010,24078,13817,7457,3843,1962,993,489,251,123,62,2]
				],
				"au_mean": [38981,24022.25,13972.5,7602.25,3949.5,2097.5,1046,524.75,269,134,66.75,1.25],
				"au_std": [619.1181901,595.1455704,153.4329387,110.1858279,74.73731776,118.3342723,55.2388752,30.46719547,17.20465053,9.899494937,4.856267428,0.5],
				"uM_fluorescein": [50,25,12.5,6.25,3.125,1.5625,0.78125,0.390625,0.1953125,0.09765625,0.048828125],
				"uM_per_au": [0.001282676176,0.001040701849,0.0008946144212,0.0008221250288,0.0007912393974,0.0007449344458,0.0007468929254,0.0007444020962,0.0007260687732,0.0007287779851,0.0007315074906],
				"mean_uM_per_au": 0.0008587230285,
				"experiment_Abs600": [
					[0.1921000034,0.1767999977,0.2617999911,0.2140000015,0.2060000002,0.1489000022,0.2016000003,0.2173999995,0.0485999994],
					[0.2038999945,0.1736000031,0.2601999938,0.2002000064,0.2076999992,0.1479000002,0.2049999982,0.2065999955,0.04910000041],
					[0.204400003,0.1683000028,0.2515000105,0.2078000009,0.2039999962,0.1439999938,0.1976999938,0.2152999938,0.04980000108],
					[0.2078000009,0.1736000031,0.2494000047,0.2021999955,0.2066999972,0.1458999962,0.2004999965,0.2216999978,0.04890000075],
					[0.2087000012,0.2069000006,0.09679999948,0.2046000063,0.2138999999,0.1689999998,0.2001000047,0.201000005,0.05440000072],
					[0.2162999958,0.1987999976,0.0951000005,0.2102999985,0.2187000066,0.1623000056,0.204400003,0.1968999952,0.05220000073],
					[0.2002000064,0.1917999983,0.09870000184,0.205400005,0.2041999996,0.1532000005,0.2053000033,0.1861999929,0.05029999837],
					[0.2131000012,0.1940000057,0.09730000049,0.2176000029,0.2169000059,0.1536999941,0.1951999962,0.1897000074,0.05009999871]
				],
				"experiment_au": [
					[28,115,396,322,38,166,76,35,25],
					[29,117,406,303,38,165,79,33,25],
					[30,114,399,321,37,158,75,34,22],
					[31,116,399,300,37,159,76,36,24],
					[38,164,118,286,38,161,74,34,36],
					[30,153,108,307,38,152,78,33,28],
					[27,148,112,300,34,146,76,31,25],
					[31,154,114,318,37,140,73,32,22]
				],
				"experiment_uM_per_OD": [
					[0.002940946836,0.003925000525,0.005116207432,0.006184939644],
					[0.01435033579,0.004752890511,0.001546490051,0.005985516485],
					[0.1305936213,0.1369416189,0.1383096272,0.1354408888],
					[0.1637967921,0.1589013339,0.1601265015,0.165441542],
					[0.3256422039,0.3369677196,0.3449558234,0.3485656861],
					[0.3596045527,0.3323763191,0.3234330378,0.3404708972],
					[0.3359149139,0.3430114933,0.3478292247,0.3348783751],
					[0.312890481,0.3262093969,0.32803865,0.3243151579],
					[0.01459669357,0.01444060385,0.01357779015,0.01334572781],
					[0.01389856206,0.01350607381,0.00994423734,0.01253629397],
					[0.2623744888,0.2631304389,0.2601326396,0.256974945],
					[0.2107366178,0.2083179612,0.215700325,0.203961617],
					[0.06159957164,0.06385695513,0.06195422883,0.06204602039],
					[0.05973395149,0.06289925608,0.06014392038,0.06045279905],
					[0.01027706521,0.008606027951,0.009281586999,0.01110500168],
					[0.01015321126,0.009169405552,0.00715671453,0.008308373042]
				],
				"experiment_net_au": [
					[2.25,3.25,4.25,5.25],
					[12.25,4.25,1.25,5.25],
					[89.25,91.25,88.25,90.25],
					[138.25,127.25,122.25,128.25],
					[370.25,380.25,373.25,373.25],
					[92.25,82.25,86.25,88.25],
					[296.25,277.25,295.25,274.25],
					[260.25,281.25,274.25,292.25],
					[12.25,12.25,11.25,11.25],
					[12.25,12.25,8.25,11.25],
					[140.25,139.25,132.25,133.25],
					[135.25,126.25,120.25,114.25],
					[50.25,53.25,49.25,50.25],
					[48.25,52.25,50.25,47.25],
					[9.25,7.25,8.25,10.25],
					[8.25,7.25,5.25,6.25]
				],
				"experiment_net_Abs600": [
					[0.1433750037,0.1551749948,0.1556750033,0.1590750013],
					[0.1599750016,0.1675749961,0.1514750067,0.1643750016],
					[0.128074998,0.1248750035,0.1195750032,0.1248750035],
					[0.1581750009,0.1500749979,0.1430749986,0.1452750061],
					[0.2130749915,0.2114749942,0.2027750108,0.2006750051],
					[0.04807499982,0.04637500085,0.04997500218,0.04857500084],
					[0.1652750019,0.1514750067,0.1590750013,0.1534749959],
					[0.1558750067,0.1615749989,0.1566750053,0.1688750032],
					[0.1572750006,0.1589749996,0.1552749965,0.1579749975],
					[0.1651750002,0.169975007,0.1554749999,0.1681750063],
					[0.1001750026,0.09917500056,0.09527499415,0.09717499651],
					[0.1202750001,0.1135750059,0.1044750009,0.1049749944],
					[0.1528750006,0.1562749986,0.1489749942,0.1517749969],
					[0.151375005,0.1556750033,0.1565750036,0.1464749966],
					[0.1686749998,0.1578749958,0.1665749941,0.1729749981],
					[0.1522750054,0.1481749956,0.1374749932,0.1409750078]
				],
				"parameters": {
					"fluorescence_unit": "MEFL"
				}
			}
		],
		[
			{
				"LUDOX_Abs600": [
					[0.0463],
					[0.0477],
					[0.0461],
					[0.0476]
				],
				"water_Abs600": [
					[0.0361],
					[0.036],
					[0.0367],
					[0.0354]
				],
				"LUDOX_mean": 0.046925,
				"water_mean": 0.03605,
				"net_Abs600": 0.010875,
				"reference_OD600": 0.0425,
				"OD600_per_Abs600": 3.908045977,
				"au_raw": [
					[40980,29653,21624,8671,5511,2877,1456,721,373,193,96,2],
					[41212,29698,19492,11204,5920,3111,1574,552,574,231,115,2],
					[41124,30010,19397,11107,6014,3160,1611,812,399,199,111,2],
					[41173,27499,20532,12128,6448,3657,1735,892,453,206,127,2]
				],
				"au_mean": [41122.25,29215,20261.25,10777.5,5973.25,3201.25,1594,744.25,449.75,207.25,112.25,2],
				"au_std": [101.4375834,1154.962337,1043.881658,1477.798475,384.5164713,327.9698919,114.9115602,145.9688894,89.28372379,16.70079838,12.78997003,0],
				"uM_fluorescein": [50,25,12.5,6.25,3.125,1.5625,0.78125,0.390625,0.1953125,0.09765625,0.048828125],
				"uM_per_au": [0.001215886777,0.0008557247989,0.0006169412055,0.0005799118534,0.0005231657808,0.0004880905896,0.000490119197,0.0005248572388,0.0004342690384,0.0004712002413,0.0004349944321],
				"mean_uM_per_au": 0.0006127668456,
				"experiment_Abs600": [
					[0.1911,0.1743,0.0668,0.1558,0.1802,0.1425,0.1734,0.1702,0.0556],
					[0.1959,0.1806,0.0688,0.1637,0.1781,0.138,0.1805,0.165,0.0544],
					[0.1914,0.1738,0.0708,0.1604,0.1816,0.1441,0.1869,0.1803,0.0551],
					[0.1842,0.1696,0.0709,0.1539,0.1754,0.1348,0.1814,0.1771,0.0538],
					[0.1908,0.176,0.0838,0.1714,0.1847,0.1368,0.17,0.1845,0.0574],
					[0.1954,0.1867,0.0804,0.1694,0.1843,0.1407,0.1767,0.1843,0.0555],
					[0.1953,0.1866,0.0866,0.1665,0.1832,0.1388,0.1742,0.1835,0.0584],
					[0.2119,0.1894,0.0831,0.1782,0.1884,0.1394,0.1712,0.1868,0.0631]
				],
				"experiment_au": [
					[62,225,130,253,74,250,123,88,81],
					[66,244,140,275,73,239,126,82,83],
					[64,238,143,268,75,261,132,90,83],
					[64,237,143,263,73,241,131,90,79],
					[69,172,145,288,74,235,127,87,82],
					[72,183,128,291,73,242,131,85,83],
					[72,181,154,295,71,238,125,82,76],
					[76,188,138,306,75,234,121,84,81]
				],
				"experiment_uM_per_OD": [
					[-0.01719832146,-0.01210238298,-0.01483325419,-0.01567040434],
					[-0.009056610565,-0.005366831603,-0.005370701682,-0.0007573477166],
					[0.1975359248,0.211527874,0.2157746178,0.2224084498],
					[0.1251086088,0.1280768681,0.1257626941,0.1313769891],
					[0.8205797382,0.8145676434,0.7328218501,0.7276882469],
					[0.3937936401,0.3379939597,0.4040870115,0.3627485784],
					[0.2786522226,0.2903091391,0.2889643701,0.3002137897],
					[0.2885924805,0.2978815395,0.3114518818,0.2956655065],
					[-0.003489294851,-0.00484038554,-0.002195586229,-0.004950417457],
					[-0.003366696164,-0.004605332551,-0.007122877962,-0.002082287148],
					[0.3163312432,0.3126290269,0.3302624059,0.3294375377],
					[0.3094855276,0.3081840705,0.307677406,0.2978702018],
					[0.06210083734,0.06233876042,0.0664977262,0.06817227055],
					[0.06949512828,0.07084068339,0.06434546225,0.06055625429],
					[0.01553121286,0.007595664746,0.01679846327,0.01724465611],
					[0.01256822114,0.01013173161,0.006488119542,0.008732649214]
				],
				"experiment_net_au": [
					[-14.75,-10.75,-12.75,-12.75],
					[-7.75,-4.75,-4.75,-0.75],
					[148.25,167.25,161.25,160.25],
					[95.25,106.25,104.25,111.25],
					[53.25,63.25,66.25,66.25],
					[68.25,51.25,77.25,61.25],
					[176.25,198.25,191.25,186.25],
					[211.25,214.25,218.25,229.25],
					[-2.75,-3.75,-1.75,-3.75],
					[-2.75,-3.75,-5.75,-1.75],
					[173.25,162.25,184.25,164.25],
					[158.25,165.25,161.25,157.25],
					[46.25,49.25,55.25,54.25],
					[50.25,54.25,48.25,44.25],
					[11.25,5.25,13.25,13.25],
					[10.25,8.25,5.25,7.25]
				],
				"experiment_net_Abs600": [
					[0.134475,0.139275,0.134775,0.127575],
					[0.134175,0.138775,0.138675,0.155275],
					[0.117675,0.123975,0.117175,0.112975],
					[0.119375,0.130075,0.129975,0.132775],
					[0.010175,0.012175,0.014175,0.014275],
					[0.027175,0.023775,0.029975,0.026475],
					[0.099175,0.107075,0.103775,0.097275],
					[0.114775,0.112775,0.109875,0.121575],
					[0.123575,0.121475,0.124975,0.118775],
					[0.128075,0.127675,0.126575,0.131775],
					[0.085875,0.081375,0.087475,0.078175],
					[0.080175,0.084075,0.082175,0.082775],
					[0.116775,0.123875,0.130275,0.124775],
					[0.113375,0.120075,0.117575,0.114575],
					[0.113575,0.108375,0.123675,0.120475],
					[0.127875,0.127675,0.126875,0.130175]
				],
				"parameters": {
					"fluorescence_unit": "MEFL"
				}
			}
		],
		[
			{
				"LUDOX_Abs600": [
					[0.047],
					[0.045],
					[0.047],
					[0.046]
				],
				"water_Abs600": [
					[0.037],
					[0.037],
					[0.037],
					[0.037]
				],
				"LUDOX_mean": 0.04625,
				"water_mean": 0.037,
				"net_Abs600": 0.00925,
				"reference_OD600": 0.0425,
				"OD600_per_Abs600": 4.594594595,
				"au_raw": [
					[128790,110509,92150,72525,54338,37642,24791,15105,8612,4617,2360,21],
					[130842,111145,91464,71573,53001,36053,23475,13853,7751,3980,1998,28],
					[130007,111412,90198,71067,51019,35367,23041,13683,7408,3998,2015,21],
					[129723,110735,90850,70947,52327,35735,23228,13823,7663,3935,1958,27]
				],
				"au_mean": [129840.5,110950.25,91165.5,71528,52671.25,36199.25,23633.75,14116,7858.5,4132.5,2082.75,24.25],
				"au_std": [846.1837862,405.0410473,835.451774,717.8941426,1382.657917,1001.845755,791.7101216,663.4827302,522.968769,324.0848654,186.3712692,3.774917218],
				"uM_fluorescein": [50,25,12.5,6.25,3.125,1.5625,0.78125,0.390625,0.1953125,0.09765625,0.048828125],
				"uM_per_au": [0.0003850878578,0.000225326216,0.000137113272,8.737836931e-05,5.93302798e-05,4.31638777e-05,3.305653991e-05,2.767249929e-05,2.485366164e-05,2.363127647e-05,2.344406434e-05],
				"mean_uM_per_au": 0.000110462403,
				"experiment_Abs600": [
					[0.442,0.399,0.047,0.64,0.413,0.388,0.574,0.422,0.036],
					[0.431,0.418,0.047,0.672,0.436,0.425,0.587,0.439,0.036],
					[0.432,0.43,0.044,0.671,0.438,0.412,0.591,0.436,0.034],
					[0.433,0.422,0.045,0.666,0.431,0.416,0.586,0.443,0.035],
					[0.594,0.411,0.037,0.415,0.416,0.417,0.413,0.41,0.035],
					[0.637,0.416,0.038,0.431,0.443,0.431,0.43,0.429,0.035],
					[0.639,0.412,0.038,0.425,0.435,0.431,0.433,0.427,0.034],
					[0.64,0.426,0.037,0.434,0.436,0.441,0.429,0.429,0.035]
				],
				"experiment_au": [
					[1063,3522,1027,11027,1110,2922,1783,1063,845],
					[1034,3459,1068,10774,1063,3003,1733,1048,861],
					[1048,3644,1004,10671,1037,2908,1707,1017,790],
					[1027,3361,1036,10397,1022,2979,1700,1053,818],
					[1055,3686,752,3577,991,3060,1397,952,756],
					[1100,3743,857,3789,1029,3067,1392,967,773],
					[1104,3758,793,3617,1013,3056,1441,953,753],
					[1088,3854,854,3795,1005,3146,1403,943,775]
				],
				"experiment_uM_per_OD": [
					[0.01659995003,0.01529795574,0.01610877589,0.0147972921],
					[0.01173559367,0.01269567889,0.01281300324,0.0121551926],
					[0.1813146813,0.1683398915,0.1744975515,0.1604966354],
					[0.1860237602,0.1871815899,0.1901300381,0.1892234242],
					[0.5225088254,0.6101278922,0.6454863626,0.6588757448],
					[-0.5866203377,0.7960512779,0.1121951465,1.375191939],
					[0.4076067778,0.3775462723,0.3742424377,0.3667593029],
					[0.1771518996,0.1828759599,0.1750713696,0.1818605752],
					[0.02087129253,0.01684879376,0.01521104402,0.0145680334],
					[0.01318269262,0.01455201454,0.01388012234,0.0133649077],
					[0.1460254584,0.1371479895,0.1358162984,0.1388766635],
					[0.1436202977,0.1389589657,0.1382898703,0.1402167422],
					[0.04468896986,0.04145441664,0.04003000437,0.04008790042],
					[0.03916155499,0.03716800896,0.03985282963,0.0379350223],
					[0.01745949437,0.01582914431,0.01408571172,0.01596884354],
					[0.01088867869,0.01127963193,0.01047700912,0.00981236274]
				],
				"experiment_net_au": [
					[280.5,251.5,265.5,244.5],
					[272.5,317.5,321.5,305.5],
					[2739.5,2676.5,2861.5,2578.5],
					[2903.5,2960.5,2975.5,3071.5],
					[244.5,285.5,221.5,253.5],
					[-30.5,74.5,10.5,71.5],
					[10244.5,9991.5,9888.5,9614.5],
					[2794.5,3006.5,2834.5,3012.5],
					[327.5,280.5,254.5,239.5],
					[208.5,246.5,230.5,222.5],
					[2139.5,2220.5,2125.5,2196.5],
					[2277.5,2284.5,2273.5,2363.5],
					[1000.5,950.5,924.5,917.5],
					[614.5,609.5,658.5,620.5],
					[280.5,265.5,234.5,270.5],
					[169.5,184.5,170.5,160.5]
				],
				"experiment_net_Abs600": [
					[0.40625,0.39525,0.39625,0.39725],
					[0.55825,0.60125,0.60325,0.60425],
					[0.36325,0.38225,0.39425,0.38625],
					[0.37525,0.38025,0.37625,0.39025],
					[0.01125,0.01125,0.00825,0.00925],
					[0.00125,0.00225,0.00225,0.00125],
					[0.60425,0.63625,0.63525,0.63025],
					[0.37925,0.39525,0.38925,0.39825],
					[0.37725,0.40025,0.40225,0.39525],
					[0.38025,0.40725,0.39925,0.40025],
					[0.35225,0.38925,0.37625,0.38025],
					[0.38125,0.39525,0.39525,0.40525],
					[0.53825,0.55125,0.55525,0.55025],
					[0.37725,0.39425,0.39725,0.39325],
					[0.38625,0.40325,0.40025,0.40725],
					[0.37425,0.39325,0.39125,0.39325]
				],
				"parameters": {
					"fluorescence_unit": "MEFL"
				}
			}
		],
		[
			{
				"LUDOX_Abs600": [
					[0.04210000113],
					[0.04030000046],
					[0.04060000181],
					[0.04170000181]
				],
				"water_Abs600": [
					[0.03480000049],
					[0.0353000015],
					[0.03689999878],
					[0.03579999879]
				],
				"LUDOX_mean": 0.0411750013,
				"water_mean": 0.03569999989,
				"net_Abs600": 0.00547500141,
				"reference_OD600": 0.0425,
				"OD600_per_Abs600": 7.762555079,
				"au_raw": [
					[41118,27269,16957,10023,5241,2703,1408,732,390,196,100,2],
					[41226,28484,17306,9567,5163,2683,1377,703,355,190,99,2],
					[40794,28483,17336,9862,5704,2161,1355,691,353,181,94,2],
					[41247,28799,17508,9607,5056,2454,1450,654,362,188,105,1]
				],
				"au_mean": [41096.25,28258.75,17276.75,9764.75,5291,2500.25,1397.5,695,365,188.75,99.5,1.75],
				"au_std": [209.2755361,676.3876477,230.9998196,216.1332536,285.5859474,252.8074036,41.20275072,32.30067079,17.10750323,6.184658438,4.509249753,0.5],
				"uM_fluorescein": [50,25,12.5,6.25,3.125,1.5625,0.78125,0.390625,0.1953125,0.09765625,0.048828125],
				"uM_per_au": [0.001216656021,0.0008846817357,0.0007235157075,0.0006400573491,0.0005906255906,0.0006249375062,0.0005590339893,0.0005620503597,0.0005351027397,0.000517384106,0.0004907349246],
				"mean_uM_per_au": 0.0006927635779,
				"experiment_Abs600": [
					[0.260800004,0.2437999994,0.2261999995,0.2734000087,0.2718999982,0.1280999929,0.2711000144,0.2698000073,0.04360000044],
					[0.256099999,0.2493000031,0.2293000072,0.272300005,0.2732000053,0.131099999,0.2617999911,0.2795000076,0.04630000144],
					[0.2574000061,0.2540000081,0.2317000031,0.277399987,0.2813000083,0.1288000047,0.2712000012,0.2896000147,0.04619999975],
					[0.2587000132,0.2610000074,0.2310000062,0.2741000056,0.2757000029,0.1294,0.2599000037,0.280099988,0.04619999975],
					[0.2578999996,0.2490999997,0.2248000056,0.269600004,0.2809000015,0.1369999945,0.2664999962,0.2919999957,0.04549999908],
					[0.2725999951,0.2572000027,0.2275000066,0.2709999979,0.2824999988,0.1352999955,0.2673000097,0.2890000045,0.0458999984],
					[0.2675000131,0.2606999874,0.230399996,0.274300009,0.2842999995,0.1372999996,0.2678000033,0.2924000025,0.0465000011],
					[0.2761000097,0.2653000057,0.2302999943,0.2678000033,0.282099992,0.1398999989,0.263500005,0.2861999869,0.0447999984]
				],
				"experiment_au": [
					[36,967,92,960,58,661,326,48,28],
					[37,1017,91,944,60,648,325,51,30],
					[34,1016,91,941,63,637,329,48,29],
					[36,1020,88,953,60,634,318,48,29],
					[36,823,97,1112,59,347,299,42,29],
					[36,854,98,1109,58,345,298,43,30],
					[35,851,99,1117,57,349,307,43,31],
					[36,857,97,1124,58,352,304,43,30]
				],
				"experiment_uM_per_OD": [
					[0.003398800836,0.003895290886,0.0026159066,0.003432071785],
					[0.003444918686,0.003223225393,0.002897216768,0.003174583223],
					[0.419900728,0.4303955874,0.4203295532,0.408405977],
					[0.3463291814,0.3461475362,0.3393157893,0.334678624],
					[0.03150086251,0.03049128961,0.03010105381,0.02878076925],
					[0.03421544998,0.03419833569,0.03414501018,0.03320438431],
					[0.362953297,0.3584441097,0.3494579742,0.3591312851],
					[0.429247423,0.4254177014,0.4224196397,0.4374914784],
					[0.01185482162,0.01256687134,0.01326667573,0.01243117477],
					[0.01178111093,0.01132755374,0.01087098372,0.01134659797],
					[0.6733862386,0.6367990844,0.6425059937,0.6348411845],
					[0.3069349371,0.3107022957,0.3078627922,0.3022977858],
					[0.1172947117,0.121897121,0.1184223624,0.1200748617],
					[0.1088834329,0.1080930576,0.1114430972,0.1124072933],
					[0.008009734964,0.008817292081,0.007363538359,0.007660047058],
					[0.005131568241,0.005558971201,0.005482828627,0.00562328364]
				],
				"experiment_net_au": [
					[8.25,9.25,6.25,8.25],
					[8.25,8.25,7.25,8.25],
					[939.25,989.25,988.25,992.25],
					[795.25,826.25,823.25,829.25],
					[64.25,63.25,63.25,60.25],
					[69.25,70.25,71.25,69.25],
					[932.25,916.25,913.25,925.25],
					[1084.25,1081.25,1089.25,1096.25],
					[30.25,32.25,35.25,32.25],
					[31.25,30.25,29.25,30.25],
					[633.25,620.25,609.25,606.25],
					[319.25,317.25,321.25,324.25],
					[298.25,297.25,301.25,290.25],
					[271.25,270.25,279.25,276.25],
					[20.25,23.25,20.25,20.25],
					[14.25,15.25,15.25,15.25]
				],
				"experiment_net_Abs600": [
					[0.2166250041,0.211924999,0.2132250061,0.2145250132],
					[0.2137249997,0.2284249952,0.2233250132,0.2319250097],
					[0.1996249994,0.2051250031,0.2098250082,0.2168250075],
					[0.2049249997,0.2130250027,0.2165249875,0.2211250057],
					[0.1820249995,0.1851250073,0.1875250032,0.1868250063],
					[0.1806250056,0.1833250066,0.1862249961,0.1861249944],
					[0.2292250087,0.228125005,0.2332249871,0.2299250057],
					[0.225425004,0.2268249979,0.2301250091,0.2236250034],
					[0.2277249983,0.2290250054,0.2371250084,0.231525003],
					[0.2367250016,0.2383249989,0.2401249995,0.2379249921],
					[0.08392499294,0.08692499902,0.08462500479,0.08522500005],
					[0.09282499459,0.09112499561,0.09312499966,0.09572499897],
					[0.2269250145,0.2176249912,0.2270250013,0.2157250037],
					[0.2223249963,0.2231250098,0.2236250034,0.2193250051],
					[0.2256250074,0.2353250077,0.2454250148,0.2359249881],
					[0.2478249958,0.2448250046,0.2482250025,0.242024987]
				],
				"parameters": {
					"fluorescence_unit": "MEFL"
				}
			}
		],
		[
			{
				"LUDOX_Abs600": [
					[0.09520000219],
					[0.09089999646],
					[0.09149999917],
					[0.09210000187]
				],
				"water_Abs600": [
					[0.08420000225],
					[0.08630000055],
					[0.08420000225],
					[0.08609999716]
				],
				"LUDOX_mean": 0.09242499992,
				"water_mean": 0.08520000055,
				"net_Abs600": 0.007224999368,
				"reference_OD600": 0.0425,
				"OD600_per_Abs600": 5.882353456,
				"au_raw": [
					[35115,32729,30604,24964,16481,9672,5301,2791,1581,687,371,19],
					[36852,34405,31793,25347,16642,9228,5296,2750,1419,716,375,17],
					[36664,34502,31646,24597,16887,9398,4863,2607,1276,701,339,18],
					[37069,34933,31925,24944,16045,9156,4873,2536,1296,646,340,19]
				],
				"au_mean": [36425,34142.25,31492,24963,16513.75,9363.5,5083.25,2671,1393,687.5,356.25,18.25],
				"au_std": [888.8730693,969.7110824,602.8681448,306.4713146,354.2893121,229.3316376,248.5911972,119.6689879,140.378061,30.09429625,19.41434178,0.9574271078],
				"uM_fluorescein": [50,25,12.5,6.25,3.125,1.5625,0.78125,0.390625,0.1953125,0.09765625,0.048828125],
				"uM_per_au": [0.001372683596,0.0007322305941,0.0003969262035,0.0002503705484,0.0001892362425,0.0001668713622,0.0001536910441,0.0001462467241,0.0001402099785,0.0001420454545,0.0001370614035],
				"mean_uM_per_au": 0.0003471269901,
				"experiment_Abs600": [
					[0.5056999922,0.4934999943,0.1024999991,0.4618999958,0.4717000127,0.4690999985,0.1093000025,0.1115000024,0.08649999648],
					[0.5170999765,0.4878000021,0.1068999991,0.6240000129,0.5036000013,0.4957000017,0.1097000018,0.1064999998,0.08739999682],
					[0.7226999998,0.6069999933,0.1015999988,0.5078999996,0.6650000215,0.6366999745,0.1174999997,0.1133999974,0.09210000187],
					[0.6270999908,0.8191000223,0.1018999964,0.5587000251,0.6395000219,0.6284999847,0.1225999966,0.1115999967,0.1010000035],
					[0.5698999763,0.1138999984,0.7645000219,0.5055999756,0.7116000056,0.121299997,0.08839999884,0.1074000001,0.08659999818],
					[0.5327000022,0.1142000034,0.2192000002,0.4616000056,0.5406000018,0.1216999963,0.08810000122,0.1074000001,0.08510000259],
					[0.8255000114,0.1111999974,0.3583999872,0.5059999824,0.5960000157,0.112499997,0.08749999851,0.1105000004,0.0856000036],
					[0.6467999816,0.113499999,0.3957000077,0.6405000091,0.7680000067,0.1298000067,0.08940000087,0.1199999973,0.08749999851]
				],
				"experiment_au": [
					[249,1808,193,3005,277,2026,198,177,115],
					[252,1851,193,4257,288,2176,201,194,134],
					[263,2228,188,3146,306,2659,192,182,128],
					[262,3352,193,3731,301,2690,201,195,111],
					[229,184,15888,3435,346,204,107,201,128],
					[237,186,3833,2752,307,207,188,206,115],
					[256,191,7240,2836,309,196,184,198,117],
					[235,152,4578,2609,226,164,176,191,104]
				],
				"experiment_uM_per_OD": [
					[0.008064000931,0.008261759196,0.006611487214,0.00767199737],
					[0.004549687624,0.005987832982,0.005132310191,0.00455718427],
					[0.2344867175,0.2441465368,0.2309703748,0.2546478456],
					[-0.01684492736,-0.01236125852,-0.001810171373,-0.08769010892],
					[0.004683458906,0.003660768145,-0.01490191502,0.004868943293],
					[1.366669909,1.62231729,1.531118751,0.8378040112],
					[0.4425278893,0.4465273749,0.4139498261,0.44253996],
					[0.4569400208,0.4030529627,0.372191735,0.2575995427],
					[0.0130685473,0.01362568033,0.01165944334,0.01166352816],
					[0.01456755478,0.01498531434,0.0135868589,0.002966820844],
					[0.2830966301,0.2863277493,0.2647446768,0.2721286414],
					[0.02092306608,0.02574897594,0.009739776555,-0.03803881841],
					[0.01635575769,0.02378462199,0.0004797689556,0.01522614165],
					[-3.031049515,-0.1639207774,-0.609786638,-0.3507289537],
					[-0.03516851416,0.006722838279,-0.02158960481,0.00771781336],
					[0.02643375842,0.04072227649,0.01552936297,-0.001331088403]
				],
				"experiment_net_au": [
					[57.25,60.25,71.25,70.25],
					[37.25,45.25,64.25,43.25],
					[1616.25,1659.25,2036.25,3160.25],
					[-7.75,-5.75,-0.75,-39.75],
					[1.25,1.25,-3.75,1.25],
					[15696.25,3641.25,7048.25,4386.25],
					[2813.25,4065.25,2954.25,3539.25],
					[3243.25,2560.25,2644.25,2417.25],
					[85.25,96.25,114.25,109.25],
					[154.25,115.25,117.25,34.25],
					[1834.25,1984.25,2467.25,2498.25],
					[12.25,15.25,4.25,-27.75],
					[6.25,9.25,0.25,9.25],
					[-84.75,-3.75,-7.75,-15.75],
					[-14.75,2.25,-9.75,3.25],
					[9.25,14.25,6.25,-0.75]
				],
				"experiment_net_Abs600": [
					[0.4189499933,0.4303499777,0.635950001,0.540349992],
					[0.4831499774,0.4459500033,0.7387500126,0.5600499827],
					[0.4067499954,0.4010500032,0.5202499945,0.7323500235],
					[0.02714999951,0.02745000459,0.02444999851,0.02675000019],
					[0.01575000025,0.02015000023,0.01484999992,0.01514999755],
					[0.6777500231,0.1324500013,0.2716499884,0.3089500088],
					[0.375149997,0.537250014,0.4211500008,0.4719500262],
					[0.4188499767,0.3748500068,0.4192499835,0.5537500102],
					[0.3849500138,0.4168500025,0.5782500226,0.5527500231],
					[0.6248500068,0.453850003,0.5092500169,0.6812500078],
					[0.3823499996,0.4089500029,0.5499499757,0.5417499859],
					[0.03454999812,0.03494999744,0.02574999817,0.04305000789],
					[0.0225500036,0.02295000292,0.03075000085,0.03584999777],
					[0.001649999991,0.001350002363,0.0007499996573,0.002650002018],
					[0.02475000359,0.01975000091,0.0266499985,0.02484999783],
					[0.02065000124,0.02065000124,0.02375000156,0.03324999847]
				],
				"parameters": {
					"fluorescence_unit": "MEFL"
				}
			}
		],
		[
			{
				"LUDOX_Abs600": [
					[0.054],
					[0.047],
					[0.055],
					[0.052]
				],
				"water_Abs600": [
					[0.037],
					[0.039],
					[0.039],
					[0.038]
				],
				"LUDOX_mean": 0.052,
				"water_mean": 0.03825,
				"net_Abs600": 0.01375,
				"reference_OD600": 0.0425,
				"OD600_per_Abs600": 3.090909091,
				"au_raw": [
					[55552,40001,24195,13368,7046,3678,1840,963,490,244,131,4],
					[59717,38567,23404,13298,7139,3664,1820,948,509,266,132,0],
					[62057,37251,23710,12683,6947,3442,1792,906,454,237,112,2],
					[59317,41308,24198,13360,6863,3478,1781,926,481,246,124,0]
				],
				"au_mean": [59160.75,39281.75,23876.75,13177.25,6998.75,3565.5,1808.25,935.75,483.5,248.25,124.75,1.5],
				"au_std": [2692.28334,1756.684638,389.7788903,330.9817467,119.7340804,122.8372908,26.78774595,24.9849955,22.86919325,12.4465524,9.215023965,1.914854216],
				"uM_fluorescein": [50,25,12.5,6.25,3.125,1.5625,0.78125,0.390625,0.1953125,0.09765625,0.048828125],
				"uM_per_au": [0.000845154938,0.0006364278577,0.0005235218361,0.0004743023013,0.0004465083051,0.0004382274576,0.0004320475598,0.000417445899,0.0004039555326,0.0003933786506,0.0003914078156],
				"mean_uM_per_au": 0.0005037975516,
				"experiment_Abs600": [
					[0.591,0.631,0.565,0.557,0.703,0.577,0.636,0.638,0.042],
					[0.611,0.623,0.571,0.613,0.713,0.586,0.474,0.646,0.041],
					[0.593,0.625,0.602,0.623,0.715,0.567,0.668,0.64,0.04],
					[0.612,0.527,0.537,0.624,0.703,0.581,0.652,0.641,0.042],
					[0.612,0.68,0.315,0.356,0.688,0.634,0.598,0.549,0.043],
					[0.58,0.672,0.303,0.622,0.676,0.608,0.58,0.555,0.042],
					[0.598,0.596,0.305,0.605,0.681,0.632,0.592,0.542,0.042],
					[0.61,0.62,0.3,0.602,0.553,0.597,0.587,0.542,0.041]
				],
				"experiment_au": [
					[41,444,68,413,57,349,104,61,40],
					[50,444,67,498,64,342,70,51,48],
					[47,438,79,493,55,341,119,57,41],
					[49,307,66,510,62,354,112,56,49],
					[54,460,253,242,57,323,99,51,44],
					[35,451,248,516,65,313,95,60,46],
					[50,393,250,549,55,342,101,45,48],
					[53,393,239,523,40,321,102,48,39]
				],
				"experiment_uM_per_OD": [
					[-0.001483105783,0.001144817036,0.0002955454678,0.000857107759],
					[0.002285620691,-0.003329482972,0.001171560291,0.002006953876],
					[0.110044688,0.1115586304,0.109500229,0.08762360032],
					[0.1056840043,0.1046983296,0.10199943,0.09776782014],
					[0.006849767261,0.006464324524,0.009596395614,0.006578943512],
					[0.1233624072,0.1259068901,0.126188381,0.1216932759],
					[0.1160398651,0.1289116065,0.1252932356,0.1298350267],
					[0.1015793062,0.1319670336,0.1454935985,0.1387115366],
					[0.002710395435,0.004369143498,0.002178084528,0.003942393361],
					[0.00277328164,0.004880808801,0.002293885738,-0.001911945167],
					[0.09222591527,0.08860610532,0.0914995833,0.09305272336],
					[0.07620109901,0.07682121431,0.08170368222,0.0806897651],
					[0.01590178785,0.009044716328,0.01899203952,0.01762090005],
					[0.01552317386,0.01483133324,0.01628452843,0.01673258704],
					[0.004098742469,0.001348166464,0.002995700218,0.002718821109],
					[0.001605845571,0.004443829712,-0.00032566099,0.00065132198]
				],
				"experiment_net_au": [
					[-5,4,1,3],
					[8,-11,4,7],
					[398,398,392,261],
					[414,405,347,347],
					[22,21,33,20],
					[207,202,204,193],
					[367,452,447,464],
					[196,470,503,477],
					[11,18,9,16],
					[11,19,9,-6],
					[303,296,295,308],
					[277,267,296,275],
					[58,24,73,66],
					[53,49,55,56],
					[15,5,11,10],
					[5,14,-1,2]
				],
				"experiment_net_Abs600": [
					[0.5495,0.5695,0.5515,0.5705],
					[0.5705,0.5385,0.5565,0.5685],
					[0.5895,0.5815,0.5835,0.4855],
					[0.6385,0.6305,0.5545,0.5785],
					[0.5235,0.5295,0.5605,0.4955],
					[0.2735,0.2615,0.2635,0.2585],
					[0.5155,0.5715,0.5815,0.5825],
					[0.3145,0.5805,0.5635,0.5605],
					[0.6615,0.6715,0.6735,0.6615],
					[0.6465,0.6345,0.6395,0.5115],
					[0.5355,0.5445,0.5255,0.5395],
					[0.5925,0.5665,0.5905,0.5555],
					[0.5945,0.4325,0.6265,0.6105],
					[0.5565,0.5385,0.5505,0.5455],
					[0.5965,0.6045,0.5985,0.5995],
					[0.5075,0.5135,0.5005,0.5005]
				],
				"parameters": {
					"fluorescence_unit": "MEFL"
				}
			}
		],
		[
			{
				"LUDOX_Abs600": [
					[0.04230000079],
					[0.04230000079],
					[0.04210000113],
					[0.04179999977]
				],
				"water_Abs600": [
					[0.03420000151],
					[0.03449999914],
					[0.03449999914],
					[0.03429999948]
				],
				"LUDOX_mean": 0.04212500062,
				"water_mean": 0.03437499981,
				"net_Abs600": 0.007750000805,
				"reference_OD600": 0.0425,
				"OD600_per_Abs600": 5.483870398,
				"au_raw": [
					[9615,6540,4377,2924,1836,1112,782,609,533,501,482,470],
					[9423,6542,4444,2749,1769,1106,789,599,512,472,471,429],
					[8468,6243,4401,2829,1753,1081,789,591,485,461,442,428],
					[9373,6433,4482,2668,1578,1187,754,726,571,453,433,409]
				],
				"au_mean": [9219.75,6439.5,4426,2792.5,1734,1121.5,778.5,631.25,525.25,471.75,457,434],
				"au_std": [511.9071368,140.547738,46.49731175,109.5703731,110.0393869,45.68369512,16.663333,63.59441799,36.28015987,20.99801578,23.25224004,25.70343686],
				"uM_fluorescein": [50,25,12.5,6.25,3.125,1.5625,0.78125,0.390625,0.1953125,0.09765625,0.048828125],
				"uM_per_au": [0.005423140541,0.003882288998,0.002824220515,0.002238137869,0.001802191465,0.001393223362,0.001003532434,0.0006188118812,0.0003718467396,0.0002070084791,0.0001068449125],
				"mean_uM_per_au": 0.002428012442,
				"experiment_Abs600": [
					[0.6119999886,0.47330001,0.04839999974,0.545599997,0.6252999902,0.442900002,0.5698000193,0.5914999843,0.04140000045],
					[0.5924999714,0.4808999896,0.0474999994,0.5611000061,0.611100018,0.4614000022,0.5550000072,0.6043000221,0.04069999978],
					[0.5723999739,0.491899997,0.04830000177,0.5163000226,0.6254000068,0.4280000031,0.5613999963,0.581099987,0.04140000045],
					[0.6014999747,0.4812999964,0.0474999994,0.138500005,0.6024000049,0.4420999885,0.5511999726,0.6089000106,0.04140000045],
					[0.6037999988,0.5626000166,0.04769999906,0.5758000016,0.6173999906,0.4280000031,0.5695999861,0.4848999977,0.04120000079],
					[0.6071000099,0.5299000144,0.04839999974,0.5684000254,0.6283000112,0.4419000149,0.5658000112,0.5178999901,0.04140000045],
					[0.6129999757,0.5465999842,0.04879999906,0.58950001,0.5855000019,0.4241000116,0.5526000261,0.5170999765,0.04039999843],
					[0.5896999836,0.5249999762,0.04949999973,0.5627999902,0.6197000146,0.4273000062,0.5296000242,0.457100004,0.04270000011]
				],
				"experiment_au": [
					[555,987,487,584,834,830,960,812,484],
					[641,747,634,605,575,1048,578,758,827],
					[630,878,625,559,906,603,663,615,624],
					[772,920,707,295,556,608,568,888,540],
					[885,1077,1067,967,1056,948,1003,357,540],
					[864,1033,1111,747,1022,1111,632,438,703],
					[1070,1158,501,1198,1044,1065,631,371,968],
					[928,1010,618,1121,1012,1123,581,389,616]
				],
				"experiment_uM_per_OD": [
					[0.1342211606,0.208053009,0.2067566895,0.3082510959],
					[0.3959391871,0.3771959342,0.5328475604,0.440837706],
					[0.6200982088,0.3676407263,0.4873919069,0.5413996925],
					[0.5903120102,0.5899476297,0.6799823649,0.574870139],
					[6.57092641,18.0687186,15.42501816,23.30291089],
					[47.57449416,45.62100336,7.048546208,12.78168138],
					[0.1773567245,0.1899560789,0.1649932661,-0.3963952182],
					[0.4846098021,0.3066084726,0.6590747158,0.627443579],
					[0.3426951138,0.1499745719,0.3972156854,0.1373068019],
					[0.5180177016,0.4827520056,0.5386208085,0.4822750019],
					[0.4939409916,0.7019579812,0.2530520742,0.2496729855],
					[0.6480881177,0.8057631397,0.7900250297,0.8500074863],
					[0.4842471804,0.168939561,0.239223627,0.161515042],
					[0.5204694927,0.2110468786,0.2156296575,0.1804480909],
					[0.3460440142,0.2957075709,0.1911203319,0.3947216762],
					[-0.02495379915,0.05202600819,-0.01023657833,0.007454240305]
				],
				"experiment_net_au": [
					[173,259,248,390],
					[503,482,688,546],
					[605,365,496,538],
					[695,651,776,628],
					[105,252,243,325],
					[685,729,119,236],
					[202,223,177,-87],
					[585,365,816,739],
					[452,193,524,174],
					[674,640,662,630],
					[448,666,221,226],
					[566,729,683,741],
					[578,196,281,186],
					[621,250,249,199],
					[430,376,233,506],
					[-25,56,-11,7]
				],
				"experiment_net_Abs600": [
					[0.5706749884,0.5511749713,0.5310749738,0.5601749746],
					[0.5624749986,0.5657750098,0.5716749756,0.5483749835],
					[0.4319750099,0.4395749895,0.4505749969,0.4399749963],
					[0.5212750165,0.4885750143,0.5052749841,0.483674976],
					[0.007074999623,0.006174999289,0.006975001656,0.006174999289],
					[0.006374998949,0.007074999623,0.007474998944,0.008174999617],
					[0.5042749969,0.519775006,0.4749750225,0.09717500489],
					[0.5344750015,0.5270750253,0.5481750099,0.5214749901],
					[0.5839749901,0.5697750179,0.5840750067,0.5610750047],
					[0.5760749904,0.586975011,0.5441750018,0.5783750145],
					[0.4015750019,0.4200750021,0.386675003,0.4007749883],
					[0.386675003,0.4005750148,0.3827750115,0.385975006],
					[0.5284750191,0.513675007,0.5200749962,0.5098749725],
					[0.528274986,0.524475011,0.511275026,0.4882750241],
					[0.5501749841,0.562975022,0.5397749869,0.5675750105],
					[0.4435749976,0.47657499,0.4757749764,0.4157750038]
				],
				"parameters": {
					"fluorescence_unit": "MEFL"
				}
			}
		],
		[
			{
				"LUDOX_Abs600": [
					[0.045],
					[0.0447],
					[0.045],
					[0.0447]
				],
				"water_Abs600": [
					[0.0358],
					[0.0361],
					[0.036],
					[0.0361]
				],
				"LUDOX_mean": 0.04485,
				"water_mean": 0.036,
				"net_Abs600": 0.00885,
				"reference_OD600": 0.0425,
				"OD600_per_Abs600": 4.802259887,
				"au_raw": [
					["_NaN_",32789.762,21931.967,12969.688,7047.324,3692.541,1745.328,905.182,441.501,227.534,113.653,3.613],
					["_NaN_",32410.109,21907.375,12687.184,7087.559,3615.991,1733.789,902.488,458.746,238.573,124.555,3.691],
					["_NaN_",32067.998,21472.822,13015.981,6846.732,3808.453,1850.324,988.868,529.385,261.108,134.28,3.687],
					["_NaN_",30912.359,21727.996,13413.307,7291.861,3846.518,1830.69,891.832,517.872,254.081,128.189,3.687]
				],
				"au_mean": ["_NaN_",32045.057,21760.04,13021.54,7068.369,3740.87575,1790.03275,922.0925,486.876,245.324,125.16925,3.6695],
				"au_std": ["_NaN_",810.6334043,211.9650073,298.8839515,182.4671495,105.9235865,59.0195473,44.8886277,43.27414402,15.14243272,8.662678045,0.03771383477],
				"uM_fluorescein": [50,25,12.5,6.25,3.125,1.5625,0.78125,0.390625,0.1953125,0.09765625,0.048828125],
				"uM_per_au": ["_NaN_",0.0007801515223,0.0005744474734,0.0004799739509,0.0004421104784,0.000417682945,0.0004364445287,0.0004236288659,0.0004011545034,0.0003980705108,0.0003900968089],
				"mean_uM_per_au": 0.000538873274,
				"experiment_Abs600": [
					[0.5553,0.5501,0.1462,0.5367,0.5416,0.4666,0.5255,0.599,0.081],
					[0.516,0.5342,0.1519,0.5095,0.5357,0.4247,0.4844,0.545,0.081],
					[0.5394,0.5283,0.1505,0.5039,0.5126,0.416,0.4705,0.5093,0.078],
					[0.5232,0.508,0.1378,0.3991,0.4941,0.3437,0.3952,0.5095,0.078],
					[0.5413,0.7137,0.1422,0.5511,0.5477,0.508,0.596,0.5248,0.078],
					[0.5313,0.7283,0.1519,0.4831,0.5343,0.4689,0.5601,0.5337,0.08],
					[0.55,0.6891,0.1478,0.4634,0.5179,0.4613,0.5485,0.5016,0.082],
					[0.5178,0.6755,0.1497,0.3546,0.4652,0.4309,0.5182,0.4674,0.08]
				],
				"experiment_au": [
					[107.305,1166.835,1285.468,1510.713,131.368,863.125,287.34,117.104,95.545],
					[109.808,1124.131,1413.598,1488.466,127.791,842.322,264.22,115.356,98.991],
					[106.951,1133.894,1344.831,1466.453,126.611,780.333,265.67,114.604,98.128],
					[107.093,1092.906,1251.402,1153.259,125.941,606.273,225.989,113.84,97.525],
					[107.334,1968.751,1438.53,1414.995,125.674,1473.687,274.853,110.356,96.516],
					[106.361,2041.233,1445.753,1315.668,125.434,1373.917,258.638,115.617,96.879],
					[108.381,2030.728,1492.092,1259.578,126.184,1302.974,247.103,115.756,95.892],
					[109.576,1996.948,1444.455,970.07,118.084,1288.881,245.891,111.729,99.012]
				],
				"experiment_uM_per_OD": [
					[0.002395834533,0.003254996094,0.002392291518,0.002515548873],
					[0.002475513711,0.002288644384,0.002679444529,0.003182232512],
					[0.2550624288,0.2534428397,0.2592156622,0.2607622542],
					[0.3311531469,0.3362372187,0.3559250588,0.3576868789],
					[1.999167568,2.040362652,1.971911881,2.221644048],
					[2.400636945,2.090199542,2.291804669,2.15362956],
					[0.3469373723,0.36307762,0.3620481722,0.370804077],
					[0.3135687379,0.3387841732,0.3397741517,0.3560628837],
					[0.008310118778,0.007537751005,0.007634059883,0.007793364699],
					[0.006837181299,0.006979413588,0.007432474055,0.006091459436],
					[0.2220416959,0.2422305481,0.2278218383,0.2162390318],
					[0.3604783874,0.3679238685,0.3543972437,0.380556226],
					[0.04785225057,0.04630217896,0.04836434857,0.04579587796],
					[0.03860775814,0.03770574792,0.03587849044,0.03804652507],
					[0.0043108907,0.0043896034,0.004557879553,0.004356386818],
					[0.003328763102,0.004563293325,0.004947276372,0.004218525089]
				],
				"experiment_net_au": [
					[10.15875,12.66175,9.80475,9.94675],
					[10.18775,9.21475,11.23475,12.42975],
					[1069.68875,1026.98475,1036.74775,995.75975],
					[1871.60475,1944.08675,1933.58175,1899.80175],
					[1188.32175,1316.45175,1247.68475,1154.25575],
					[1341.38375,1348.60675,1394.94575,1347.30875],
					[1413.56675,1391.31975,1369.30675,1056.11275],
					[1317.84875,1218.52175,1162.43175,872.92375],
					[34.22175,30.64475,29.46475,28.79475],
					[28.52775,28.28775,29.03775,20.93775],
					[765.97875,745.17575,683.18675,509.12675],
					[1376.54075,1276.77075,1205.82775,1191.73475],
					[190.19375,167.07375,168.52375,128.84275],
					[177.70675,161.49175,149.95675,148.74475],
					[19.95775,18.20975,17.45775,16.69375],
					[13.20975,18.47075,18.60975,14.58275]
				],
				"experiment_net_Abs600": [
					[0.4758,0.4365,0.4599,0.4437],
					[0.4618,0.4518,0.4705,0.4383],
					[0.4706,0.4547,0.4488,0.4285],
					[0.6342,0.6488,0.6096,0.596],
					[0.0667,0.0724,0.071,0.0583],
					[0.0627,0.0724,0.0683,0.0702],
					[0.4572,0.43,0.4244,0.3196],
					[0.4716,0.4036,0.3839,0.2751],
					[0.4621,0.4562,0.4331,0.4146],
					[0.4682,0.4548,0.4384,0.3857],
					[0.3871,0.3452,0.3365,0.2642],
					[0.4285,0.3894,0.3818,0.3514],
					[0.446,0.4049,0.391,0.3157],
					[0.5165,0.4806,0.469,0.4387],
					[0.5195,0.4655,0.4298,0.43],
					[0.4453,0.4542,0.4221,0.3879]
				],
				"parameters": {
					"fluorescence_unit": "MEFL"
				}
			}
		],
		[
			{
				"LUDOX_Abs600": [
					[0.0505553],
					[0.0507347],
					[0.0529033],
					[0.0508807]
				],
				"water_Abs600": [
					[0.0422943],
					[0.0420736],
					[0.0420083],
					[0.0404386]
				],
				"LUDOX_mean": 0.0512685,
				"water_mean": 0.0417037,
				"net_Abs600": 0.0095648,
				"reference_OD600": 0.0425,
				"OD600_per_Abs600": 4.443375711,
				"au_raw": [
					[3069.25,2298.48,1452.95,791.294,416.706,211.714,109.936,57.2656,28.9597,14.7949,7.37233,0.126076],
					[3108.2,2296.15,1445.97,791.473,421.874,186.644,93.6123,64.9337,30.7065,16.3007,8.42779,0.10626],
					[3118.46,2299.61,1415.04,788.62,416.363,216.448,111.413,53.0219,29.7434,15.057,7.58063,0.108164],
					[3107.86,2285.63,1419.43,780.467,419.086,220.419,114.187,58.3045,29.5003,14.4304,7.44726,0.115165]
				],
				"au_mean": [3100.9425,2294.9675,1433.3475,787.9635,418.50725,208.80625,107.287075,58.381425,29.727475,15.14575,7.7070025,0.11391625],
				"au_std": [21.69332059,6.389514196,18.90720211,5.165182314,2.550311533,15.19728749,9.285266054,4.929766688,0.7302580566,0.8117075438,0.48818592,0.008965218732],
				"uM_fluorescein": [50,25,12.5,6.25,3.125,1.5625,0.78125,0.390625,0.1953125,0.09765625,0.048828125],
				"uM_per_au": [0.01612413,0.01089340045,0.008720844038,0.007931839482,0.007467015207,0.007483013559,0.007281865034,0.006690912392,0.006570100555,0.006447765875,0.006335553284],
				"mean_uM_per_au": 0.008499222548,
				"experiment_Abs600": [
					[0.398041,0.398763,0.053227,0.387342,0.372993,0.378828,0.31911,0.343666,0.042138],
					[0.422038,0.406867,0.0522018,0.385632,0.361348,0.401914,0.330988,0.343452,0.0416007],
					[0.412036,0.396313,0.0516431,0.383603,0.371875,0.408086,0.327767,0.369237,0.042416],
					[0.409858,0.392592,0.0508345,0.373703,0.375667,0.39338,0.341808,0.363741,0.043247],
					[0.387521,0.363012,0.142701,0.339318,0.381821,0.401242,0.392962,0.349417,0.041397],
					[0.385113,0.37695,0.145964,0.337246,0.387087,0.401733,0.403066,0.351931,0.0424994],
					[0.387875,0.373071,0.144482,0.335171,0.543149,0.395126,0.390448,0.342156,0.0414973],
					[0.367416,0.375421,0.139338,0.333603,0.387464,0.408495,0.377415,0.340948,0.0424576]
				],
				"experiment_au": [
					[2.23656,24.2076,3.08951,24.3419,1.37786,2.21393,5.92971,16.4281,2.18014],
					[2.45079,24.993,3.10205,24.1767,1.39406,2.45541,5.99114,16.493,2.28249],
					[2.45799,24.4767,3.13523,24.6021,1.43876,2.48642,6.20357,17.0959,2.31232],
					[2.41733,24.311,2.8899,23.5295,1.42263,2.53082,6.17326,16.828,2.43424],
					[2.21675,23.7681,12.2322,20.9314,2.61249,2.37863,4.89132,14.8407,2.35292],
					[2.32194,24.3246,12.6543,21.1194,2.66101,2.43773,5.03814,15.7041,2.33585],
					[2.15971,24.3837,12.4336,20.9335,4.2942,2.34462,4.89707,15.296,2.26116],
					[2.018,24.819,11.992,20.6738,2.59306,2.50586,4.87843,15.7766,2.23333]
				],
				"experiment_uM_per_OD": [
					[6.718749138e-05,0.001141284311,0.00120935696,0.001005076177],
					[-4.04437753e-05,0.0005457392223,-0.0003558783014,-0.001211302539],
					[0.1178752382,0.1193746554,0.1201432795,0.1205144129],
					[0.1283851911,0.1262205803,0.1280410744,0.1296360227],
					[0.1478672549,0.165131445,0.1813334479,0.1446820896],
					[0.1901614065,0.191959594,0.1906158455,0.1920118695],
					[0.1225178445,0.1222079305,0.125316091,0.1228708274],
					[0.1203658576,0.1224287709,0.1220823587,0.1210351876],
					[-0.004890568059,-0.00497187785,-0.004553981177,-0.00459469786],
					[0.002186627094,0.002422222761,0.007901826131,0.002043315252],
					[-5.750343495e-05,0.001229658387,0.001370965296,0.001670067494],
					[0.000823107479,0.001136260159,0.0006531254634,0.001470903841],
					[0.02558164784,0.02493671856,0.02663988217,0.02519871757],
					[0.01453822447,0.01490921651,0.01467469226,0.01513864176],
					[0.09007356889,0.09054936783,0.08693818829,0.08683056685],
					[0.07851033804,0.08320258244,0.08331152951,0.08672360358]
				],
				"experiment_net_au": [
					[0.012505,0.226735,0.233935,0.193275],
					[-0.007305,0.097885,-0.064345,-0.206055],
					[21.983545,22.768945,22.252645,22.086945],
					[21.544045,22.100545,22.159645,22.594945],
					[0.865455,0.877995,0.911175,0.665845],
					[10.008145,10.430245,10.209545,9.767945],
					[22.117845,21.952645,22.378045,21.305445],
					[18.707345,18.895345,18.709445,18.449745],
					[-0.846195,-0.829995,-0.785295,-0.801425],
					[0.388435,0.436955,2.070145,0.369005],
					[-0.010125,0.231355,0.262365,0.306765],
					[0.154575,0.213675,0.120565,0.281805],
					[3.705655,3.767085,3.979515,3.949205],
					[2.667265,2.814085,2.673015,2.654375],
					[14.204045,14.268945,14.871845,14.603945],
					[12.616645,13.480045,13.071945,13.552545]
				],
				"experiment_net_Abs600": [
					[0.356009375,0.380006375,0.370004375,0.367826375],
					[0.345489375,0.343081375,0.345843375,0.325384375],
					[0.356731375,0.364835375,0.354281375,0.350560375],
					[0.320980375,0.334918375,0.331039375,0.333389375],
					[0.011195375,0.010170175,0.009611475,0.008802875],
					[0.100669375,0.103932375,0.102450375,0.097306375],
					[0.345310375,0.343600375,0.341571375,0.331671375],
					[0.297286375,0.295214375,0.293139375,0.291571375],
					[0.330961375,0.319316375,0.329843375,0.333635375],
					[0.339789375,0.345055375,0.501117375,0.345432375],
					[0.336796375,0.359882375,0.366054375,0.351348375],
					[0.359210375,0.359701375,0.353094375,0.366463375],
					[0.277078375,0.288956375,0.285735375,0.299776375],
					[0.350930375,0.361034375,0.348416375,0.335383375],
					[0.301634375,0.301420375,0.327205375,0.321709375],
					[0.307385375,0.309899375,0.300124375,0.298916375]
				],
				"parameters": {
					"fluorescence_unit": "MEFL"
				}
			}
		],
		[
			{
				"LUDOX_Abs600": [
					[0.0539],
					[0.0617],
					[0.0574],
					[0.0598]
				],
				"water_Abs600": [
					[0.0409],
					[0.0412],
					[0.0433],
					[0.0413]
				],
				"LUDOX_mean": 0.0582,
				"water_mean": 0.041675,
				"net_Abs600": 0.016525,
				"reference_OD600": 0.0425,
				"OD600_per_Abs600": 2.571860817,
				"au_raw": [
					[41807,29021,17602,9831,5421,2738,1462,766,393,205,115,1],
					[41813,28558,15304,10487,5822,3176,1705,915,473,283,142,1],
					[41839,28378,17353,9867,5375,2812,1486,752,390,198,101,0],
					[41699,27902,17329,9830,5322,2773,1425,755,383,195,97,-1]
				],
				"au_mean": [41789.5,28464.75,16897,10003.75,5485,2874.75,1519.5,797,409.75,220.25,113.75,0.25],
				"au_std": [61.91122677,462.7176065,1069.148259,322.6260735,228.279069,203.0950106,126.1863701,78.89655675,42.37432399,42.04263709,20.35313244,0.9574271078],
				"uM_fluorescein": [50,25,12.5,6.25,3.125,1.5625,0.78125,0.390625,0.1953125,0.09765625,0.048828125],
				"uM_per_au": [0.001196472798,0.0008782792752,0.0007397762916,0.0006247657129,0.0005697356427,0.000543525524,0.0005141493912,0.000490119197,0.0004766625991,0.0004433881952,0.0004292582418],
				"mean_uM_per_au": 0.0006712164893,
				"experiment_Abs600": [
					[0.24259999,0.22589999,0.0524,0.19679999,0.2577,0.14830001,0.2247,0.2911,0.0538],
					[0.25580001,0.2295,0.0534,0.20100001,0.26089999,0.1582,0.2359,0.29589999,0.0514],
					[0.26550001,0.23029999,0.0532,0.18269999,0.26899999,0.1567,0.24079999,0.29529999,0.0497],
					[0.26949999,0.2418,0.0521,0.19149999,0.27739999,0.15539999,0.24169999,0.29820001,0.0527],
					[0.27489999,0.23630001,0.0538,0.2446,0.2782,0.189,0.25839999,0.2703,0.0522],
					[0.26210001,0.22409999,0.0539,0.23890001,0.28049999,0.18979999,0.25389999,0.28189999,0.0514],
					[0.2516,0.2333,0.057,0.2377,0.27579999,0.183,0.242,0.2701,0.0511],
					[0.2647,0.2177,0.0546,0.2392,0.27489999,0.19140001,0.25690001,0.278,0.0497]
				],
				"experiment_au": [
					[33,192,52,152,35,167,62,36,29],
					[32,189,53,154,35,175,63,37,31],
					[36,189,51,138,37,167,65,36,31],
					[35,202,51,144,37,162,65,37,30],
					[35,187,63,173,36,194,58,32,30],
					[35,176,60,164,35,195,55,36,32],
					[30,182,59,164,36,188,53,33,30],
					[32,167,62,165,34,193,56,32,29]
				],
				"experiment_uM_per_OD": [
					[0.003070409153,0.001595651453,0.006398178608,0.005084507446],
					[0.004961687757,0.005263037703,-0.0009774710276,0.001529088144],
					[0.2410988007,0.2318318213,0.2307954248,0.2346738824],
					[0.2204859001,0.219438722,0.2169494125,0.2137611911],
					[5.281834517,2.832639516,2.856725123,7.046588638],
					[3.435411694,2.993648768,1.304923822,2.509468888],
					[0.2175620822,0.2149440031,0.2130994907,0.2108920918],
					[0.1921090956,0.1854237163,0.1866177615,0.1865169264],
					[0.005375261684,0.005293177292,0.007494393991,0.007215902895],
					[0.006039982424,0.004840433327,0.006104567048,0.003794231814],
					[0.3667784474,0.3523355382,0.3375336891,0.3292095494],
					[0.3095224321,0.3096190007,0.3117345552,0.3023546947],
					[0.0470480178,0.04560692848,0.04718252125,0.04695943603],
					[0.03434839494,0.03124601752,0.03045848942,0.03205966908],
					[0.00571499484,0.006670025941,0.005616602046,0.006607878109],
					[0.001489979244,0.005943049544,0.002684414719,0.001439360051]
				],
				"experiment_net_au": [
					[2.25,1.25,5.25,4.25],
					[4.25,4.25,-0.75,1.25],
					[161.25,158.25,158.25,171.25],
					[156.25,145.25,151.25,136.25],
					[21.25,22.25,20.25,20.25],
					[32.25,29.25,28.25,31.25],
					[121.25,123.25,107.25,113.25],
					[142.25,133.25,133.25,134.25],
					[4.25,4.25,6.25,6.25],
					[5.25,4.25,5.25,3.25],
					[136.25,144.25,136.25,131.25],
					[163.25,164.25,157.25,162.25],
					[31.25,32.25,34.25,34.25],
					[27.25,24.25,22.25,25.25],
					[5.25,6.25,5.25,6.25],
					[1.25,5.25,2.25,1.25]
				],
				"experiment_net_Abs600": [
					[0.19124999,0.20445001,0.21415001,0.21814999],
					[0.22354999,0.21075001,0.20025,0.21335],
					[0.17454999,0.17815,0.17894999,0.19045],
					[0.18495001,0.17274999,0.18195,0.16635],
					[0.00105,0.00205,0.00185,0.00075],
					[0.00245,0.00255,0.00565,0.00325],
					[0.14544999,0.14965001,0.13134999,0.14014999],
					[0.19325,0.18755001,0.18635,0.18785],
					[0.20635,0.20954999,0.21764999,0.22604999],
					[0.22685,0.22914999,0.22444999,0.22354999],
					[0.09695001,0.10685,0.10535,0.10404999],
					[0.13765,0.13844999,0.13165,0.14005001],
					[0.17335,0.18455,0.18944999,0.19034999],
					[0.20704999,0.20254999,0.19065,0.20555001],
					[0.23975,0.24454999,0.24394999,0.24685001],
					[0.21895,0.23054999,0.21875,0.22665]
				],
				"parameters": {
					"fluorescence_unit": "MEFL"
				}
			}
		],
		[
			{
				"LUDOX_Abs600": [
					[0.065],
					[0.048],
					[0.052],
					[0.051]
				],
				"water_Abs600": [
					[0.04],
					[0.042],
					[0.042],
					[0.041]
				],
				"LUDOX_mean": 0.054,
				"water_mean": 0.04125,
				"net_Abs600": 0.01275,
				"reference_OD600": 0.0425,
				"OD600_per_Abs600": 3.333333333,
				"au_raw": [
					["_NaN_","_NaN_",38973.406,25048.186,12530.283,6226.202,3052.541,1615.029,779.67,376.81,192.224,2.857],
					["_NaN_","_NaN_",38701.148,23334.26,12935.352,6620.295,2958.889,1689.624,788.745,406.024,193.891,2.756],
					["_NaN_","_NaN_",39051.336,24696.34,13608.331,7123.375,3184.613,1647.396,833.15,366.521,245.46,2.649],
					["_NaN_","_NaN_",39147.262,24067.131,13863.771,7126.104,3441.029,1726.254,860.723,427.286,212.588,2.437]
				],
				"au_mean": ["_NaN_","_NaN_",38968.288,24286.47925,13234.43425,6773.994,3159.268,1669.57575,815.572,394.16025,211.04075,2.67475],
				"au_std": ["_NaN_","_NaN_",191.7625585,753.4405887,611.3217101,435.7935265,209.4230378,48.58547656,38.10616931,27.70693772,24.73366639,0.1798191221],
				"uM_fluorescein": [50,25,12.5,6.25,3.125,1.5625,0.78125,0.390625,0.1953125,0.09765625,0.048828125],
				"uM_per_au": ["_NaN_","_NaN_",0.0003207736506,0.0002573448352,0.0002361264517,0.0002306615565,0.0002472882959,0.000233966623,0.0002394791631,0.0002477577331,0.000231368231],
				"mean_uM_per_au": 0.0002612266235,
				"experiment_Abs600": [
					[0.7792,0.7792,0.3851,0.6665,0.7094,0.708,0.7734,0.6646,0.0368],
					[0.646,0.7341,0.412,0.6536,0.7288,0.6522,0.7295,0.6828,0.0456],
					[0.6941,0.6465,0.457,0.7038,0.7565,0.6432,0.6939,0.6738,0.0361],
					[0.706,0.6903,0.4852,0.7268,0.662,0.7027,0.6819,0.6861,0.0349],
					[0.7702,0.7233,0.2314,0.7211,0.6737,0.6719,0.6824,0.6804,0.0461],
					[0.7206,0.6582,0.2479,0.7331,0.6569,0.6289,0.6559,0.6596,0.0376],
					[0.8181,0.6756,0.2809,0.6912,0.675,0.674,0.6776,0.6731,0.0462],
					[0.822,0.712,0.214,0.7198,0.6781,0.6792,0.6779,0.669,0.045]
				],
				"experiment_au": [
					[200.305,2455.32,3879.062,3982.191,219.053,3103.783,881.298,163.607,97.539],
					[190.948,2339.602,3707.335,3939.179,221.291,3100.28,835.599,164.263,102.827],
					[184.639,2317.063,3959.868,4065.109,225.665,3037.299,797.394,164.064,99.439],
					[192.011,2293.35,3703.882,4229.369,219.371,2980.132,794.071,161.652,101.695],
					[184.791,2608.677,1726.759,4482.474,227.725,3082.565,755.688,158.893,96.847],
					[182.866,2527.827,1794.808,4404.636,203.592,2963.548,736.41,155.539,103.386],
					[188.729,2546.908,1769.941,4476.414,218.372,3576.55,761.271,157.354,97.729],
					[194.811,2585.482,1826.395,4365.356,218.536,3074.115,765.815,164.671,101.405]
				],
				"experiment_uM_per_OD": [
					[0.009987654862,0.01098318028,0.009404551587,0.01011059878],
					[0.008432420305,0.008828934981,0.008308950978,0.008881595759],
					[0.2510968524,0.2543764647,0.2885572931,0.266047939],
					[0.2895793772,0.3100313189,0.3038357117,0.2917641335],
					[0.8724132583,0.7714540896,0.7351182864,0.6421886971],
					[0.6856363972,0.6559803724,0.5554215443,0.8033016495],
					[0.489640056,0.494489966,0.471747185,0.4747191052],
					[0.50812094,0.4903623921,0.5309411681,0.4954748934],
					[0.01325445925,0.01313468934,0.01310505284,0.01431525079],
					[0.01509172338,0.01240980464,0.01389475317,0.01384692317],
					[0.3549077113,0.3871369831,0.3847055209,0.3430114982],
					[0.3727281483,0.3842276552,0.4331501013,0.3673831369],
					[0.08346077458,0.08358165181,0.08355302193,0.08472067621],
					[0.0799256455,0.08092171136,0.08122630531,0.08175149527],
					[0.007187682125,0.007062937148,0.007139379192,0.006706718492],
					[0.00642604518,0.006215424019,0.006308476061,0.007270793705]
				],
				"experiment_net_au": [
					[93.41125,84.05425,77.74525,85.11725],
					[77.89725,75.97225,81.83525,87.91725],
					[2348.42625,2232.70825,2210.16925,2186.45625],
					[2501.78325,2420.93325,2440.01425,2478.58825],
					[3772.16825,3600.44125,3852.97425,3596.98825],
					[1619.86525,1687.91425,1663.04725,1719.50125],
					[3875.29725,3832.28525,3958.21525,4122.47525],
					[4375.58025,4297.74225,4369.52025,4258.46225],
					[112.15925,114.39725,118.77125,112.47725],
					[120.83125,96.69825,111.47825,111.64225],
					[2996.88925,2993.38625,2930.40525,2873.23825],
					[2975.67125,2856.65425,3469.65625,2967.22125],
					[774.40425,728.70525,690.50025,687.17725],
					[648.79425,629.51625,654.37725,658.92125],
					[56.71325,57.36925,57.17025,54.75825],
					[51.99925,48.64525,50.46025,57.77725]
				],
				"experiment_net_Abs600": [
					[0.73295,0.59975,0.64785,0.65975],
					[0.72395,0.67435,0.77185,0.77575],
					[0.73295,0.68785,0.60025,0.64405],
					[0.67705,0.61195,0.62935,0.66575],
					[0.33885,0.36575,0.41075,0.43895],
					[0.18515,0.20165,0.23465,0.16775],
					[0.62025,0.60735,0.65755,0.68055],
					[0.67485,0.68685,0.64495,0.67355],
					[0.66315,0.68255,0.71025,0.61575],
					[0.62745,0.61065,0.62875,0.63185],
					[0.66175,0.60595,0.59695,0.65645],
					[0.62565,0.58265,0.62775,0.63295],
					[0.72715,0.68325,0.64765,0.63565],
					[0.63615,0.60965,0.63135,0.63165],
					[0.61835,0.63655,0.62755,0.63985],
					[0.63415,0.61335,0.62685,0.62275]
				],
				"parameters": {
					"fluorescence_unit": "MEFL"
				}
			}
		],
		[
			{
				"LUDOX_Abs600": [
					[0.049],
					[0.048],
					[0.05],
					[0.051]
				],
				"water_Abs600": [
					[0.035],
					[0.037],
					[0.037],
					[0.039]
				],
				"LUDOX_mean": 0.0495,
				"water_mean": 0.037,
				"net_Abs600": 0.0125,
				"reference_OD600": 0.0425,
				"OD600_per_Abs600": 3.4,
				"au_raw": [
					[48203,34501,23537,13523,7296,3787,2083,1216,690,651,995,453],
					[52211,39391,23831,14111,7347,4101,2127,1435,598,499,665,1275],
					[54728,39574,25262,14131,7575,4102,2071,1105,679,605,326,1307],
					[52202,35801,24225,14050,7376,3993,2110,1336,578,540,537,1029]
				],
				"au_mean": [51836,37316.75,24213.75,13953.75,7398.5,3995.75,2097.75,1273,636.25,573.75,630.75,1016],
				"au_std": [2697.958117,2557.579373,753.5345049,289.2258345,122.225202,148.2686188,25.42144764,143.3945606,56.48819936,67.50493809,280.1860989,395.347948],
				"uM_fluorescein": [50,25,12.5,6.25,3.125,1.5625,0.78125,0.390625,0.1953125,0.09765625,0.048828125],
				"uM_per_au": [0.0009645806004,0.0006699404423,0.0005162356099,0.0004479082684,0.0004223829155,0.0003910404805,0.000372422834,0.0003068538885,0.0003069744597,0.0001702069717,7.741280222e-05],
				"mean_uM_per_au": 0.0004895015433,
				"experiment_Abs600": [
					[0.188,0.28,0.093,0.221,0.283,0.077,0.296,0.267,0.038],
					[0.228,0.26,0.1,0.167,0.307,0.069,0.271,0.274,0.039],
					[0.224,0.273,0.089,0.207,0.337,0.085,0.33,0.271,0.036],
					[0.219,0.269,0.096,0.249,0.322,0.081,0.296,0.272,0.039],
					[0.197,0.173,0.091,0.209,0.189,0.115,0.207,0.204,0.032],
					[0.23,0.184,0.113,0.242,0.214,0.122,0.201,0.215,0.036],
					[0.223,0.165,0.106,0.196,0.197,0.118,0.217,0.216,0.032],
					[0.253,0.223,0.096,0.22,0.203,0.121,0.216,0.209,0.039]
				],
				"experiment_au": [
					[408,1279,665,970,271,332,296,318,247],
					[549,810,686,1154,501,476,389,263,204],
					[1002,613,513,965,240,395,324,238,283],
					[240,744,611,952,272,412,340,277,204],
					[707,1078,1235,1692,350,849,171,109,285],
					[858,1124,2039,1779,713,400,396,160,271],
					[685,1158,1613,1837,752,661,246,415,152],
					[745,889,1185,1353,360,507,318,332,135]
				],
				"experiment_uM_per_OD": [
					[0.127813488,0.2080638311,0.5646151802,-0.02835490705],
					[0.3925655904,0.4385000369,0.3199790598,0.3154931355],
					[0.5988598582,0.3478080092,0.2074289295,0.2929443355],
					[0.8606090229,0.8410287729,1.006371839,0.4793825474],
					[1.033672275,0.9648998009,0.6804601495,0.8437080287],
					[2.643831865,3.419433439,2.863364593,2.287190617],
					[0.5486303911,0.9861876065,0.5900031713,0.4632409513],
					[1.197855984,1.064996122,1.429639315,0.855883023],
					[-0.002652485935,0.1210269152,-0.01713653645,-0.001778989047],
					[0.07138663987,0.3594141566,0.4335052233,0.07406729414],
					[0.212663108,0.9542543455,0.371990044,0.4651372131],
					[1.082851051,0.215308045,0.7003260158,0.4052194074],
					[0.01147291104,0.07035829186,0.02397457698,0.0360976957],
					[-0.0894203501,0.1069245644,-0.02382690459,0.03452056018],
					[0.02680731343,-0.00764989597,-0.02324613167,0.000925858792],
					[-0.1450600818,-0.09434698081,0.1133086622,0.04777893616]
				],
				"experiment_net_au": [
					[132.5,273.5,726.5,-35.5],
					[431.5,582.5,409.5,469.5],
					[1003.5,534.5,337.5,468.5],
					[802.5,848.5,882.5,613.5],
					[389.5,410.5,237.5,335.5],
					[959.5,1763.5,1337.5,909.5],
					[694.5,878.5,689.5,676.5],
					[1416.5,1503.5,1561.5,1077.5],
					[-4.5,225.5,-35.5,-3.5],
					[74.5,437.5,476.5,84.5],
					[56.5,200.5,119.5,136.5],
					[573.5,124.5,385.5,231.5],
					[20.5,113.5,48.5,64.5],
					[-104.5,120.5,-29.5,42.5],
					[42.5,-12.5,-37.5,1.5],
					[-166.5,-115.5,139.5,56.5]
				],
				"experiment_net_Abs600": [
					[0.14925,0.18925,0.18525,0.18025],
					[0.15825,0.19125,0.18425,0.21425],
					[0.24125,0.22125,0.23425,0.23025],
					[0.13425,0.14525,0.12625,0.18425],
					[0.05425,0.06125,0.05025,0.05725],
					[0.05225,0.07425,0.06725,0.05725],
					[0.18225,0.12825,0.16825,0.21025],
					[0.17025,0.20325,0.15725,0.18125],
					[0.24425,0.26825,0.29825,0.28325],
					[0.15025,0.17525,0.15825,0.16425],
					[0.03825,0.03025,0.04625,0.04225],
					[0.07625,0.08325,0.07925,0.08225],
					[0.25725,0.23225,0.29125,0.25725],
					[0.16825,0.16225,0.17825,0.17725],
					[0.22825,0.23525,0.23225,0.23325],
					[0.16525,0.17625,0.17725,0.17025]
				],
				"parameters": {
					"fluorescence_unit": "MEFL"
				}
			}
		],
		[
			{
				"LUDOX_Abs600": [
					[0.0612],
					[0.0566],
					[0.0598],
					[0.06]
				],
				"water_Abs600": [
					[0.0379],
					[0.0359],
					[0.038],
					[0.0367]
				],
				"LUDOX_mean": 0.0594,
				"water_mean": 0.037125,
				"net_Abs600": 0.022275,
				"reference_OD600": 0.0425,
				"OD600_per_Abs600": 1.907968575,
				"au_raw": [
					[911,623,443,242,129,60.7,35.9,20.4,8.3,6.3,2.9,0.48],
					[939,655,443,259,138,71.4,38.6,17.7,9.23,5.37,2.56,0.93],
					[1000,675,406,261,130.7,71.6,37.2,19,9.37,4.88,2.29,0.471],
					[998,718,450,248.7,153.6,72.4,38.6,19.5,7.33,7.48,2.87,0.747]
				],
				"au_mean": [962,667.75,435.5,252.675,137.825,69.025,37.575,19.15,8.5575,6.0075,2.655,0.657],
				"au_std": [44.23422506,39.76074278,19.94158135,8.926878887,11.21795436,5.566791416,1.297112177,1.126942767,0.9461280745,1.14476708,0.2878078062,0.2225264029],
				"uM_fluorescein": [50,25,12.5,6.25,3.125,1.5625,0.78125,0.390625,0.1953125,0.09765625,0.048828125],
				"uM_per_au": [0.05197505198,0.03743916136,0.02870264064,0.02473533195,0.02267368039,0.02263672582,0.02079174983,0.02039817232,0.0228235466,0.01625572201,0.01839100753],
				"mean_uM_per_au": 0.02723750803,
				"experiment_Abs600": [
					[0.3543,0.318,0.0764,0.0809,0.3733,0.2086,0.3536,0.3776,0.0768],
					[0.355,0.3319,0.0781,0.0852,0.3769,0.2093,0.3615,0.3849,0.0801],
					[0.3709,0.3208,0.08,0.0881,0.3761,0.2108,0.3488,0.3782,0.0826],
					[0.3675,0.3313,0.0803,0.0813,0.3703,0.21,0.3523,0.3882,0.0879],
					[0.3991,0.3532,0.3615,0.3284,0.3735,0.2752,0.3595,0.3765,0.0834],
					[0.39,0.358,0.3606,0.3367,0.3704,0.2811,0.3686,0.3815,0.0828],
					[0.4034,0.3505,0.3643,0.3377,0.3708,0.2843,0.3682,0.3755,0.0847],
					[0.3868,0.3547,0.3717,0.2905,0.369,0.2844,0.3688,0.3813,0.0866]
				],
				"experiment_au": [
					[0.98,5.85,1.52,1.82,1.01,4.69,2.08,0.99,1.09],
					[1.45,5.91,2.56,2.83,1.23,5,2.32,1.1,1.16],
					[1.19,6.26,1.78,2.02,1.2,5.1,2.24,1.04,1.17],
					[1.42,6,1.96,2.37,1.22,4.9,2.65,1.02,1.08],
					[1.11,5.93,11.1,8.01,1.09,5.21,2.19,1.36,1.18],
					[1.39,5.46,11.5,8.31,1.31,5.2,1.99,1.3,1.24],
					[1.24,5.74,11.3,7.67,1.12,5.03,1.99,0.96,1.11],
					[1.13,5.62,12.7,6.94,1.37,5.14,2.77,2.73,1.78]
				],
				"experiment_uM_per_OD": [
					[-0.02116372963,0.003540069644,-0.009538577872,0.001880355456],
					[-0.01229882066,0.0003485268218,-0.00634523192,-0.01185724935],
					[0.2711586093,0.2594662562,0.2925610291,0.2652629927],
					[0.240083423,0.2115152545,0.2323727398,0.2224829107],
					[-0.3067036032,-3.576508091,-2.026633679,-3.297677142],
					[0.4977528262,0.5199207203,0.502944385,0.5592411439],
					[-3.287158235,8.610006607,1.717119315,-9.398141926],
					[0.3852277179,0.3895022651,0.3521310459,0.3819786846],
					[-0.01830527655,-0.007402373138,-0.008882740193,-0.008068850526],
					[-0.01436405279,-0.003598696975,-0.01301166802,-0.0006235001145],
					[0.3753318036,0.4082386962,0.4146075073,0.3947690975],
					[0.2839921173,0.2748226263,0.2584142175,0.2660753337],
					[0.03676983711,0.0480209184,0.0460202153,0.06714062079],
					[0.04166098423,0.03034451579,0.0303870449,0.06925691028],
					[-0.01900677072,-0.01334946561,-0.01655183845,-0.01694474869],
					[-0.001093640855,-0.003942891986,-0.02060630601,0.06444371857]
				],
				"experiment_net_au": [
					[-0.4025,0.0675,-0.1925,0.0375],
					[-0.2725,0.0075,-0.1425,-0.2525],
					[4.4675,4.5275,4.8775,4.6175],
					[4.5475,4.0775,4.3575,4.2375],
					[0.1375,1.1775,0.3975,0.5775],
					[9.7175,10.1175,9.9175,11.3175],
					[0.4375,1.4475,0.6375,0.9875],
					[6.6275,6.9275,6.2875,5.5575],
					[-0.3725,-0.1525,-0.1825,-0.1625],
					[-0.2925,-0.0725,-0.2625,-0.0125],
					[3.3075,3.6175,3.7175,3.5175],
					[3.8275,3.8175,3.6475,3.7575],
					[0.6975,0.9375,0.8575,1.2675],
					[0.8075,0.6075,0.6075,1.3875],
					[-0.3925,-0.2825,-0.3425,-0.3625],
					[-0.0225,-0.0825,-0.4225,1.3475]
				],
				"experiment_net_Abs600": [
					[0.2715,0.2722,0.2881,0.2847],
					[0.3163,0.3072,0.3206,0.304],
					[0.2352,0.2491,0.238,0.2485],
					[0.2704,0.2752,0.2677,0.2719],
					[-0.0064,-0.0047,-0.0028,-0.0025],
					[0.2787,0.2778,0.2815,0.2889],
					[-0.0019,0.0024,0.0053,-0.0015],
					[0.2456,0.2539,0.2549,0.2077],
					[0.2905,0.2941,0.2933,0.2875],
					[0.2907,0.2876,0.288,0.2862],
					[0.1258,0.1265,0.128,0.1272],
					[0.1924,0.1983,0.2015,0.2016],
					[0.2708,0.2787,0.266,0.2695],
					[0.2767,0.2858,0.2854,0.286],
					[0.2948,0.3021,0.2954,0.3054],
					[0.2937,0.2987,0.2927,0.2985]
				],
				"parameters": {
					"fluorescence_unit": "MEFL"
				}
			}
		],
		[
			{
				"LUDOX_Abs600": [
					[0.050443],
					[0.058056],
					[0.053476],
					[0.053839]
				],
				"water_Abs600": [
					[0.045547],
					[0.045989],
					[0.044535],
					[0.046621]
				],
				"LUDOX_mean": 0.0539535,
				"water_mean": 0.045673,
				"net_Abs600": 0.0082805,
				"reference_OD600": 0.0425,
				"OD600_per_Abs600": 5.132540306,
				"au_raw": [
					[3925.25,2741.83,1723.05,929.54,489.702,247.848,125.216,61.7936,30.7206,15.3546,7.82544,0.407975],
					[4024.04,2754.28,1695.55,906.011,456.303,256.511,127.241,60.6018,30.2469,14.9261,7.67313,0.368962],
					[4036.51,2729.74,1678.08,915.755,484.516,245.721,126.256,60.9022,30.0971,14.8438,7.41373,0.391324],
					[4022.96,2661.73,1730.81,900.897,501.185,249.626,125.751,62.6442,30.5738,15.2106,7.73331,0.30528]
				],
				"au_mean": [4002.19,2721.895,1706.8725,913.05075,482.9265,249.9265,126.116,61.48545,30.4096,15.083775,7.6614025,0.36838525],
				"au_std": [51.6605633,41.34232577,24.43987503,12.60264592,19.06670296,4.670914721,0.861868126,0.9235214977,0.2874080607,0.2393603751,0.1765957639,0.04500422119],
				"uM_fluorescein": [50,25,12.5,6.25,3.125,1.5625,0.78125,0.390625,0.1953125,0.09765625,0.048828125],
				"uM_per_au": [0.01249315999,0.009184777517,0.007323335516,0.006845183578,0.006470964008,0.00625183804,0.006194693774,0.006353129074,0.006422725061,0.006474257936,0.006373261945],
				"mean_uM_per_au": 0.007215219732,
				"experiment_Abs600": [
					[0.252776,0.304092,0.30761,0.289793,0.339642,0.242456,0.323872,0.319498,0.0431677],
					[0.320018,0.335058,0.316942,0.320857,0.340221,0.254217,0.328264,0.291573,0.0407726],
					[0.2034,0.336924,0.34778,0.305858,0.276217,0.218908,0.28337,0.32016,0.0416441],
					[0.0859346,0.215473,0.134447,0.0867521,0.105319,0.121642,0.123246,0.137697,0.0422944],
					[0.305109,0.269016,0.0716839,0.382127,0.281348,0.198676,0.271169,0.2737,0.0461415],
					[0.333486,0.277168,0.0743253,0.417295,0.276854,0.172082,0.30556,0.281755,0.0407369],
					[0.356187,0.28853,0.0768205,0.390622,0.264887,0.198681,0.207529,0.335845,0.0416863],
					[0.57921,0.139561,0.279535,0.172134,0.123381,0.10468,0.192941,0.216831,0.0422148]
				],
				"experiment_au": [
					[1.58778,33.347,35.7243,31.6292,2.83134,17.7338,10.2741,2.52365,2.38542],
					[2.1659,36.254,37.663,34.0816,2.83745,18.218,10.1978,2.16891,2.32138],
					[1.37168,37.2012,42.9692,34.3253,2.39746,15.6629,9.28682,2.46953,2.49066],
					[0.339056,2.41438,17.8279,6.06517,0.882864,8.60664,3.91831,0.953564,2.55497],
					[2.08333,35.0784,15.0557,43.878,2.53631,19.1437,7.74873,1.95211,2.45427],
					[2.23343,38.5783,17.2684,46.4306,2.19533,15.9791,8.60299,1.9616,2.14461],
					[2.48378,41.7556,16.0994,45.7444,2.33323,17.6159,5.62802,2.42915,2.22802],
					[0.543206,17.7972,2.28958,21.2477,1.12353,6.67382,5.4936,1.56928,2.41869]
				],
				"experiment_uM_per_OD": [
					[-0.01199844461,-0.00371149492,-0.02337028884,0.08520260894],
					[-0.004661030027,-0.003017761457,-0.001202359539,-0.006613166162],
					[0.2401545652,0.2242375961,0.2285380073,-0.004137425135],
					[0.3153319428,0.3307305534,0.3350542027,1.419256699],
					[0.2537983463,0.2556539911,0.2537519825,2.159912443],
					[-0.3287928254,-0.4079558346,-0.3948630607,-0.003559090953],
					[0.2463234437,0.2249024163,0.2454018062,-0.1257015118],
					[0.2248706029,0.2101122458,0.227552494,0.5489447737],
					[0.0009771036907,0.001014313274,-0.002636790265,0.1312388378],
					[-0.001305306172,-0.004491917429,-0.003493311524,1.813172763],
					[0.1795221473,0.1684853052,0.1934765111,-2.826047432],
					[0.3123594148,0.3935960781,0.2833506493,-0.2818701072],
					[0.05355709578,0.05187557339,0.05847753673,-1.294050761],
					[0.04859397227,0.04599524286,0.04993554579,0.05782845962],
					[-0.001141125475,-0.004318392576,-0.001526281947,-0.1853560509],
					[-0.006879948259,-0.00644245594,-0.001681665336,-0.01695596941]
				],
				"experiment_net_au": [
					[-1.094085,-0.515965,-1.310185,-2.342809],
					[-0.598535,-0.448435,-0.198085,-2.138659],
					[30.665135,33.572135,34.519335,-0.267485],
					[32.396535,35.896435,39.073735,15.115335],
					[33.042435,34.981135,40.287335,15.146035],
					[12.373835,14.586535,13.417535,-0.392285],
					[28.947335,31.399735,31.643435,3.383305],
					[41.196135,43.748735,43.062535,18.565835],
					[0.149475,0.155585,-0.284405,-1.799001],
					[-0.145555,-0.486535,-0.348635,-1.558335],
					[15.051935,15.536135,12.981035,5.924775],
					[16.461835,13.297235,14.934035,3.991955],
					[7.592235,7.515935,6.604955,1.236445],
					[5.066865,5.921125,2.946155,2.811735],
					[-0.158215,-0.512955,-0.212335,-1.728301],
					[-0.729755,-0.720265,-0.252715,-1.112585]
				],
				"experiment_net_Abs600": [
					[0.1281868,0.1954288,0.0788108,-0.0386546],
					[0.1805198,0.2088968,0.2315978,0.4546208],
					[0.1795028,0.2104688,0.2123348,0.0908838],
					[0.1444268,0.1525788,0.1639408,0.0149718],
					[0.1830208,0.1923528,0.2231908,0.0098578],
					[-0.0529053,-0.0502639,-0.0477687,0.1549458],
					[0.1652038,0.1962678,0.1812688,-0.0378371],
					[0.2575378,0.2927058,0.2660328,0.0475448],
					[0.2150528,0.2156318,0.1516278,-0.0192702],
					[0.1567588,0.1522648,0.1402978,-0.0012082],
					[0.1178668,0.1296278,0.0943188,-0.0029472],
					[0.0740868,0.0474928,0.0740918,-0.0199092],
					[0.1992828,0.2036748,0.1587808,-0.0013432],
					[0.1465798,0.1809708,0.0829398,0.0683518],
					[0.1949088,0.1669838,0.1955708,0.0131078],
					[0.1491108,0.1571658,0.2112558,0.0922418]
				],
				"parameters": {
					"fluorescence_unit": "MEFL"
				}
			}
		],
		[
			{
				"LUDOX_Abs600": [
					[0.046],
					[0.045],
					[0.046],
					[0.045]
				],
				"water_Abs600": [
					[0.028],
					[0.028],
					[0.029],
					[0.029]
				],
				"LUDOX_mean": 0.0455,
				"water_mean": 0.0285,
				"net_Abs600": 0.017,
				"reference_OD600": 0.0425,
				"OD600_per_Abs600": 2.5,
				"au_raw": [
					[1200000000,920000000,590000000,380000000,200000000,100000000,52000000,26000000,14000000,6600000,3300000,78000],
					[1200000000,890000000,610000000,350000000,190000000,97000000,49000000,24000000,12000000,6300000,3100000,79000],
					[1200000000,920000000,610000000,330000000,190000000,99000000,51000000,24000000,13000000,6200000,3200000,79000],
					[1200000000,900000000,620000000,350000000,190000000,99000000,50000000,25000000,13000000,6500000,3400000,77000]
				],
				"au_mean": [1200000000,907500000,607500000,352500000,192500000,98750000,50500000,24750000,13000000,6400000,3250000,78250],
				"au_std": [0,15000000,12583057.39,20615528.13,5000000,1258305.739,1290994.449,957427.1078,816496.5809,182574.1858,129099.4449,957.4271078],
				"uM_fluorescein": [50,25,12.5,6.25,3.125,1.5625,0.78125,0.390625,0.1953125,0.09765625,0.048828125],
				"uM_per_au": [4.166666667e-08,2.754820937e-08,2.057613169e-08,1.773049645e-08,1.623376623e-08,1.582278481e-08,1.547029703e-08,1.578282828e-08,1.502403846e-08,1.525878906e-08,1.502403846e-08],
				"mean_uM_per_au": 1.958227771e-08,
				"experiment_Abs600": [
					[0.299,0.086,0.244,0.278,0.262,0.218,0.27,0.267,0.034],
					[0.295,0.08,0.24,0.27,0.266,0.22,0.285,0.247,0.034],
					[0.281,0.084,0.262,0.271,0.275,0.223,0.75,0.279,0.034],
					[0.296,0.081,0.239,0.274,0.31,0.217,0.298,0.311,0.034],
					[0.288,0.099,0.248,0.266,0.267,0.218,0.269,0.282,0.035],
					[0.286,0.105,0.252,0.272,0.273,0.213,0.277,0.277,0.034],
					[0.3,0.107,0.278,0.247,0.269,0.228,0.268,0.268,0.034],
					[0.297,0.102,0.257,0.325,0.275,0.213,0.248,0.375,0.035]
				],
				"experiment_au": [
					[4500000,31000000,17000000,28000000,4200000,14000000,7300000,4300000,4400000],
					[4600000,29000000,17000000,26000000,4500000,14000000,7900000,3800000,3800000],
					[4100000,32000000,19000000,25000000,4300000,14000000,7500000,4500000,3900000],
					[4300000,29000000,17000000,26000000,5200000,14000000,8200000,5100000,43000000],
					[4300000,34000000,17000000,23000000,4900000,13000000,6800000,4200000,4100000],
					[4200000,38000000,18000000,24000000,4300000,13000000,7200000,4100000,4200000],
					[4500000,37000000,19000000,21000000,4200000,14000000,7000000,4000000,4300000],
					[4300000,36000000,18000000,28000000,4800000,12000000,6300000,5900000,4100000]
				],
				"experiment_uM_per_OD": [
					[-0.007403507641,-0.004510313484,-0.02065473511,-0.01347919689],
					[-0.01390457589,-0.01712962663,-0.00737562249,-0.01342784757],
					[3.992503222,4.17468338,4.312057112,4.084905243],
					[3.552134096,3.694245299,3.484294931,3.626347724],
					[0.458010314,0.4669253566,0.4906328921,0.4692086102],
					[0.4494293245,0.4771773419,0.4583941805,0.4664542556],
					[0.7479062945,0.7067913399,0.6706826615,0.6949868916],
					[0.6174973101,0.6348780563,0.5989873182,0.6269025222],
					[-0.01893670812,-0.008458867261,-0.01465617459,0.01279422863],
					[0.005053491022,-0.01477907752,-0.01837143325,0.001628463843],
					[0.3948470165,0.3905899058,0.3843736208,0.3970105618],
					[0.3521608526,0.3620253022,0.3744414859,0.3181434474],
					[0.08481496078,0.09849768429,0.03010552828,0.1025561413],
					[0.0684753421,0.07913662745,0.07547772993,0.05686656759],
					[-0.01516047307,-0.03501772014,-0.008009111538,0.009915077322],
					[-0.01740646908,-0.02099543177,-0.02515924331,0.02645476578]
				],
				"experiment_net_au": [
					[-250000,-150000,-650000,-450000],
					[-450000,-550000,-250000,-450000],
					[26250000,24250000,27250000,24250000],
					[29250000,33250000,32250000,31250000],
					[12250000,12250000,14250000,12250000],
					[12250000,13250000,14250000,13250000],
					[23250000,21250000,20250000,21250000],
					[18250000,19250000,16250000,23250000],
					[-550000,-250000,-450000,450000],
					[150000,-450000,-550000,50000],
					[9250000,9250000,9250000,9250000],
					[8250000,8250000,9250000,7250000],
					[2550000,3150000,2750000,3450000],
					[2050000,2450000,2250000,1550000],
					[-450000,-950000,-250000,350000],
					[-550000,-650000,-750000,1150000]
				],
				"experiment_net_Abs600": [
					[0.2645,0.2605,0.2465,0.2615],
					[0.2535,0.2515,0.2655,0.2625],
					[0.0515,0.0455,0.0495,0.0465],
					[0.0645,0.0705,0.0725,0.0675],
					[0.2095,0.2055,0.2275,0.2045],
					[0.2135,0.2175,0.2435,0.2225],
					[0.2435,0.2355,0.2365,0.2395],
					[0.2315,0.2375,0.2125,0.2905],
					[0.2275,0.2315,0.2405,0.2755],
					[0.2325,0.2385,0.2345,0.2405],
					[0.1835,0.1855,0.1885,0.1825],
					[0.1835,0.1785,0.1935,0.1785],
					[0.2355,0.2505,0.7155,0.2635],
					[0.2345,0.2425,0.2335,0.2135],
					[0.2325,0.2125,0.2445,0.2765],
					[0.2475,0.2425,0.2335,0.3405]
				],
				"parameters": {
					"fluorescence_unit": "MEFL"
				}
			}
		],
		[
			{
				"LUDOX_Abs600": [
					[0.048],
					[0.0483],
					[0.0481],
					[0.0484]
				],
				"water_Abs600": [
					[0.041],
					[0.0393],
					[0.0392],
					[0.0397]
				],
				"LUDOX_mean": 0.0482,
				"water_mean": 0.0398,
				"net_Abs600": 0.0084,
				"reference_OD600": 0.0425,
				"OD600_per_Abs600": 5.05952381,
				"au_raw": [
					[102378.398,62146.652,36862.648,19102.654,10254.017,5729.659,3149.86,1777.35,1163.581,780.153,584.045,404.551],
					[105307.703,62364.062,36378.375,18837.119,10543.584,5633.964,3113.961,1751.873,1145.869,738.402,577.443,430.199],
					[104839.531,61806.398,36602.773,18779.527,10394.653,5770.622,3147.845,1803.165,1157.979,775.331,519.503,419.139],
					[103415.313,61990.359,36171.023,18312.953,10302.819,5714.439,3130.597,1763.338,1162.116,788.131,561.975,417.007]
				],
				"au_mean": [103985.2362,62076.86775,36503.70475,18758.06325,10373.76825,5712.171,3135.56575,1773.9315,1157.38625,770.50425,560.7415,417.724],
				"au_std": [1339.835748,236.6347595,297.2313733,328.4186474,127.3416922,57.28242377,16.79840531,22.09889386,8.036248353,22.04278161,29.00648559,10.51459094],
				"uM_fluorescein": [50,25,12.5,6.25,3.125,1.5625,0.78125,0.390625,0.1953125,0.09765625,0.048828125],
				"uM_per_au": [0.00048083749,0.0004027265052,0.0003424309967,0.0003331900483,0.0003012405834,0.0002735387298,0.0002491575882,0.0002202029785,0.0001687530848,0.0001267432983,8.707778005e-05],
				"mean_uM_per_au": 0.0003306253727,
				"experiment_Abs600": [
					[0.4933,0.3107,0.4209,0.4434,0.5488,0.1162,0.5295,0.5395,0.0431],
					[0.5021,0.3132,0.4057,0.4513,0.5537,0.1168,0.5291,0.5349,0.0422],
					[0.515,0.3144,0.4101,0.456,0.5566,0.1157,0.5324,0.54,0.0417],
					[0.5095,0.3217,0.4203,0.4554,0.5562,0.1188,0.5273,0.5313,0.043],
					[0.5083,0.3363,0.4102,0.4648,0.5594,0.1197,0.5217,0.5319,0.0426],
					[0.5053,0.3226,0.4382,0.4595,0.5223,0.1221,0.5291,0.5348,0.0419],
					[0.5058,0.3158,0.4245,0.4491,0.5478,0.1173,0.5221,0.5212,0.0407],
					[0.5035,0.3265,0.4344,0.4607,0.5592,0.1246,0.5486,0.5494,0.0422]
				],
				"experiment_au": [
					[688.042,2958.299,4086.77,4480.092,751.651,1438.117,1266.879,667.285,597.99],
					[721.775,2983.996,4151.869,4540.519,772.489,1491.011,1272.811,698.842,598.49],
					[737.362,2986.367,4122.943,4539.867,774.329,1472.8,1260.473,685.352,590.31],
					[717.205,2990.239,4231.925,4671.553,793.163,1497.549,1289.59,682.078,616.338],
					[715.585,3056.579,4085.275,4590.163,796.494,1483.725,1269.903,695.458,567.451],
					[727.04,2935.253,4163.875,4560.014,757.4,1525.377,1291.595,706.649,609.566],
					[728.696,2944.103,4157.588,4648.288,787.928,1501.519,1292.701,682.097,618.432],
					[733.543,3244.165,4538.759,4963.57,817.42,1570.379,1373.909,710.827,613.334]
				],
				"experiment_uM_per_OD": [
					[0.0185283218,0.02296618383,0.024493653,0.02196359243],
					[0.02179304265,0.02355032776,0.02375831759,0.02456326299],
					[0.5835029341,0.5843162438,0.5823100316,0.5680103298],
					[0.5545563583,0.5533766308,0.5692395456,0.6167730072],
					[0.6084262279,0.6455633018,0.6327072391,0.6344737423],
					[0.6258478585,0.5945723288,0.6148006478,0.6627820522],
					[0.6383629913,0.6356884963,0.6283666183,0.650101111],
					[0.6230601136,0.626251651,0.6564291065,0.6874586639],
					[0.02470258319,0.02712776207,0.02720855942,0.02962383213],
					[0.02986137509,0.02684825741,0.02943942109,0.03251752046],
					[0.7745496589,0.8146131531,0.8106177449,0.798936769],
					[0.7780227909,0.7887084309,0.8183292967,0.8004572103],
					[0.09476245952,0.09563631172,0.09334810052,0.09825104846],
					[0.09671576592,0.09815693503,0.09973904342,0.1049981881],
					[0.014080131,0.01839635659,0.01643732222,0.01629229885],
					[0.01805753646,0.01943559076,0.01663836953,0.01941442019]
				],
				"experiment_net_au": [
					[127.92475,161.65775,177.24475,157.08775],
					[155.46775,166.92275,168.57875,173.42575],
					[2398.18175,2423.87875,2426.24975,2430.12175],
					[2496.46175,2375.13575,2383.98575,2684.04775],
					[3526.65275,3591.75175,3562.82575,3671.80775],
					[3525.15775,3603.75775,3597.47075,3978.64175],
					[3919.97475,3980.40175,3979.74975,4111.43575],
					[4030.04575,3999.89675,4088.17075,4403.45275],
					[191.53375,212.37175,214.21175,233.04575],
					[236.37675,197.28275,227.81075,257.30275],
					[877.99975,930.89375,912.68275,937.43175],
					[923.60775,965.25975,941.40175,1010.26175],
					[706.76175,712.69375,700.35575,729.47275],
					[709.78575,731.47775,732.58375,813.79175],
					[107.16775,138.72475,125.23475,121.96075],
					[135.34075,146.53175,121.97975,150.70975]
				],
				"experiment_net_Abs600": [
					[0.451175,0.459975,0.472875,0.467375],
					[0.466175,0.463175,0.463675,0.461375],
					[0.268575,0.271075,0.272275,0.279575],
					[0.294175,0.280475,0.273675,0.284375],
					[0.378775,0.363575,0.367975,0.378175],
					[0.368075,0.396075,0.382375,0.392275],
					[0.401275,0.409175,0.413875,0.413275],
					[0.422675,0.417375,0.406975,0.418575],
					[0.506675,0.511575,0.514475,0.514075],
					[0.517275,0.480175,0.505675,0.517075],
					[0.074075,0.074675,0.073575,0.076675],
					[0.077575,0.079975,0.075175,0.082475],
					[0.487375,0.486975,0.490275,0.485175],
					[0.479575,0.486975,0.479975,0.506475],
					[0.497375,0.492775,0.497875,0.489175],
					[0.489775,0.492675,0.479075,0.507275]
				],
				"parameters": {
					"fluorescence_unit": "MEFL"
				}
			}
		],
		[
			{
				"LUDOX_Abs600": [
					[0.0433],
					[0.0467],
					[0.048],
					[0.0429]
				],
				"water_Abs600": [
					[0.035],
					[0.0356],
					[0.0355],
					[0.0351]
				],
				"LUDOX_mean": 0.045225,
				"water_mean": 0.0353,
				"net_Abs600": 0.009925,
				"reference_OD600": 0.0425,
				"OD600_per_Abs600": 4.282115869,
				"au_raw": [
					[57384,34733,19498,10683,5371,2772,1419,704,357,182,100,13],
					[64313,40737,23659,13071,6529,3464,1722,861,440,222,118,13],
					[64727,41643,24207,13491,6831,3433,1783,861,447,233,122,13],
					[65545,40827,23572,12505,6659,3357,1676,908,333,242,125,13]
				],
				"au_mean": [62992.25,39485,22734,12437.5,6347.5,3256.5,1650,833.5,394.25,219.75,116.25,13],
				"au_std": [3773.713412,3194.105822,2175.568431,1237.47202,662.6459588,326.1129661,160.1145423,89.13098975,57.77759081,26.46223724,11.20639698,0],
				"uM_fluorescein": [50,25,12.5,6.25,3.125,1.5625,0.78125,0.390625,0.1953125,0.09765625,0.048828125],
				"uM_per_au": [0.0007937484373,0.0006331518298,0.0005498372482,0.0005025125628,0.0004923198109,0.0004798096115,0.0004734848485,0.0004686562687,0.0004954026633,0.0004443970421,0.0004200268817],
				"mean_uM_per_au": 0.0005315262127,
				"experiment_Abs600": [
					[0.3927,0.37,0.0478,0.3742,0.4043,0.2432,0.3734,0.3609,0.0388],
					[0.3869,0.3631,0.0469,0.3738,0.3999,0.2405,0.3647,0.3708,0.0376],
					[0.3972,0.3811,0.0481,0.3667,0.4052,0.2472,0.3699,0.3656,0.0384],
					[0.3961,0.3672,0.0483,0.3797,0.3956,0.2513,0.3707,0.3825,0.038],
					[0.415,0.38,0.0455,0.3833,0.4103,0.2647,0.3748,0.4089,0.0398],
					[0.3883,0.3635,0.0458,0.3884,0.4104,0.2671,0.4004,0.4152,0.0378],
					[0.3983,0.3897,0.0457,0.3899,0.4068,0.2436,0.381,0.4025,0.0381],
					[0.3979,0.379,0.0459,0.3849,0.405,0.2581,0.3942,0.4107,0.0379]
				],
				"experiment_au": [
					[165,608,214,1017,175,411,233,93,65],
					[169,618,197,976,168,412,229,90,66],
					[165,592,201,987,171,364,229,92,64],
					[160,585,200,995,167,405,231,94,65],
					[160,624,192,899,166,400,276,162,64],
					[156,635,198,953,160,410,268,159,68],
					[163,641,199,975,172,420,271,166,65],
					[156,666,193,981,165,427,286,167,66]
				],
				"experiment_uM_per_OD": [
					[0.03302365388,0.03499287313,0.03261051392,0.03097982944],
					[0.02942878633,0.03025330337,0.03182302619,0.02944744402],
					[0.2006564347,0.2087209293,0.1883941574,0.1937013753],
					[0.2005964864,0.2149377105,0.2010631904,0.2164498704],
					[1.729342237,1.670432551,1.528167358,1.488374721],
					[1.88517887,1.906770239,1.945160974,1.810185472],
					[0.3489343899,0.3342164791,0.3455722933,0.3353460403],
					[0.2973950915,0.312174639,0.3185949913,0.3253242284],
					[0.03536333668,0.03339509622,0.03392647234,0.03344947184],
					[0.03179755596,0.02979181238,0.03411559947,0.0319183724],
					[0.2054703198,0.2088146394,0.1737304512,0.1942024451],
					[0.1800169355,0.1835414538,0.2104919351,0.20059509],
					[0.06004953294,0.06012875947,0.05918811702,0.05979106875],
					[0.07562436785,0.06755327431,0.07245258881,0.0749912232],
					[0.008635923269,0.007262155937,0.008133893878,0.008455027794],
					[0.03058056232,0.02908456403,0.03247706537,0.03209607681]
				],
				"experiment_net_au": [
					[94.5,98.5,94.5,89.5],
					[89.5,85.5,92.5,85.5],
					[537.5,547.5,521.5,514.5],
					[553.5,564.5,570.5,595.5],
					[143.5,126.5,130.5,129.5],
					[121.5,127.5,128.5,122.5],
					[946.5,905.5,916.5,924.5],
					[828.5,882.5,904.5,910.5],
					[104.5,97.5,100.5,96.5],
					[95.5,89.5,101.5,94.5],
					[340.5,341.5,293.5,334.5],
					[329.5,339.5,349.5,356.5],
					[162.5,158.5,158.5,160.5],
					[205.5,197.5,200.5,215.5],
					[22.5,19.5,21.5,23.5],
					[91.5,88.5,95.5,96.5]
				],
				"experiment_net_Abs600": [
					[0.3552,0.3494,0.3597,0.3586],
					[0.3775,0.3508,0.3608,0.3604],
					[0.3325,0.3256,0.3436,0.3297],
					[0.3425,0.326,0.3522,0.3415],
					[0.0103,0.0094,0.0106,0.0108],
					[0.008,0.0083,0.0082,0.0084],
					[0.3367,0.3363,0.3292,0.3422],
					[0.3458,0.3509,0.3524,0.3474],
					[0.3668,0.3624,0.3677,0.3581],
					[0.3728,0.3729,0.3693,0.3675],
					[0.2057,0.203,0.2097,0.2138],
					[0.2272,0.2296,0.2061,0.2206],
					[0.3359,0.3272,0.3324,0.3332],
					[0.3373,0.3629,0.3435,0.3567],
					[0.3234,0.3333,0.3281,0.345],
					[0.3714,0.3777,0.365,0.3732]
				],
				"parameters": {
					"fluorescence_unit": "MEFL"
				}
			}
		],
		[
			{
				"LUDOX_Abs600": [
					[4.933],
					[4.894],
					[4.552],
					[4.735]
				],
				"water_Abs600": [
					[1.654],
					[1.754],
					[1.878],
					[1.812]
				],
				"LUDOX_mean": 4.7785,
				"water_mean": 1.7745,
				"net_Abs600": 3.004,
				"reference_OD600": 0.0425,
				"OD600_per_Abs600": 0.01414780293,
				"au_raw": [
					[30160,21489,12701,6126.6,3491.5,1810.5,951.09,463.12,251.25,125.75,150.38,1.592],
					[30680,21356,12790,6003.4,3094.2,2174.3,985.61,483.95,260.96,124.31,169.21,1.719],
					[30303,20001,14451,6364.6,3603.2,1903.7,940.64,474.9,258.05,131.79,153.42,1.595],
					[30239,21545,13211,6040.1,3511.5,1846.1,898.05,460.6,240.48,123.88,142.72,1.672]
				],
				"au_mean": [30345.5,21097.75,13288.25,6133.675,3425.1,1933.65,943.8475,470.6425,252.685,126.4325,153.9325,1.6445],
				"au_std": [230.5421147,735.4505988,806.4470948,162.3825396,225.8969824,164.9649963,36.07519589,10.84213501,9.097254164,3.660094489,11.13560468,0.06194890368],
				"uM_fluorescein": [50,25,12.5,6.25,3.125,1.5625,0.78125,0.390625,0.1953125,0.09765625,0.048828125],
				"uM_per_au": [0.001647690761,0.001184960482,0.0009406806765,0.001018964976,0.0009123821202,0.000808057301,0.0008277290558,0.0008299824177,0.0007729485328,0.0007723983153,0.0003172047813],
				"mean_uM_per_au": 0.0009730091111,
				"experiment_Abs600": [
					[0.25,0.222,0.156,0.225,0.24,0.184,0.226,0.232,0.047],
					[0.254,0.209,0.155,0.218,0.244,0.179,0.224,0.244,0.046],
					[0.212,0.193,0.159,0.206,0.235,0.173,0.218,0.247,0.045],
					[0.23,0.199,0.164,0.206,0.22,0.168,0.212,0.226,0.05],
					[0.199,0.19,0.144,0.222,0.223,0.188,0.2,0.226,0.047],
					[0.185,0.216,0.15,0.232,0.24,0.211,0.227,0.223,0.047],
					[0.203,0.193,0.153,0.23,0.215,0.191,0.215,0.236,0.045],
					[0.214,0.184,0.132,0.198,0.203,0.176,0.207,0.205,0.048]
				],
				"experiment_au": [
					[47.767,138.58,105.59,164.44,47.612,127.72,65.606,47.847,42.309],
					[50.915,149.17,111.05,178.97,49.814,130.92,69.479,48.27,44.296],
					[45.694,143.05,109.55,169.34,47.703,138.49,67.133,44.318,43.126],
					[49.766,152.24,113.11,178.23,49.309,137.42,70.29,47.719,35.699],
					[45.428,159.4,125.45,168.49,46.752,124.12,67.705,44.97,41.697],
					[48.873,165.21,131.56,178.85,49.177,131.57,66.719,49.331,43.459],
					[42.278,168.81,136.3,193.27,48.693,139.27,67.406,42.234,42.523],
					[48.573,174.69,139.64,190.52,49.433,142.4,70.511,48.279,27.67]
				],
				"experiment_uM_per_OD": [
					[2.098979653,3.104324766,1.718322296,3.079635201],
					[1.744928568,3.63882281,0.3114694622,2.883384286],
					[38.12410402,45.67926504,47.80233252,50.07354524],
					[56.66856519,50.3147047,59.93680519,66.82604416],
					[40.39307365,44.24402035,41.74278873,42.05153692],
					[59.47121707,60.08660873,61.46143563,79.34846179],
					[47.47319479,55.26036973,55.26556026,59.11088075],
					[49.87866111,51.03389338,57.01092691,67.84019567],
					[2.15250161,2.877535133,2.243038813,3.075972611],
					[2.024356122,2.710181441,2.915345979,3.465841723],
					[43.24690757,46.55231039,52.90101978,54.47884049],
					[40.26409839,37.74151491,46.66092125,53.75532616],
					[9.234427288,10.84365202,10.28059215,11.9703187],
					[11.7471916,9.608381026,10.57593284,12.43938604],
					[2.332945056,2.338510051,0.9444468293,2.361964749],
					[1.305756356,3.032138081,0.2410748935,2.919654754]
				],
				"experiment_net_au": [
					[6.1955,9.3435,4.1225,8.1945],
					[3.8565,7.3015,0.7065,7.0015],
					[97.0085,107.5985,101.4785,110.6685],
					[117.8285,123.6385,127.2385,133.1185],
					[64.0185,69.4785,67.9785,71.5385],
					[83.8785,89.9885,94.7285,98.0685],
					[122.8685,137.3985,127.7685,136.6585],
					[126.9185,137.2785,151.6985,148.9485],
					[6.0405,8.2425,6.1315,7.7375],
					[5.1805,7.6055,7.1215,7.8615],
					[86.1485,89.3485,96.9185,95.8485],
					[82.5485,89.9985,97.6985,100.8285],
					[24.0345,27.9075,25.5615,28.7185],
					[26.1335,25.1475,25.8345,28.9395],
					[6.2755,6.6985,2.7465,6.1475],
					[3.3985,7.7595,0.6625,6.7075]
				],
				"experiment_net_Abs600": [
					[0.203,0.207,0.165,0.183],
					[0.152,0.138,0.156,0.167],
					[0.175,0.162,0.146,0.152],
					[0.143,0.169,0.146,0.137],
					[0.109,0.108,0.112,0.117],
					[0.097,0.103,0.106,0.085],
					[0.178,0.171,0.159,0.159],
					[0.175,0.185,0.183,0.151],
					[0.193,0.197,0.188,0.173],
					[0.176,0.193,0.168,0.156],
					[0.137,0.132,0.126,0.121],
					[0.141,0.164,0.144,0.129],
					[0.179,0.177,0.171,0.165],
					[0.153,0.18,0.168,0.16],
					[0.185,0.197,0.2,0.179],
					[0.179,0.176,0.189,0.158]
				],
				"parameters": {
					"fluorescence_unit": "MEFL"
				}
			}
		],
		[
			{
				"LUDOX_Abs600": [
					[0.031],
					[0.03],
					[0.034],
					[0.032]
				],
				"water_Abs600": [
					[0.022],
					[0.023],
					[0.024],
					[0.024]
				],
				"LUDOX_mean": 0.03175,
				"water_mean": 0.02325,
				"net_Abs600": 0.0085,
				"reference_OD600": 0.0425,
				"OD600_per_Abs600": 5,
				"au_raw": [
					[91645,59186,33180,18098,9235,4590,2346,1162,587,283,138,1],
					[93188,59752,33453,18016,9447,4719,2382,1195,590,288,150,3],
					[93891,59232,33880,18214,9342,4793,2437,1179,579,285,146,1],
					[94514,57067,34925,18943,9801,4633,2559,1283,641,305,153,2]
				],
				"au_mean": [93309.5,58809.25,33859.5,18317.75,9456.25,4683.75,2431,1204.75,599.25,290.25,146.75,1.75],
				"au_std": [1234.812401,1189.519616,766.5231025,424.674287,245.5895967,90.44841992,93.17725044,53.87872184,28.21790212,10.04572878,6.5,0.9574271078],
				"uM_fluorescein": [50,25,12.5,6.25,3.125,1.5625,0.78125,0.390625,0.1953125,0.09765625,0.048828125],
				"uM_per_au": [0.0005358511191,0.0004251031938,0.0003691726103,0.0003411991102,0.0003304692664,0.0003336002135,0.0003213698067,0.0003242373937,0.0003259282436,0.0003364556417,0.000332729983],
				"mean_uM_per_au": 0.0003599088788,
				"experiment_Abs600": [
					[0.318,0.275,0.07,0.303,0.32,0.164,0.305,0.303,0.047],
					[0.367,0.273,0.071,0.352,0.33,0.179,0.3,0.332,0.046],
					[0.357,0.274,0.072,0.36,0.333,0.192,0.327,0.389,0.049],
					[0.327,0.282,0.072,0.369,0.343,0.538,0.337,0.322,0.048],
					[0.321,0.231,0.075,0.333,0.336,0.207,0.293,0.295,0.05],
					[0.341,0.257,0.078,0.346,0.346,0.212,0.295,0.3,0.05],
					[0.348,0.262,0.076,0.348,0.358,0.221,0.291,0.283,0.051],
					[0.339,0.251,0.074,0.334,0.347,0.211,0.298,0.283,0.051]
				],
				"experiment_au": [
					[65,348,241,645,364,311,191,41,26],
					[57,359,229,643,346,306,192,40,25],
					[66,343,234,615,355,306,188,38,22],
					[62,373,247,624,355,308,182,39,25],
					[64,320,268,610,68,370,189,37,22],
					[64,306,270,604,74,354,188,38,28],
					[64,308,265,581,68,384,179,39,26],
					[61,298,265,604,74,397,182,42,23]
				],
				"experiment_uM_per_OD": [
					[0.009830691649,0.006543797797,0.008831765591,0.008750224738],
					[0.009462699443,0.008822787393,0.008618792309,0.008147724406],
					[0.1003358594,0.1046935817,0.09920111393,0.1049702559],
					[0.1132526189,0.0945876227,0.09306986232,0.09454714411],
					[0.6202066134,0.5625760145,0.554999673,0.5899814705],
					[0.581298206,0.532445349,0.555371587,0.5940061322],
					[0.1723792477,0.1443742055,0.1343011845,0.1325687531],
					[0.1456520901,0.1379201938,0.1315406026,0.1436519421],
					[0.08809416597,0.08045021997,0.08186285359,0.07911347143],
					[0.009964803008,0.01106951664,0.009263841645,0.01103283224],
					[0.1716954778,0.1497490027,0.1364833329,0.04093940671],
					[0.1523076523,0.1408339091,0.1459090049,0.160357591],
					[0.04523974935,0.04641023227,0.04094083253,0.03805720278],
					[0.04684989442,0.04618650477,0.04430211021,0.04392953081],
					[0.003700324069,0.003075071502,0.002146365677,0.002926088446],
					[0.002665991695,0.00289622454,0.003406077718,0.004314365109]
				],
				"experiment_net_au": [
					[37.25,29.25,38.25,34.25],
					[36.25,36.25,36.25,33.25],
					[320.25,331.25,315.25,345.25],
					[292.25,278.25,280.25,270.25],
					[213.25,201.25,206.25,219.25],
					[240.25,242.25,237.25,237.25],
					[617.25,615.25,587.25,596.25],
					[582.25,576.25,553.25,576.25],
					[336.25,318.25,327.25,327.25],
					[40.25,46.25,40.25,46.25],
					[283.25,278.25,278.25,280.25],
					[342.25,326.25,356.25,369.25],
					[163.25,164.25,160.25,154.25],
					[161.25,160.25,151.25,154.25],
					[13.25,12.25,10.25,11.25],
					[9.25,10.25,11.25,14.25]
				],
				"experiment_net_Abs600": [
					[0.27275,0.32175,0.31175,0.28175],
					[0.27575,0.29575,0.30275,0.29375],
					[0.22975,0.22775,0.22875,0.23675],
					[0.18575,0.21175,0.21675,0.20575],
					[0.02475,0.02575,0.02675,0.02675],
					[0.02975,0.03275,0.03075,0.02875],
					[0.25775,0.30675,0.31475,0.32375],
					[0.28775,0.30075,0.30275,0.28875],
					[0.27475,0.28475,0.28775,0.29775],
					[0.29075,0.30075,0.31275,0.30175],
					[0.11875,0.13375,0.14675,0.49275],
					[0.16175,0.16675,0.17575,0.16575],
					[0.25975,0.25475,0.28175,0.29175],
					[0.24775,0.24975,0.24575,0.25275],
					[0.25775,0.28675,0.34375,0.27675],
					[0.24975,0.25475,0.23775,0.23775]
				],
				"parameters": {
					"fluorescence_unit": "MEFL"
				}
			}
		],
		[
			{
				"LUDOX_Abs600": [
					[0.036],
					[0.037],
					[0.038],
					[0.036]
				],
				"water_Abs600": [
					[0.029],
					[0.028],
					[0.03],
					[0.028]
				],
				"LUDOX_mean": 0.03675,
				"water_mean": 0.02875,
				"net_Abs600": 0.008,
				"reference_OD600": 0.0425,
				"OD600_per_Abs600": 5.3125,
				"au_raw": [
					[32608,21792,12901,6966,3695,1910,970,493,244,127,68,8],
					[32555,22235,12411,6860,3651,1814,964,492,250,133,45,9],
					[32643,22043,12359,6841,3538,1840,943,476,243,126,68,9],
					[32591,21791,12982,7074,3640,1815,926,469,241,124,69,8]
				],
				"au_mean": [32599.25,21965.25,12663.25,6935.25,3631,1844.75,950.75,482.5,244.5,127.5,62.5,8.5],
				"au_std": [36.59121024,215.3978876,323.6895375,107.6146675,66.39779113,45.13221318,20.15564437,11.90238071,3.872983346,3.872983346,11.67618659,0.5773502692],
				"uM_fluorescein": [50,25,12.5,6.25,3.125,1.5625,0.78125,0.390625,0.1953125,0.09765625,0.048828125],
				"uM_per_au": [0.001533777618,0.001138161414,0.0009871083648,0.0009011931798,0.0008606444506,0.0008469982382,0.000821719695,0.0008095854922,0.0007988241309,0.0007659313725,0.00078125],
				"mean_uM_per_au": 0.0009468211295,
				"experiment_Abs600": [
					[0.265,0.324,0.071,0.264,0.327,0.269,0.305,0.262,0.038],
					[0.26,0.359,0.076,0.29,0.332,0.308,0.316,0.257,0.039],
					[0.242,0.323,0.067,0.27,0.31,0.285,0.296,0.242,0.059],
					[0.253,0.306,0.069,0.321,0.36,0.312,0.312,0.236,0.039],
					[0.363,0.242,0.072,0.31,0.357,0.31,0.305,0.345,0.04],
					[0.4,0.22,0.072,0.286,0.338,0.279,0.314,0.391,0.038],
					[0.376,0.19,0.071,0.323,0.371,0.317,0.313,0.362,0.042],
					[0.326,0.221,0.11,0.25,0.36,0.323,0.321,0.342,0.039]
				],
				"experiment_au": [
					[53,186,126,215,55,181,90,52,44],
					[53,183,128,223,56,180,92,53,46],
					[50,191,121,214,55,193,89,50,43],
					[50,187,123,208,56,195,90,48,47],
					[54,173,137,222,55,185,90,54,46],
					[55,163,134,218,55,187,87,55,44],
					[57,140,127,210,58,193,88,57,42],
					[54,144,120,176,56,191,78,56,48]
				],
				"experiment_uM_per_OD": [
					[0.006444299346,0.006593300487,0.004494959742,0.004258665562],
					[0.00502435829,0.005002811334,0.00643702587,0.005682998703],
					[0.08966903366,0.07801767239,0.09318128004,0.09650322912],
					[0.1150709694,0.1193223725,0.1157701854,0.09954465571],
					[0.5297701819,0.4586879927,0.5825854489,0.5505569107],
					[0.5804146601,0.5614880951,0.5363105545,0.201764325],
					[0.1375631153,0.1288287406,0.1331272972,0.1047816053],
					[0.1184820741,0.127277406,0.105307611,0.1131999765],
					[0.006292150178,0.006801306823,0.00669390249,0.006199135784],
					[0.005689550001,0.00605692961,0.00707999083,0.006199135784],
					[0.10760764,0.09105163959,0.1093360529,0.09965991824],
					[0.09371463485,0.1075790514,0.09653183078,0.09318128004],
					[0.03069906955,0.0307679788,0.03108783654,0.02989797547],
					[0.03069906955,0.02769826627,0.02846307006,0.02121345383],
					[0.005716270683,0.006686055007,0.004494959742,0.002781146743],
					[0.00532456891,0.005132473831,0.00672019433,0.006573266359]
				],
				"experiment_net_au": [
					[8,8,5,5],
					[9,10,12,9],
					[141,138,146,142],
					[128,118,95,99],
					[81,83,76,78],
					[92,89,82,75],
					[170,178,169,163],
					[177,173,165,131],
					[10,11,10,11],
					[10,10,13,11],
					[136,135,148,150],
					[140,142,148,146],
					[45,47,44,45],
					[45,42,43,33],
					[7,8,5,3],
					[9,10,12,11]
				],
				"experiment_net_Abs600": [
					[0.22125,0.21625,0.19825,0.20925],
					[0.31925,0.35625,0.33225,0.28225],
					[0.28025,0.31525,0.27925,0.26225],
					[0.19825,0.17625,0.14625,0.17725],
					[0.02725,0.03225,0.02325,0.02525],
					[0.02825,0.02825,0.02725,0.06625],
					[0.22025,0.24625,0.22625,0.27725],
					[0.26625,0.24225,0.27925,0.20625],
					[0.28325,0.28825,0.26625,0.31625],
					[0.31325,0.29425,0.32725,0.31625],
					[0.22525,0.26425,0.24125,0.26825],
					[0.26625,0.23525,0.27325,0.27925],
					[0.26125,0.27225,0.25225,0.26825],
					[0.26125,0.27025,0.26925,0.27725],
					[0.21825,0.21325,0.19825,0.19225],
					[0.30125,0.34725,0.31825,0.29825]
				],
				"parameters": {
					"fluorescence_unit": "MEFL"
				}
			}
		],
		[
			{
				"LUDOX_Abs600": [
					[0.061],
					[0.062],
					[0.063],
					[0.061]
				],
				"water_Abs600": [
					[0.039],
					[0.039],
					[0.043],
					[0.039]
				],
				"LUDOX_mean": 0.06175,
				"water_mean": 0.04,
				"net_Abs600": 0.02175,
				"reference_OD600": 0.0425,
				"OD600_per_Abs600": 1.954022989,
				"au_raw": [
					[9.167,10.099,8.136,3.694,4.01,2.294,1.263,0.983,0.373,0.592,0.222,-0.023],
					[11.393,9.779,7.816,7.466,4.847,2.392,-0.028,1.651,1.091,0.514,0.439,0.097],
					[10.944,7.577,4.492,4.709,3.648,1.98,1.079,0.512,1.039,0.696,0.329,-0.046],
					[8.969,8.87,5.894,5.118,4.076,2.264,1.473,1.201,0.773,0.186,0.317,0.039]
				],
				"au_mean": [10.11825,9.08125,6.5845,5.24675,4.14525,2.2325,0.94675,1.08675,0.819,0.497,0.32675,0.01675],
				"au_std": [1.229159977,1.129906301,1.710661763,1.59602159,0.5042482028,0.1769849334,0.6694726158,0.4734739521,0.328337225,0.2203300554,0.08883083173,0.06442760795],
				"uM_fluorescein": [50,25,12.5,6.25,3.125,1.5625,0.78125,0.390625,0.1953125,0.09765625,0.048828125],
				"uM_per_au": [4.941565982,2.752924983,1.898397752,1.191213608,0.7538749171,0.6998880179,0.8251914444,0.3594432942,0.238476801,0.1964914487,0.1494357307],
				"mean_uM_per_au": 1.459259856,
				"experiment_Abs600": [
					[0.143,0.141,0.054,0.112,0.11,0.086,0.113,0.128,0.062],
					[0.149,0.153,0.058,0.112,0.12,0.098,0.108,0.117,0.066],
					[0.136,0.139,0.052,0.12,0.121,0.088,0.109,0.125,0.05],
					[0.161,0.184,0.054,0.13,0.125,0.1,0.124,0.13,0.053],
					[0.066,0.152,0.054,0.128,0.127,0.089,0.123,0.13,0.051],
					[0.065,0.15,0.054,0.142,0.136,0.09,0.121,0.124,0.056],
					[0.077,0.17,0.058,0.136,0.14,0.093,0.123,0.132,0.057],
					[0.067,0.19,0.057,0.153,0.143,0.097,0.136,0.124,0.048]
				],
				"experiment_au": [
					[0.141,0.045,0.028,0.302,0.057,0.224,0.15,-0.108,0.165],
					[0,0.046,0.028,0.441,-0.029,0.023,0.091,-0.051,0.08],
					[0.39,0.115,-0.104,0.012,0.075,0.122,0.006,0.096,0.006],
					[0.547,0.145,-0.023,0.306,0.121,0.098,0.206,-0.058,0.052],
					[0.08,0.093,-0.011,0.681,0.018,0.149,0.171,0.006,0.219],
					[0.144,0.12,0.08,0.592,-0.035,0.433,0.086,-0.041,0.051],
					[0.006,0.058,0.046,0.4,-0.085,0.202,-0.017,0.122,0.023],
					[0.125,0.069,-0.069,0.396,0.058,0.472,0.084,-0.227,-0.116]
				],
				"experiment_uM_per_OD": [
					[0.7629322089,-0.5000110976,3.347974783,3.686842135],
					[4.060712444,21.34596733,-2.60134529,9.969749173],
					[-0.1252540431,-0.1005304584,0.5503995968,0.5310221285],
					[0.2883468862,0.5240313342,-0.001728698358,0.06271933732],
					[2.823828769,5.647657537,12.11679253,7.584664048],
					[6.464467511,-2.030356222,2.287067928,19.00600123],
					[3.640638743,5.716736324,-0.5955067793,2.720869528],
					[7.046488818,4.982540844,3.44889339,2.771768353],
					[-0.01944785653,-1.123415492,0.2120145987,0.743834208],
					[-0.4624401086,-0.9410660091,-1.371522682,-0.002304931145],
					[5.157571552,-0.7312394056,1.831090492,0.7811896898],
					[2.510070016,9.995086952,3.462973163,8.82821556],
					[1.343503689,0.5316874864,-0.8302165819,1.779667078],
					[1.38035147,0.3512480665,-0.9212545285,0.2598654127],
					[-1.881138123,-1.483411777,0.4474859179,-1.276694582],
					[-0.5738261669,-1.195478562,0.6801193256,-3.435871634]
				],
				"experiment_net_au": [
					[0.08275,-0.05825,0.33175,0.48875],
					[0.02175,0.08575,-0.05225,0.06675],
					[-0.01325,-0.01225,0.05675,0.08675],
					[0.03475,0.06175,-0.00025,0.01075],
					[-0.03025,-0.03025,-0.16225,-0.08125],
					[-0.06925,0.02175,-0.01225,-0.12725],
					[0.24375,0.38275,-0.04625,0.24775],
					[0.62275,0.53375,0.34175,0.33775],
					[-0.00125,-0.08725,0.01675,0.06275],
					[-0.04025,-0.09325,-0.14325,-0.00025],
					[0.16575,-0.03525,0.06375,0.03975],
					[0.09075,0.37475,0.14375,0.41375],
					[0.09175,0.03275,-0.05225,0.14775],
					[0.11275,0.02775,-0.07525,0.02575],
					[-0.16625,-0.10925,0.03775,-0.11625],
					[-0.05225,-0.09925,0.06375,-0.28525]
				],
				"experiment_net_Abs600": [
					[0.081,0.087,0.074,0.099],
					[0.004,0.003,0.015,0.005],
					[0.079,0.091,0.077,0.122],
					[0.09,0.088,0.108,0.128],
					[-0.008,-0.004,-0.01,-0.008],
					[-0.008,-0.008,-0.004,-0.005],
					[0.05,0.05,0.058,0.068],
					[0.066,0.08,0.074,0.091],
					[0.048,0.058,0.059,0.063],
					[0.065,0.074,0.078,0.081],
					[0.024,0.036,0.026,0.038],
					[0.027,0.028,0.031,0.035],
					[0.051,0.046,0.047,0.062],
					[0.061,0.059,0.061,0.074],
					[0.066,0.055,0.063,0.068],
					[0.068,0.062,0.07,0.062]
				],
				"parameters": {
					"fluorescence_unit": "MEFL"
				}
			}
		],
		[
			{
				"LUDOX_Abs600": [
					[0.0716],
					[0.067],
					[0.0786],
					[0.0794]
				],
				"water_Abs600": [
					[0.0504],
					[0.0495],
					[0.0548],
					[0.0515]
				],
				"LUDOX_mean": 0.07415,
				"water_mean": 0.05155,
				"net_Abs600": 0.0226,
				"reference_OD600": 0.0425,
				"OD600_per_Abs600": 1.880530973,
				"au_raw": [
					[6993713152,4664998912,2757781760,1512656512,799286016,413825344,209107536,106282544,54797164,28542044,14721384,124429],
					[6994282496,4639565824,2784873216,1467214592,771656320,406043200,208356368,104360488,55321748,28368554,15199877,124750],
					[7034079744,4603968512,2685821184,1485023104,787350592,394633088,205018864,103319480,54941944,27761394,14167679,125124],
					[6890537472,4556836352,2682362112,1473290112,718570304,397302688,210155360,106058992,56120756,28672392,14673794,121875]
				],
				"au_mean": [6978153216,4616342400,2727709568,1484546080,769215808,402951080,208159532,105005376,55295403,28336096,14690683.5,124044.5],
				"au_std": [61390988.51,46907236.24,51585036.15,20145315.68,35609038.99,8735066.242,2219953.52,1414141.746,593036.5361,402842.1895,421916.0672,1473.953979],
				"uM_fluorescein": [50,25,12.5,6.25,3.125,1.5625,0.78125,0.390625,0.1953125,0.09765625,0.048828125],
				"uM_per_au": [7.165219572e-09,5.415542833e-09,4.582599316e-09,4.210041092e-09,4.062579016e-09,3.877641921e-09,3.753131036e-09,3.720047629e-09,3.532165233e-09,3.446355137e-09,3.323747666e-09],
				"mean_uM_per_au": 4.429680836e-09,
				"experiment_Abs600": [
					[0.2739,0.2269,0.1886,0.2317,0.2385,0.225,0.2352,0.2386,0.0544],
					[0.2744,0.2378,0.1939,0.2382,0.2453,0.2392,0.2479,0.2492,0.0542],
					[0.2839,0.2422,0.2023,0.2462,0.2513,0.2415,0.2405,0.2521,0.0601],
					[0.3009,0.2488,0.1997,0.2392,0.2551,0.2483,0.256,0.2595,0.0661],
					[0.2438,0.2512,0.1919,0.256,0.258,0.2454,0.2377,0.2333,0.0718],
					[0.2555,0.258,0.1913,0.2624,0.2672,0.2601,0.2352,0.2406,0.0649],
					[0.254,0.2674,0.2005,0.2642,0.2729,0.2559,0.2516,0.242,0.0624],
					[0.2596,0.255,0.202,0.269,0.2682,0.2633,0.2574,0.2478,0.065]
				],
				"experiment_au": [
					[7477018,18304186,92280920,19945938,5114009,14911167,10002512,7572226,4037234],
					[7735015,18825954,95620016,20476430,5241410,16485534,10462396,7761962,4177991],
					[7861544,18430200,93995360,20618560,5340882,16183217,9762953,7845682,4189829],
					[8250236,18832544,91825496,19444350,5187812,16097423,10240624,7783974,4083331],
					[7546268,18173214,82185672,20125928,5227176,19225842,10347956,7583834,4449310],
					[7710888,19158336,88825728,20692164,5471820,20698218,9925180,7906416,4088193],
					[7873328,19305326,93067136,20730646,5446330,20270764,10943415,7771625,4066250],
					[7702300,19094108,88159088,20668830,5369930,20299472,10701565,7676644,4251994]
				],
				"experiment_uM_per_OD": [
					[0.03663492354,0.03942138772,0.03907546278,0.04013123326],
					[0.04363137451,0.04299429842,0.04533374461,0.0419954113],
					[0.2026203193,0.1970207083,0.1869880379,0.1854477368],
					[0.1748375789,0.1806369719,0.1740277772,0.182670121],
					[1.650352279,1.643624812,1.51715249,1.508626108],
					[1.423838014,1.552280864,1.521108154,1.42160911],
					[0.2197661685,0.2187458875,0.2110264108,0.203717617],
					[0.1943093772,0.1947615311,0.1934704617,0.1882587272],
					[0.01232571553,0.01351132219,0.01432460668,0.01216569277],
					[0.01246008498,0.01471941636,0.01403405229,0.01347881637],
					[0.1556970178,0.1641904207,0.1580895941,0.1512021673],
					[0.1939778263,0.1971051083,0.1961775242,0.1892717459],
					[0.07938376263,0.07978968084,0.07383822204,0.07373820646],
					[0.08290299896,0.07832669469,0.08422916416,0.07878915173],
					[0.04527046093,0.0450937018,0.04544479039,0.04299521581],
					[0.04683875574,0.04919033512,0.0470333323,0.04434832148]
				],
				"experiment_net_au": [
					[3281990,3539987,3666516,4055208],
					[3351240,3515860,3678300,3507272],
					[14109158,14630926,14235172,14637516],
					[13978186,14963308,15110298,14899080],
					[88085892,91424988,89800332,87630468],
					[77990644,84630700,88872108,83964060],
					[15750910,16281402,16423532,15249322],
					[15930900,16497136,16535618,16473802],
					[918981,1046382,1145854,992784],
					[1032148,1276792,1251302,1174902],
					[10716139,12290506,11988189,11902395],
					[15030814,16503190,16075736,16104444],
					[5807484,6267368,5567925,6045596],
					[6152928,5730152,6748387,6506537],
					[3377198,3566934,3650654,3588946],
					[3388806,3711388,3576597,3481616]
				],
				"experiment_net_Abs600": [
					[0.211025,0.211525,0.221025,0.238025],
					[0.180925,0.192625,0.191125,0.196725],
					[0.164025,0.174925,0.179325,0.185925],
					[0.188325,0.195125,0.204525,0.192125],
					[0.125725,0.131025,0.139425,0.136825],
					[0.129025,0.128425,0.137625,0.139125],
					[0.168825,0.175325,0.183325,0.176325],
					[0.193125,0.199525,0.201325,0.206125],
					[0.175625,0.182425,0.188425,0.192225],
					[0.195125,0.204325,0.210025,0.205325],
					[0.162125,0.176325,0.178625,0.185425],
					[0.182525,0.197225,0.193025,0.200425],
					[0.172325,0.185025,0.177625,0.193125],
					[0.174825,0.172325,0.188725,0.194525],
					[0.175725,0.186325,0.189225,0.196625],
					[0.170425,0.177725,0.179125,0.184925]
				],
				"parameters": {
					"fluorescence_unit": "MEFL"
				}
			}
		],
		[
			{
				"LUDOX_Abs600": [
					[0.097],
					[0.092],
					[0.09],
					[0.091]
				],
				"water_Abs600": [
					[0.082],
					[0.08],
					[0.082],
					[0.082]
				],
				"LUDOX_mean": 0.0925,
				"water_mean": 0.0815,
				"net_Abs600": 0.011,
				"reference_OD600": 0.0425,
				"OD600_per_Abs600": 3.863636364,
				"au_raw": [
					[35189,28288,20495,16652,12162,8151,8016,8072,8362,7632,5075,8434],
					[34588,27070,18993,18141,11546,10531,8528,8507,7813,7638,5168,8517],
					[34302,28580,20980,16855,11988,9524,9391,8676,8107,7997,5116,8691],
					[34386,27353,21253,16614,11953,10064,8787,8667,7569,7550,5128,8053]
				],
				"au_mean": [34616.25,27822.75,20430.25,17065.5,11912.25,9567.5,8680.5,8480.5,7962.75,7704.25,5121.75,8423.75],
				"au_std": [400.2535655,725.0707437,1008.13735,724.7631797,260.7123255,1030.082359,571.830103,283.1825089,345.2886474,199.2525617,38.28293789,269.3688611],
				"uM_fluorescein": [50,25,12.5,6.25,3.125,1.5625,0.78125,0.390625,0.1953125,0.09765625,0.048828125],
				"uM_per_au": [0.001444408334,0.0008985452552,0.0006118378385,0.0003662359732,0.0002623349913,0.0001633133002,9.0000576e-05,4.606155297e-05,2.452827227e-05,1.267563358e-05,9.533484649e-06],
				"mean_uM_per_au": 0.0004604534717,
				"experiment_Abs600": [
					[0.681,0.7495,0.198,0.7775,0.781,0.7615,0.729,0.7285,0.087],
					[0.6595,0.7035,0.168,0.734,0.6505,0.7015,0.7275,0.6735,0.088],
					[0.6635,0.7295,0.167,0.752,0.659,0.7205,0.419,0.7025,0.085],
					[0.655,0.724,0.162,0.708,0.727,0.6975,0.6985,0.684,0.085],
					[0.666,0.957,0.1645,0.6915,0.747,0.719,0.962,0.944,0.085],
					[0.6385,0.734,0.1295,0.6155,0.773,0.666,0.665,0.729,0.085],
					[0.6445,0.731,0.131,0.6445,0.754,0.611,0.6975,0.7275,0.085],
					[0.626,0.668,0.128,0.67,0.759,0.6395,0.6885,0.695,0.085]
				],
				"experiment_au": [
					[27,1181,873,1539,46,1396,280,59,47],
					[43,1108,635,1463,51,1281,264,45,25],
					[26,1115,625,1454,65,1287,151,25,24],
					[52,1141,614,1422,72,1252,262,28,30],
					[35,1360,651,1352,55,632,316,41,24],
					[44,1091,381,1176,57,581,233,33,22],
					[40,1065,373,1299,50,546,248,31,39],
					[33,1034,376,1363,49,583,252,47,14]
				],
				"experiment_uM_per_OD": [
					[0.0005525555825,0.00390912506,0.0003623163295,0.005831411676],
					[0.002216032988,0.004274651179,0.003372153666,0.001937824271],
					[0.2083613238,0.2097984955,0.2025972058,0.2092199067],
					[0.1831607644,0.196759456,0.192859277,0.2074348814],
					[0.9185089083,0.9084163454,0.9048353586,0.9481842783],
					[0.9747951551,1.02140797,0.9637726886,1.044740829],
					[0.2617685523,0.2653739558,0.2565664016,0.2686208802],
					[0.2621432012,0.2601491209,0.272930342,0.2740770933],
					[0.003739703792,0.005666230889,0.008503269602,0.008903834461],
					[0.005559898236,0.005696800306,0.004606923567,0.004395024427],
					[0.2426868692,0.2440817766,0.2378814263,0.2400140587],
					[0.1147622596,0.1147698945,0.1188629458,0.1207155181],
					[0.04754035683,0.04467069329,0.04561897296,0.04640186662],
					[0.03977652419,0.04310683166,0.04374110824,0.04519022332],
					[0.006464581768,0.004222678332,0.0001454254944,0.0007496929713],
					[0.00233167029,0.001626502922,0.001257673325,0.004465733388]
				],
				"experiment_net_au": [
					[2.75,18.75,1.75,27.75],
					[10.75,19.75,15.75,8.75],
					[1156.75,1083.75,1090.75,1116.75],
					[1335.75,1066.75,1040.75,1009.75],
					[848.75,610.75,600.75,589.75],
					[626.75,356.75,348.75,351.75],
					[1514.75,1438.75,1429.75,1397.75],
					[1327.75,1151.75,1274.75,1338.75],
					[21.75,26.75,40.75,47.75],
					[30.75,32.75,25.75,24.75],
					[1371.75,1256.75,1262.75,1227.75],
					[607.75,556.75,521.75,558.75],
					[255.75,239.75,126.75,237.75],
					[291.75,208.75,223.75,227.75],
					[34.75,20.75,0.75,3.75],
					[16.75,8.75,6.75,22.75]
				],
				"experiment_net_Abs600": [
					[0.593125,0.571625,0.575625,0.567125],
					[0.578125,0.550625,0.556625,0.538125],
					[0.661625,0.615625,0.641625,0.636125],
					[0.869125,0.646125,0.643125,0.580125],
					[0.110125,0.080125,0.079125,0.074125],
					[0.076625,0.041625,0.043125,0.040125],
					[0.689625,0.646125,0.664125,0.620125],
					[0.603625,0.527625,0.556625,0.582125],
					[0.693125,0.562625,0.571125,0.639125],
					[0.659125,0.685125,0.666125,0.671125],
					[0.673625,0.613625,0.632625,0.609625],
					[0.631125,0.578125,0.523125,0.551625],
					[0.641125,0.639625,0.331125,0.610625],
					[0.874125,0.577125,0.609625,0.600625],
					[0.640625,0.585625,0.614625,0.596125],
					[0.856125,0.641125,0.639625,0.607125]
				],
				"parameters": {
					"fluorescence_unit": "MEFL"
				}
			}
		],
		[
			{
				"LUDOX_Abs600": [
					[0.041],
					[0.042],
					[0.043],
					[0.043]
				],
				"water_Abs600": [
					[0.035],
					[0.036],
					[0.036],
					[0.035]
				],
				"LUDOX_mean": 0.04225,
				"water_mean": 0.0355,
				"net_Abs600": 0.00675,
				"reference_OD600": 0.0425,
				"OD600_per_Abs600": 6.296296296,
				"au_raw": [
					[423196,373297,304456,225106,163704,108348,69656,37472,19215,9744,4952,24],
					[417036,368404,290886,212984,143090,96902,60693,33238,16860,8493,4274,11],
					[416632,367961,290426,211291,144713,94577,58111,31038,15773,8099,4495,19],
					[422303,366923,289916,210093,142750,93196,55678,28760,14930,7596,4138,29]
				],
				"au_mean": [419791.75,369146.25,293921,214868.5,148564.25,98255.75,61034.5,32627,16694.5,8483,4464.75,20.75],
				"au_std": [3438.67575,2835.91953,7034.498324,6927.280683,10129.44672,6899.768613,6101.525192,3711.511642,1856.78333,917.32328,356.5944241,7.675719293],
				"uM_fluorescein": [50,25,12.5,6.25,3.125,1.5625,0.78125,0.390625,0.1953125,0.09765625,0.048828125],
				"uM_per_au": [0.0001191066761,6.772383574e-05,4.252843451e-05,2.90875582e-05,2.103467018e-05,1.590237721e-05,1.280013763e-05,1.197244613e-05,1.169921232e-05,1.151199458e-05,1.093636262e-05],
				"mean_uM_per_au": 3.525537517e-05,
				"experiment_Abs600": [
					[0.399,0.372,0.351,0.402,0.393,0.335,0.4,0.43,0.034],
					[0.426,0.447,0.411,0.441,0.453,0.389,0.438,0.47,0.033],
					[0.424,0.44,0.388,0.428,0.425,0.381,0.447,0.434,0.034],
					[0.424,0.435,0.411,0.451,0.443,0.404,0.451,0.468,0.034],
					[0.401,0.405,0.277,0.447,0.437,0.399,0.438,0.434,0.034],
					[0.447,0.442,0.294,0.473,0.447,0.424,0.46,0.465,0.034],
					[0.448,0.442,0.306,0.479,0.474,0.443,0.487,0.471,0.034],
					[0.453,0.429,0.291,0.454,0.456,0.422,0.461,0.471,0.032]
				],
				"experiment_au": [
					[2216,20825,68300,35718,2346,18313,6769,2146,1635],
					[2134,19997,64585,33485,2264,17501,6423,2040,1590],
					[2072,19860,64634,34450,2175,17863,6338,2045,1492],
					[2077,19460,61551,33106,2083,17255,6135,1914,1471],
					[2109,16561,52337,32028,2312,23297,6695,1971,1453],
					[2123,16764,53254,32563,2309,23294,6868,1978,1507],
					[2165,17556,55218,34339,2464,24951,7146,2077,1559],
					[2253,17927,58712,35943,2550,25807,7479,2148,1627]
				],
				"experiment_uM_per_OD": [
					[0.007829089159,0.006106456346,0.005241514214,0.005313810962],
					[0.006141258901,0.005643741422,0.006201869931,0.007311146482],
					[0.3192692258,0.2496007769,0.2520312542,0.2495715003],
					[0.2258227789,0.208009656,0.2189528058,0.2315054064],
					[1.186525764,0.9407188058,1.003098599,0.8953252764],
					[1.179949089,1.121933539,1.112774713,1.255373986],
					[0.5213596733,0.4401315972,0.4685663972,0.4243839034],
					[0.4138084022,0.3960127609,0.4131262213,0.4594043904],
					[0.01000423117,0.007459118168,0.006713490896,0.005147986692],
					[0.008428802816,0.008182401408,0.009662057314,0.01122547766],
					[0.311716203,0.2510224513,0.2627440382,0.2370189523],
					[0.3336830449,0.3120978305,0.3203398466,0.350243049],
					[0.07799058189,0.06577618022,0.06317305241,0.05981911884],
					[0.06957189912,0.06824434212,0.0676092089,0.07614765088],
					[0.006215208468,0.004271427858,0.004728994425,0.002655243703],
					[0.003685937532,0.003510646507,0.004738683466,0.005654184217]
				],
				"experiment_net_au": [
					[506.5,424.5,362.5,367.5],
					[399.5,413.5,455.5,543.5],
					[19115.5,18287.5,18150.5,17750.5],
					[14851.5,15054.5,15846.5,16217.5],
					[66590.5,62875.5,62924.5,59841.5],
					[50627.5,51544.5,53508.5,57002.5],
					[34008.5,31775.5,32740.5,31396.5],
					[30318.5,30853.5,32629.5,34233.5],
					[636.5,554.5,465.5,373.5],
					[602.5,599.5,754.5,840.5],
					[16603.5,15791.5,16153.5,15545.5],
					[21587.5,21584.5,23241.5,24097.5],
					[5059.5,4713.5,4628.5,4425.5],
					[4985.5,5158.5,5436.5,5769.5],
					[436.5,330.5,335.5,204.5],
					[261.5,268.5,367.5,438.5]
				],
				"experiment_net_Abs600": [
					[0.36225,0.38925,0.38725,0.38725],
					[0.36425,0.41025,0.41125,0.41625],
					[0.33525,0.41025,0.40325,0.39825],
					[0.36825,0.40525,0.40525,0.39225],
					[0.31425,0.37425,0.35125,0.37425],
					[0.24025,0.25725,0.26925,0.25425],
					[0.36525,0.40425,0.39125,0.41425],
					[0.41025,0.43625,0.44225,0.41725],
					[0.35625,0.41625,0.38825,0.40625],
					[0.40025,0.41025,0.43725,0.41925],
					[0.29825,0.35225,0.34425,0.36725],
					[0.36225,0.38725,0.40625,0.38525],
					[0.36325,0.40125,0.41025,0.41425],
					[0.40125,0.42325,0.45025,0.42425],
					[0.39325,0.43325,0.39725,0.43125],
					[0.39725,0.42825,0.43425,0.43425]
				],
				"parameters": {
					"fluorescence_unit": "MEFL"
				}
			}
		],
		[
			{
				"LUDOX_Abs600": [
					[0.048],
					[0.059],
					[0.052],
					[0.052]
				],
				"water_Abs600": [
					[0.041],
					[0.041],
					[0.041],
					[0.041]
				],
				"LUDOX_mean": 0.05275,
				"water_mean": 0.041,
				"net_Abs600": 0.01175,
				"reference_OD600": 0.0425,
				"OD600_per_Abs600": 3.617021277,
				"au_raw": [
					[90976,59512,33224,18276,9979.6,4691.3,2370,1223.3,611.04,306.03,150.73,3.869],
					[93715,60521,35095,18987,9013.6,4766.5,2462.9,1252.5,633.33,324.5,168.33,4.159],
					[92989,59865,36027,19082,9083.3,4725.2,2374.5,1239.8,571.22,300.61,148.15,3.871],
					[95375,59128,34993,18988,8866,4721.6,2348.2,1167.5,579.37,301.65,149.34,3.686]
				],
				"au_mean": [93263.75,59756.5,34834.75,18833.25,9235.625,4726.15,2388.9,1220.775,598.74,308.1975,154.1375,3.89625],
				"au_std": [1823.02777,591.8966689,1170.291808,374.1616184,504.1889353,30.89902911,50.6526077,37.47455804,28.75358181,11.11919474,9.520228901,0.1954676017],
				"uM_fluorescein": [50,25,12.5,6.25,3.125,1.5625,0.78125,0.390625,0.1953125,0.09765625,0.048828125],
				"uM_per_au": [0.0005361139778,0.0004183645294,0.0003588370808,0.0003318598755,0.0003383636733,0.0003306073654,0.0003270333626,0.0003199811595,0.0003262058657,0.0003168625638,0.0003167829049],
				"mean_uM_per_au": 0.0003556065049,
				"experiment_Abs600": [
					[0.508,0.441,0.062,0.452,0.498,0.179,0.472,0.494,0.041],
					[0.532,0.441,0.064,0.455,0.523,0.188,0.502,0.515,0.042],
					[0.537,0.45,0.064,0.455,0.528,0.188,0.504,0.51,0.041],
					[0.512,0.454,0.065,0.477,0.524,0.19,0.504,0.511,0.042],
					[0.601,0.41,0.066,0.501,0.569,0.169,0.52,0.509,0.041],
					[0.616,0.414,0.068,0.522,0.58,0.174,0.524,0.491,0.041],
					[0.619,0.414,0.067,0.516,0.58,0.167,0.525,0.528,0.041],
					[0.608,0.418,0.066,0.518,0.582,0.169,0.52,0.525,0.041]
				],
				"experiment_au": [
					[352.15,1837.8,573.54,2613.5,391.22,904.13,780.05,368.22,303.85],
					[369.29,1758.5,588.12,2644.9,398.81,918.58,816.11,378.25,314.19],
					[368.22,1766.7,592.63,2642.1,404.56,918.73,811.79,376.93,313.8],
					[356.64,1811.2,608.26,2720.3,397.98,922.97,816.11,377.47,311.99],
					[366,1709.1,628.76,2940,408.01,722.34,953.82,371.32,316.04],
					[369.53,1714.4,622.87,2979.8,410.52,761.34,957.88,363.16,312.64],
					[367.63,1689.7,638.33,2967.2,413.62,735.79,959.06,378.76,304.29],
					[368.26,1746.8,626.62,3015.1,412.13,730.68,953.54,380.95,307.13]
				],
				"experiment_uM_per_OD": [
					[0.007946932303,0.01099670426,0.01067310771,0.00881851837],
					[0.009060696952,0.009428537678,0.009055775774,0.009341203017],
					[0.3753497827,0.3558100362,0.3499372189,0.3571587166],
					[0.3725854792,0.3699799044,0.3634520171,0.37451575],
					[1.273458532,1.222845434,1.242999956,1.255767757],
					[1.287421274,1.166116798,1.273559305,1.278654876],
					[0.5512861142,0.5547563913,0.5540898507,0.5437409678],
					[0.5623683427,0.5459166582,0.5502135658,0.5577951811],
					[0.01654479677,0.0172362499,0.01822211102,0.01703119288],
					[0.01744806794,0.01755000335,0.01811650092,0.01777812691],
					[0.4231462803,0.4067923863,0.4068933946,0.4042114196],
					[0.3157354638,0.3328233238,0.3313658972,0.322191723],
					[0.1064468547,0.1072116892,0.1058282627,0.1067475693],
					[0.1314985352,0.1312353893,0.1312038697,0.131440945],
					[0.01168846973,0.01325430266,0.01311861047,0.01320383723],
					[0.01196566169,0.01065860966,0.01300293348,0.01352947195]
				],
				"experiment_net_au": [
					[37.6675,54.8075,53.7375,42.1575],
					[51.5175,55.0475,53.1475,53.7775],
					[1523.3175,1444.0175,1452.2175,1496.7175],
					[1394.6175,1399.9175,1375.2175,1432.3175],
					[259.0575,273.6375,278.1475,293.7775],
					[314.2775,308.3875,323.8475,312.1375],
					[2299.0175,2330.4175,2327.6175,2405.8175],
					[2625.5175,2665.3175,2652.7175,2700.6175],
					[76.7375,84.3275,90.0775,83.4975],
					[93.5275,96.0375,99.1375,97.6475],
					[589.6475,604.0975,604.2475,608.4875],
					[407.8575,446.8575,421.3075,416.1975],
					[465.5675,501.6275,497.3075,501.6275],
					[639.3375,643.3975,644.5775,639.0575],
					[53.7375,63.7675,62.4475,62.9875],
					[56.8375,48.6775,64.2775,66.4675]
				],
				"experiment_net_Abs600": [
					[0.466,0.49,0.495,0.47],
					[0.559,0.574,0.577,0.566],
					[0.399,0.399,0.408,0.412],
					[0.368,0.372,0.372,0.376],
					[0.02,0.022,0.022,0.023],
					[0.024,0.026,0.025,0.024],
					[0.41,0.413,0.413,0.435],
					[0.459,0.48,0.474,0.476],
					[0.456,0.481,0.486,0.482],
					[0.527,0.538,0.538,0.54],
					[0.137,0.146,0.146,0.148],
					[0.127,0.132,0.125,0.127],
					[0.43,0.46,0.462,0.462],
					[0.478,0.482,0.483,0.478],
					[0.452,0.473,0.468,0.469],
					[0.467,0.449,0.486,0.483]
				],
				"parameters": {
					"fluorescence_unit": "MEFL"
				}
			}
		],
		[
			{
				"LUDOX_Abs600": [
					[0.05],
					[0.052],
					[0.047],
					[0.054]
				],
				"water_Abs600": [
					[0.04],
					[0.04],
					[0.039],
					[0.041]
				],
				"LUDOX_mean": 0.05075,
				"water_mean": 0.04,
				"net_Abs600": 0.01075,
				"reference_OD600": 0.0425,
				"OD600_per_Abs600": 3.953488372,
				"au_raw": [
					[274887,178334,90746,48879,24677,12382,5838,3000,1479,720,358,2],
					[274884,165386,95053,49668,25393,12666,6359,3056,1518,731,356,1],
					[277959,165545,94643,49311,24702,12448,6114,2973,1449,724,352,1],
					[282124,167219,94756,50183,25259,12383,6216,3062,1460,729,357,1]
				],
				"au_mean": [277463.5,169121,93799.5,49510.25,25007.75,12469.75,6131.75,3022.75,1476.5,726,355.75,1.25],
				"au_std": [3428.213966,6197.713933,2042.9969,552.4656098,371.6731315,134.4281097,220.1096318,43.35416166,30.31501278,4.966554809,2.62995564,0.5],
				"uM_fluorescein": [50,25,12.5,6.25,3.125,1.5625,0.78125,0.390625,0.1953125,0.09765625,0.048828125],
				"uM_per_au": [0.0001802038827,0.0001478231562,0.0001332629705,0.0001262364864,0.000124961262,0.0001253032338,0.0001274106087,0.0001292283517,0.0001322807315,0.000134512741,0.0001372540408],
				"mean_uM_per_au": 0.0001315174218,
				"experiment_Abs600": [
					[0.267,0.26,0.272,0.244,0.248,0.239,0.236,0.253,0.094],
					[0.253,0.238,0.233,0.232,0.237,0.224,0.217,0.244,0.088],
					[0.255,0.237,0.225,0.24,0.23,0.231,0.227,0.238,0.087],
					[0.252,0.244,0.207,0.241,0.232,0.231,0.215,0.239,0.087],
					[0.252,0.243,0.251,0.247,0.249,0.224,0.235,0.235,0.087],
					[0.247,0.241,0.245,0.247,0.244,0.223,0.233,0.238,0.087],
					[0.258,0.241,0.249,0.244,0.247,0.224,0.236,0.247,0.087],
					[0.247,0.246,0.248,0.234,0.249,0.218,0.227,0.241,0.086]
				],
				"experiment_au": [
					[314,1356,3726,1624,324,1259,445,326,270],
					[315,1253,3402,1538,303,1230,417,303,281],
					[317,1304,3474,1581,310,1223,437,292,283],
					[317,1261,3375,1518,324,1240,443,308,278],
					[315,1449,3823,1768,337,1231,507,321,282],
					[308,1411,3532,1677,332,1202,496,276,282],
					[301,1354,3553,1776,329,1204,493,306,275],
					[308,1415,3773,1786,333,1214,481,313,290]
				],
				"experiment_uM_per_OD": [
					[0.006793795566,0.007578990118,0.007889409227,0.008035059859],
					[0.007625630057,0.006389217045,0.004590139376,0.006389217045],
					[0.2103768288,0.2184702603,0.2314536162,0.2117084985],
					[0.25383064,0.2488375494,0.2363215641,0.2417377215],
					[0.6285483589,0.7242636653,0.7847011093,0.8768821221],
					[0.7302594064,0.6961828826,0.6831036229,0.7335872906],
					[0.2898678527,0.2942013509,0.2880673612,0.2723324691],
					[0.3147613455,0.2955408909,0.3225957365,0.3472228581],
					[0.009707005848,0.005694717476,0.007635829376,0.01079691528],
					[0.01235749627,0.01168084012,0.01082470656,0.01152323492],
					[0.2183440179,0.2355220201,0.2222250778,0.2262217203],
					[0.2357693523,0.2303090555,0.2290913848,0.2423770659],
					[0.03797793287,0.03633187738,0.03852827487,0.04380266791],
					[0.05241422537,0.05059471712,0.0488774293,0.04917344971],
					[0.00981708116,0.005436704386,0.003192208366,0.006731114947],
					[0.009888398025,-0.0003920255888,0.005966789472,0.007740148789]
				],
				"experiment_net_au": [
					[36.25,37.25,39.25,39.25],
					[37.25,30.25,23.25,30.25],
					[1078.25,975.25,1026.25,983.25],
					[1171.25,1133.25,1076.25,1137.25],
					[3448.25,3124.25,3196.25,3097.25],
					[3545.25,3254.25,3275.25,3495.25],
					[1346.25,1260.25,1303.25,1240.25],
					[1490.25,1399.25,1498.25,1508.25],
					[46.25,25.25,32.25,46.25],
					[59.25,54.25,51.25,55.25],
					[981.25,952.25,945.25,962.25],
					[953.25,924.25,926.25,936.25],
					[167.25,139.25,159.25,165.25],
					[229.25,218.25,215.25,203.25],
					[48.25,25.25,14.25,30.25],
					[43.25,-1.75,28.25,35.25]
				],
				"experiment_net_Abs600": [
					[0.1775,0.1635,0.1655,0.1625],
					[0.1625,0.1575,0.1685,0.1575],
					[0.1705,0.1485,0.1475,0.1545],
					[0.1535,0.1515,0.1515,0.1565],
					[0.1825,0.1435,0.1355,0.1175],
					[0.1615,0.1555,0.1595,0.1585],
					[0.1545,0.1425,0.1505,0.1515],
					[0.1575,0.1575,0.1545,0.1445],
					[0.1585,0.1475,0.1405,0.1425],
					[0.1595,0.1545,0.1575,0.1595],
					[0.1495,0.1345,0.1415,0.1415],
					[0.1345,0.1335,0.1345,0.1285],
					[0.1465,0.1275,0.1375,0.1255],
					[0.1455,0.1435,0.1465,0.1375],
					[0.1635,0.1545,0.1485,0.1495],
					[0.1455,0.1485,0.1575,0.1515]
				],
				"parameters": {
					"fluorescence_unit": "MEFL"
				}
			}
		],
		[
			{
				"LUDOX_Abs600": [
					[0.041],
					[0.041],
					[0.041],
					[0.041]
				],
				"water_Abs600": [
					[0.029],
					[0.03],
					[0.031],
					[0.031]
				],
				"LUDOX_mean": 0.041,
				"water_mean": 0.03025,
				"net_Abs600": 0.01075,
				"reference_OD600": 0.0425,
				"OD600_per_Abs600": 3.953488372,
				"au_raw": [
					[1734530560,1126223104,743027264,370138112,251993728,215855456,94996016,48453680,21822070,11266495,3824764,236547],
					[1575556608,1436119424,697956864,581546240,280670816,124317112,78866848,38704048,22139140,13446377,4595321,237076],
					[1779658496,980581632,783616320,626566784,238787104,190640912,133229632,57038404,34330468,20342454,9641427,245699],
					[1763596800,1138474496,865373760,502089248,285248160,155486976,85392304,52831936,23046980,13697590,8584539,7477682]
				],
				"au_mean": [1713335616,1170349664,772493552,520085096,264174952,171575114,98121200,49257017,25334664.5,14688229,6661512.75,2049251],
				"au_std": [93732228.05,191144492.4,71120622.87,112433344.2,22428543.34,40068276.22,24325046.33,7860036.78,6019625.623,3924371.964,2880637.124,3618956.432],
				"uM_fluorescein": [50,25,12.5,6.25,3.125,1.5625,0.78125,0.390625,0.1953125,0.09765625,0.048828125],
				"uM_per_au": [2.91828405e-08,2.136113742e-08,1.618136484e-08,1.201726419e-08,1.182928198e-08,9.106798554e-09,7.96209178e-09,7.930342189e-09,7.709298854e-09,6.648606173e-09,7.329885393e-09],
				"mean_uM_per_au": 1.40991694e-08,
				"experiment_Abs600": [
					[0.4002624367,0.3574984674,0.301221134,0.3664613113,0.4078511076,0.1239984727,0.3625514548,0.4142105795,0.0404707225],
					[0.436258401,0.3690276062,0.3068256419,0.3846259799,0.4353417624,0.1272615611,0.3930511879,0.4196247101,0.04172850552],
					[0.4308384193,0.3822912962,0.2917912757,0.3739107561,0.4323423561,0.1273583264,0.3966315226,0.4092105878,0.04168747582],
					[0.4412906613,0.3748914848,0.3107162889,0.3980065721,0.4399590893,0.1369401704,0.38378336,0.3962689165,0.04120648013],
					[0.4114157009,0.3550233277,0.339545201,0.3511256758,0.3774136995,0.26311031,0.394008729,0.4133024915,0.04086834481],
					[0.4441108505,0.3853380347,0.3591388475,0.357569894,0.3906214438,0.2863968731,0.4410798836,0.4175307862,0.04084169533],
					[0.4492371346,0.3789740153,0.3713517005,0.3679550928,0.4223510399,0.2946315589,0.4487147921,0.3953225564,0.04083844551],
					[0.441266147,0.3741179256,0.3699959703,0.350627987,0.418934927,0.2955209257,0.4352934022,0.3728889537,0.04055645339]
				],
				"experiment_au": [
					[2076811,37738424,37200028,47857608,2419781,13029521,7746614,2210013,1500242],
					[2206186,39107564,39054160,48540396,2615122,13588570,8587414,2223926,1559791],
					[2185317,40145772,37538912,47759260,2538598,13627791,8556024,2186272,1610111],
					[2215753,40186244,40308488,56031268,2592443,14601105,8140349,2104131,1643047],
					[2029023,36831956,63735240,44756548,2340665,23235128,8739800,2197322,1648725],
					[2156983,39588736,66288148,45113072,2480753,26496476,9674969,2250568,1654262],
					[2176911,39287912,69414928,47575572,2758384,27248586,11171677,2134791,1624506],
					[2135349,38586484,67488608,48751656,2625493,25668768,9338424,2002904,1607026]
				],
				"experiment_uM_per_OD": [
					[0.00474514586,0.005478621759,0.005364148012,0.005494944236],
					[0.004143654384,0.00493782753,0.005049659924,0.004780524894],
					[0.4060644268,0.4066759035,0.4017328758,0.4110431555],
					[0.3989910387,0.3924336924,0.3966376244,0.3949151045],
					[0.4862244799,0.5007980521,0.5092422888,0.5101276936],
					[0.740011248,0.7231009543,0.7301038678,0.7122807216],
					[0.5054858689,0.4859029695,0.4931548724,0.5423765154],
					[0.4948528218,0.4888130963,0.5001150395,0.5415265],
					[0.007973099914,0.009181071769,0.008555536427,0.008872791617],
					[0.007856096723,0.008985326986,0.01082963343,0.009676310762],
					[0.4858868689,0.4905699298,0.4916287766,0.4788292265],
					[0.346002854,0.3605116716,0.3593861898,0.3360777185],
					[0.06800553003,0.07062441661,0.06960123836,0.06788994568],
					[0.07196886213,0.07183768332,0.08355795709,0.06985257197],
					[0.005837971956,0.005885424567,0.005687676873,0.005071893367],
					[0.005730906453,0.006169803952,0.00539320929,0.004343458718]
				],
				"experiment_net_au": [
					[479231.25,608606.25,587737.25,618173.25],
					[431443.25,559403.25,579331.25,537769.25],
					[36140844.25,37509984.25,38548192.25,38588664.25],
					[35234376.25,37991156.25,37690332.25,36988904.25],
					[35602448.25,37456580.25,35941332.25,38710908.25],
					[62137660.25,64690568.25,67817348.25,65891028.25],
					[46260028.25,46942816.25,46161680.25,54433688.25],
					[43158968.25,43515492.25,45977992.25,47154076.25],
					[822201.25,1017542.25,941018.25,994863.25],
					[743085.25,883173.25,1160804.25,1027913.25],
					[11431941.25,11990990.25,12030211.25,13003525.25],
					[21637548.25,24898896.25,25651006.25,24071188.25],
					[6149034.25,6989834.25,6958444.25,6542769.25],
					[7142220.25,8077389.25,9574097.25,7740844.25],
					[612433.25,626346.25,588692.25,506551.25],
					[599742.25,652988.25,537211.25,405324.25]
				],
				"experiment_net_Abs600": [
					[0.3601709041,0.3961668685,0.3907468867,0.4011991288],
					[0.3713241684,0.4040193179,0.4091456021,0.4011746145],
					[0.3174069349,0.3289360737,0.3421997636,0.3347999522],
					[0.3149317951,0.3452465022,0.3388824828,0.3340263931],
					[0.2611296015,0.2667341094,0.2516997432,0.2706247564],
					[0.2994536685,0.3190473149,0.331260168,0.3299044378],
					[0.3263697788,0.3445344474,0.3338192236,0.3579150396],
					[0.3110341432,0.3174783615,0.3278635602,0.3105364544],
					[0.3677595751,0.3952502299,0.3922508235,0.3998675568],
					[0.337322167,0.3505299113,0.3822595073,0.3788433945],
					[0.08390694021,0.08717002862,0.0872667939,0.09684863793],
					[0.2230187775,0.2463053406,0.2545400264,0.2554293932],
					[0.3224599222,0.3529596554,0.35653999,0.3436918275],
					[0.3539171965,0.4009883511,0.4086232596,0.3952018696],
					[0.374119047,0.3795331776,0.3691190553,0.3561773839],
					[0.373210959,0.3774392537,0.3552310239,0.3327974212]
				],
				"parameters": {
					"fluorescence_unit": "MEFL"
				}
			}
		],
		[
			{
				"LUDOX_Abs600": [
					[0.0667],
					[0.0617],
					[0.0628],
					[0.0668]
				],
				"water_Abs600": [
					[0.0473],
					[0.0489],
					[0.0515],
					[0.0506]
				],
				"LUDOX_mean": 0.0645,
				"water_mean": 0.049575,
				"net_Abs600": 0.014925,
				"reference_OD600": 0.0425,
				"OD600_per_Abs600": 2.847571189,
				"au_raw": [
					[59096,34020,14799,6569,3491,1693,1136,895,512,258,199,"_NaN_"],
					[55876,24619,13766,5496,2729,1457,1097,846,571,264,139,"_NaN_"],
					[54793,24187,13732,5193,2382,1732,1091,834,481,212,131,"_NaN_"],
					[53360,23779,12447,6449,3370,1818,1135,802,431,248,129,"_NaN_"]
				],
				"au_mean": [55781.25,26651.25,13686,5926.75,2993,1675,1114.75,844.25,498.75,245.5,149.5,"_NaN_"],
				"au_std": [2438.280456,4924.458168,963.0517466,685.3623737,526.9882984,154.4301352,24.08837894,38.59512059,58.59678603,23.2880513,33.28162656,"_NaN_"],
				"uM_fluorescein": [50,25,12.5,6.25,3.125,1.5625,0.78125,0.390625,0.1953125,0.09765625,0.048828125],
				"uM_per_au": [0.0008963585434,0.0009380423057,0.0009133421014,0.001054540853,0.001044102907,0.0009328358209,0.0007008297825,0.000462688777,0.00039160401,0.0003977851324,0.0003266095318],
				"mean_uM_per_au": 0.0009765727975,
				"experiment_Abs600": [
					[0.5909,0.7811,0.5521,0.517,0.5781,0.6911,0.5712,0.5012,0.0276],
					[0.6721,0.7598,0.5758,0.6123,0.5887,0.6891,0.5891,0.6511,0.0289],
					[0.6213,0.7821,0.5367,0.6112,0.5895,0.6721,0.5981,0.5781,0.0267],
					[0.5832,0.7682,0.6467,0.5212,0.5872,0.6821,0.6811,0.5813,0.0256],
					[0.7981,0.8101,0.6772,0.672,0.7415,0.7121,0.7927,0.7728,0.0226],
					[0.7822,0.8721,0.6469,0.6821,0.7931,0.7612,0.791,0.7656,0.0245],
					[0.7329,0.8731,0.5987,0.678,0.7986,0.7651,0.7791,0.7453,0.0219],
					[0.7224,0.8667,0.6711,0.6718,0.7571,0.7811,0.7435,0.7621,0.0288]
				],
				"experiment_au": [
					[87,2011,1987,2329,242,1781,1126,221,46],
					[89,2172,1998,2268,268,1872,1122,382,87],
					[82,2239,2019,2123,279,1829,1178,369,87],
					[81,2189,2217,2092,298,1866,1276,386,79],
					[83,2671,2571,2781,391,2547,1439,367,91],
					[85,2762,2536,2873,282,2587,1356,489,72],
					[86,2982,2671,2868,289,2518,1356,323,65],
					[87,2643,2791,2887,298,2615,1276,381,66]
				],
				"experiment_uM_per_OD": [
					[0.01911042618,0.01778031699,0.01528536866,0.01571133167],
					[0.01224858654,0.01340570154,0.01481604958,0.01552692322],
					[0.882559645,0.9827571228,0.9841528654,0.9795111031],
					[1.137006702,1.090840808,1.178118046,1.04954295],
					[1.247690533,1.201180735,1.306244215,1.185103049],
					[1.315055327,1.359548871,1.553166017,1.443476732],
					[1.572535763,1.283649104,1.201768585,1.396794814],
					[1.436211708,1.462000286,1.468515154,1.492522274],
					[0.1149886409,0.1285512617,0.1350075665,0.1470670212],
					[0.1598407179,0.100733539,0.1031086781,0.1131165651],
					[0.8833835694,0.9327494311,0.9344544376,0.9395145125],
					[1.236722223,1.173208275,1.135251327,1.155123125],
					[0.6675690725,0.6441150755,0.6673537428,0.6343504917],
					[0.6150487199,0.5794335663,0.5885305147,0.5795542008],
					[0.1184062097,0.1778780311,0.1931870741,0.202491204],
					[0.142234971,0.199811004,0.1267990454,0.1507685998]
				],
				"experiment_net_au": [
					[31.75,33.75,26.75,25.75],
					[27.75,29.75,30.75,31.75],
					[1955.75,2116.75,2183.75,2133.75],
					[2615.75,2706.75,2926.75,2587.75],
					[1931.75,1942.75,1963.75,2161.75],
					[2515.75,2480.75,2615.75,2735.75],
					[2273.75,2212.75,2067.75,2036.75],
					[2725.75,2817.75,2812.75,2831.75],
					[186.75,212.75,223.75,242.75],
					[335.75,226.75,233.75,242.75],
					[1725.75,1816.75,1773.75,1810.75],
					[2491.75,2531.75,2462.75,2559.75],
					[1070.75,1066.75,1122.75,1220.75],
					[1383.75,1300.75,1300.75,1220.75],
					[165.75,326.75,313.75,330.75],
					[311.75,433.75,267.75,325.75]
				],
				"experiment_net_Abs600": [
					[0.569775,0.650975,0.600175,0.562075],
					[0.776975,0.761075,0.711775,0.701275],
					[0.759975,0.738675,0.760975,0.747075],
					[0.788975,0.850975,0.851975,0.845575],
					[0.530975,0.554675,0.515575,0.625575],
					[0.656075,0.625775,0.577575,0.649975],
					[0.495875,0.591175,0.590075,0.500075],
					[0.650875,0.660975,0.656875,0.650675],
					[0.556975,0.567575,0.568375,0.566075],
					[0.720375,0.771975,0.777475,0.735975],
					[0.669975,0.667975,0.650975,0.660975],
					[0.690975,0.740075,0.743975,0.759975],
					[0.550075,0.567975,0.576975,0.659975],
					[0.771575,0.769875,0.757975,0.722375],
					[0.480075,0.629975,0.556975,0.560175],
					[0.751675,0.744475,0.724175,0.740975]
				],
				"parameters": {
					"fluorescence_unit": "MEFL"
				}
			}
		],
		[
			{
				"LUDOX_Abs600": [
					[0.05],
					[0.047],
					[0.047],
					[0.046]
				],
				"water_Abs600": [
					[0.038],
					[0.038],
					[0.037],
					[0.037]
				],
				"LUDOX_mean": 0.0475,
				"water_mean": 0.0375,
				"net_Abs600": 0.01,
				"reference_OD600": 0.0425,
				"OD600_per_Abs600": 4.25,
				"au_raw": [
					["_NaN_","_NaN_",7911797,4235169,2401114,1144250,611385,336296,125807,67268,32319,280],
					["_NaN_","_NaN_",8490827,4517212,2392500,1210435,591189,296018,151806,69795,36732,253],
					["_NaN_","_NaN_",8020272,4523215,2299577,1145839,590789,294757,135018,71527,35228,248],
					["_NaN_","_NaN_",8267752,4416218,2249532,1173532,640098,289539,134577,73462,35926,234]
				],
				"au_mean": ["_NaN_","_NaN_",8172662,4422953.5,2335680.75,1168514,608365.25,304152.5,136802,70513,35051.25,253.75],
				"au_std": ["_NaN_","_NaN_",259193.8372,134468.6068,73564.08831,31013.15789,23238.14709,21611.7598,10864.97925,2631.244699,1922.371691,19.25919694],
				"uM_fluorescein": [50,25,12.5,6.25,3.125,1.5625,0.78125,0.390625,0.1953125,0.09765625,0.048828125],
				"uM_per_au": ["_NaN_","_NaN_",1.529489412e-06,1.413082909e-06,1.337939699e-06,1.337168404e-06,1.2841792e-06,1.284306392e-06,1.42770208e-06,1.384939657e-06,1.393049463e-06],
				"mean_uM_per_au": 1.404420106e-06,
				"experiment_Abs600": [
					[0.292,0.275,"_NaN_",0.292,0.266,0.219,0.261,0.301,0.04],
					[0.281,0.264,"_NaN_",0.282,0.26,0.221,0.25,0.294,0.04],
					[0.28,0.274,"_NaN_",0.288,0.263,0.228,0.247,0.291,0.04],
					[0.282,0.27,"_NaN_",0.288,0.261,0.224,0.25,0.298,0.041],
					[0.176,0.264,"_NaN_",0.263,0.272,0.203,0.263,0.268,0.04],
					[0.175,0.265,"_NaN_",0.26,0.275,0.214,0.265,0.267,0.04],
					[0.18,0.267,"_NaN_",0.266,0.276,0.214,0.267,0.272,0.04],
					[0.18,0.267,"_NaN_",0.261,0.274,0.209,0.264,0.27,0.04]
				],
				"experiment_au": [
					[15002,101476,"_NaN_",150005,16557,83463,31199,15999,12630],
					[15365,102743,"_NaN_",150205,16754,84569,31213,15825,12610],
					[15339,108282,"_NaN_",152721,16882,86792,31487,15921,12076],
					[15400,107797,"_NaN_",154573,16809,87448,31428,16235,12312],
					[14020,102144,"_NaN_",139507,16776,69907,32984,15382,13032],
					[14603,103363,"_NaN_",141036,17159,71627,33336,15539,13541],
					[14164,103734,"_NaN_",142312,16620,72722,33205,15441,13058],
					[14400,104612,"_NaN_",142706,16947,72500,33679,15847,13079]
				],
				"experiment_uM_per_OD": [
					[0.00546051032,0.006209811519,0.006199855678,0.00623201256],
					[0.007744543884,0.00923726595,0.007863803361,0.008423850919],
					[0.1278439329,0.1360184712,0.1380342815,0.1397436294],
					[0.1351318391,0.1363255465,0.1356623267,0.1369446987],
					[0.08798735045,0.08798735045,0.08798735045,0.08798735045],
					[0.08798735045,0.08798735045,0.08798735045,0.08798735045],
					[0.1830206415,0.190880939,0.1896114995,0.1920867137],
					[0.1912929282,0.1962148875,0.1928602467,0.1978295962],
					[0.008372056607,0.008898083254,0.008968290585,0.008940202505],
					[0.008467782455,0.008899627441,0.008104672534,0.008637436007],
					[0.1346143798,0.1351483654,0.1340191573,0.1381274956],
					[0.1202798689,0.1159237276,0.1180122974,0.1210833297],
					[0.03053021955,0.03215726251,0.03306400471,0.03249679482],
					[0.03290950416,0.03313469935,0.03265046252,0.03379082326],
					[0.006537612496,0.006491273606,0.006695857792,0.00691700787],
					[0.006589768528,0.006848202559,0.006560093204,0.007202551713]
				],
				"experiment_net_au": [
					[4151.75,4514.75,4488.75,4549.75],
					[3169.75,3752.75,3313.75,3549.75],
					[90625.75,91892.75,97431.75,96946.75],
					[91293.75,92512.75,92883.75,93761.75],
					[-10850.25,-10850.25,-10850.25,-10850.25],
					[-10850.25,-10850.25,-10850.25,-10850.25],
					[139154.75,139354.75,141870.75,143722.75],
					[128656.75,130185.75,131461.75,131855.75],
					[5706.75,5903.75,6031.75,5958.75],
					[5925.75,6308.75,5769.75,6096.75],
					[72612.75,73718.75,75941.75,76597.75],
					[59056.75,60776.75,61871.75,61649.75],
					[20348.75,20362.75,20636.75,20577.75],
					[22133.75,22485.75,22354.75,22828.75],
					[5148.75,4974.75,5070.75,5384.75],
					[4531.75,4688.75,4590.75,4996.75]
				],
				"experiment_net_Abs600": [
					[0.25125,0.24025,0.23925,0.24125],
					[0.13525,0.13425,0.13925,0.13925],
					[0.23425,0.22325,0.23325,0.22925],
					[0.22325,0.22425,0.22625,0.22625],
					[-0.04075,-0.04075,-0.04075,-0.04075],
					[-0.04075,-0.04075,-0.04075,-0.04075],
					[0.25125,0.24125,0.24725,0.24725],
					[0.22225,0.21925,0.22525,0.22025],
					[0.22525,0.21925,0.22225,0.22025],
					[0.23125,0.23425,0.23525,0.23325],
					[0.17825,0.18025,0.18725,0.18325],
					[0.16225,0.17325,0.17325,0.16825],
					[0.22025,0.20925,0.20625,0.20925],
					[0.22225,0.22425,0.22625,0.22325],
					[0.26025,0.25325,0.25025,0.25725],
					[0.22725,0.22625,0.23125,0.22925]
				],
				"parameters": {
					"fluorescence_unit": "MEFL"
				}
			}
		],
		[
			{
				"LUDOX_Abs600": [
					[0.041],
					[0.04],
					[0.041],
					[0.041]
				],
				"water_Abs600": [
					[0.035],
					[0.038],
					[0.036],
					[0.035]
				],
				"LUDOX_mean": 0.04075,
				"water_mean": 0.036,
				"net_Abs600": 0.00475,
				"reference_OD600": 0.0425,
				"OD600_per_Abs600": 8.947368421,
				"au_raw": [
					[24642,21174,15147,9192,5015,2724,1317,668,330,202,116,18],
					[25298,21160,15527,9462,5269,2559,1284,646,347,296,150,22],
					[25274,22304,17213,9470,5073,2945,1421,742,447,349,142,26],
					[25756,22175,15780,10161,6178,2825,1429,800,527,393,214,23]
				],
				"au_mean": [25242.5,21703.25,15916.75,9571.25,5383.75,2763.25,1362.75,714,412.75,310,155.5,22.25],
				"au_std": [457.6588977,621.4699644,902.4752536,413.8529328,540.5376182,163.4061912,73.20462189,70.52186422,92.00860467,82.19894565,41.61329916,3.304037934],
				"uM_fluorescein": [50,25,12.5,6.25,3.125,1.5625,0.78125,0.390625,0.1953125,0.09765625,0.048828125],
				"uM_per_au": [0.001980786372,0.001151901213,0.0007853362024,0.0006529972574,0.0005804504295,0.0005654573419,0.0005732893047,0.0005470938375,0.0004731980618,0.0003150201613,0.0003140072347],
				"mean_uM_per_au": 0.0007472284888,
				"experiment_Abs600": [
					[0.838,0.83,0.133,0.798,0.8,0.662,0.772,0.739,0.041],
					[0.855,0.893,0.332,0.857,0.817,0.716,0.781,0.784,0.043],
					[0.864,0.85,0.252,0.915,0.937,0.653,0.88,0.817,0.078],
					[0.886,0.887,0.271,0.905,0.943,0.753,0.855,0.823,0.047],
					[0.858,0.912,0.44,0.872,0.859,0.657,0.72,0.736,0.039],
					[0.92,0.924,0.48,0.981,0.968,0.779,0.749,0.726,0.041],
					[0.901,0.891,0.568,0.94,0.868,0.82,0.773,0.764,0.041],
					[0.947,0.935,0.38,0.93,0.911,0.794,0.767,0.789,0.039]
				],
				"experiment_au": [
					[51,353,408,565,54,357,110,52,55],
					[47,348,410,545,46,333,105,42,63],
					[49,351,413,553,55,330,109,45,51],
					[49,351,384,545,56,339,108,46,52],
					[59,314,781,615,57,298,115,48,49],
					[53,306,787,576,57,319,114,39,47],
					[49,303,765,584,61,305,123,49,53],
					[56,310,746,583,51,321,112,49,55]
				],
				"experiment_uM_per_OD": [
					[-0.0002353237165,-0.00064005037,-0.0004304833623,-0.0004192953718],
					[0.0005866880765,-2.371203074e-05,-0.0004119948139,0.0002530720372],
					[0.03166761953,0.02884087215,0.03068010573,0.02934067929],
					[0.02495841389,0.02386444991,0.02449508471,0.0239443451],
					[0.3168610772,0.1018582505,0.1413839039,0.1193182729],
					[0.151753178,0.1391106252,0.1124710074,0.1699094442],
					[0.05634564663,0.05023596027,0.04767105391,0.04744991048],
					[0.05635298688,0.0463694365,0.0492225815,0.04968155066],
					[8.236072217e-05,-0.0007787457866,0.0001628402245,0.0002541924447],
					[0.0003821557609,0.0003372931029,0.000781209095,-0.0002156121488],
					[0.04075069611,0.03453507435,0.0376730831,0.03344647572],
					[0.03310120772,0.03001187963,0.02693733782,0.02963659712],
					[0.006470179627,0.005828506697,0.005539432248,0.005606841242],
					[0.007578215192,0.007150756401,0.007941493683,0.006744239342],
					[-0.000149238335,-0.001261960965,-0.0008861589985,-0.0007727821941],
					[-0.0006295007961,-0.001733534239,-0.0004899013557,-0.0004735604165]
				],
				"experiment_net_au": [
					[-2.25,-6.25,-4.25,-4.25],
					[5.75,-0.25,-4.25,2.75],
					[299.75,294.75,297.75,297.75],
					[260.75,252.75,249.75,256.75],
					[354.75,356.75,359.75,330.75],
					[727.75,733.75,711.75,692.75],
					[511.75,491.75,499.75,491.75],
					[561.75,522.75,530.75,529.75],
					[0.75,-7.25,1.75,2.75],
					[3.75,3.75,7.75,-2.25],
					[303.75,279.75,276.75,285.75],
					[244.75,265.75,251.75,267.75],
					[56.75,51.75,55.75,54.75],
					[61.75,60.75,69.75,58.75],
					[-1.25,-11.25,-8.25,-7.25],
					[-5.25,-14.25,-4.25,-4.25]
				],
				"experiment_net_Abs600": [
					[0.7985,0.8155,0.8245,0.8465],
					[0.8185,0.8805,0.8615,0.9075],
					[0.7905,0.8535,0.8105,0.8475],
					[0.8725,0.8845,0.8515,0.8955],
					[0.0935,0.2925,0.2125,0.2315],
					[0.4005,0.4405,0.5285,0.3405],
					[0.7585,0.8175,0.8755,0.8655],
					[0.8325,0.9415,0.9005,0.8905],
					[0.7605,0.7775,0.8975,0.9035],
					[0.8195,0.9285,0.8285,0.8715],
					[0.6225,0.6765,0.6135,0.7135],
					[0.6175,0.7395,0.7805,0.7545],
					[0.7325,0.7415,0.8405,0.8155],
					[0.6805,0.7095,0.7335,0.7275],
					[0.6995,0.7445,0.7775,0.7835],
					[0.6965,0.6865,0.7245,0.7495]
				],
				"parameters": {
					"fluorescence_unit": "MEFL"
				}
			}
		],
		[
			{
				"LUDOX_Abs600": [
					[0.206],
					[0.195],
					[0.202],
					[0.212]
				],
				"water_Abs600": [
					[0.224],
					[0.189],
					[0.162],
					[0.231]
				],
				"LUDOX_mean": 0.20375,
				"water_mean": 0.2015,
				"net_Abs600": 0.00225,
				"reference_OD600": 0.0425,
				"OD600_per_Abs600": 18.88888889,
				"au_raw": [
					[233077,148842,91030,49767,25516,13315,6601,3341,1744,902,495,93],
					[240566,150996,90000,48585,24705,12613,6265,3214,1615,849,468,93],
					[242117,149149,88200,45079,22528,10912,5777,2817,1434,757,422,94],
					[242652,144686,93603,50081,25243,12417,6750,3249,1703,848,451,90]
				],
				"au_mean": [239603,148418.25,90708.25,48378,24498,12314.25,6348.25,3155.25,1624,839,459,92.5],
				"au_std": [4439.693758,2663.834626,2256.548748,2291.708242,1355.863562,1011.206334,431.4868673,231.7734167,137.6250946,60.20520465,30.60501048,1.732050808],
				"uM_fluorescein": [50,25,12.5,6.25,3.125,1.5625,0.78125,0.390625,0.1953125,0.09765625,0.048828125],
				"uM_per_au": [0.0002086785224,0.000168442897,0.0001378044445,0.0001291909546,0.0001275614336,0.0001268855188,0.0001230654117,0.0001238016005,0.0001202663177,0.0001163960072,0.0001063793573],
				"mean_uM_per_au": 0.0001379770497,
				"experiment_Abs600": [
					[0.269,0.351,0.282,0.309,0.308,0.191,0.317,0.312,0.21],
					[0.317,0.339,0.244,0.267,0.319,0.193,0.304,0.28,0.231],
					[0.265,0.355,0.265,0.328,0.319,0.183,0.354,0.324,0.206],
					[0.281,0.34,0.319,0.304,0.364,0.238,0.347,0.309,0.196],
					[0.305,0.336,0.319,0.288,0.312,0.305,0.336,0.334,0.161],
					[0.32,0.316,0.279,0.285,0.322,0.298,0.299,0.369,0.208],
					[0.29,0.335,0.272,0.285,0.316,0.301,0.344,0.366,0.169],
					[0.311,0.287,0.261,0.265,0.312,0.3,0.326,0.355,0.205]
				],
				"experiment_au": [
					[161,339,501,440,166,144,313,153,136],
					[159,349,542,455,158,147,333,161,142],
					[166,361,542,463,169,149,333,156,143],
					[158,355,537,462,173,147,326,162,145],
					[163,363,543,401,163,371,295,169,134],
					[167,368,525,411,162,366,277,163,138],
					[168,369,536,405,163,368,274,155,139],
					[170,366,539,395,161,358,261,166,137]
				],
				"experiment_uM_per_OD": [
					[0.002596580967,0.001353320065,0.003378408643,0.001898252367],
					[0.001807905166,0.001826166834,0.002556633568,0.002187954603],
					[0.01004391759,0.01148849732,0.01084743099,0.01172804922],
					[0.01253224415,0.01511934523,0.01296578452,0.02028826812],
					[0.03441257242,0.07562203685,0.04915432395,0.02555031667],
					[0.02593477285,0.03817675801,0.04336464826,0.05227402563],
					[0.02119407085,0.03731860288,0.01928610339,0.02388773788],
					[0.02312411256,0.0249043502,0.02435650015,0.03125788898],
					[0.001968005035,0.001265501578,0.0019703379,0.001596460314],
					[0.001689630996,0.001482785036,0.001628743393,0.001553095158],
					[-0.003000131227,-0.005326319933,-0.003569326085,0.001936843612],
					[0.01700161323,0.01788858049,0.01748174292,0.01689684892],
					[0.01139723765,0.01436953499,0.009547543381,0.009658107693],
					[0.008740508435,0.01078215524,0.007133874755,0.007410313352],
					[0.001006951806,0.002215749092,0.001089561725,0.001668133166],
					[0.001741228842,0.001102381199,0.0007599576266,0.001351363457]
				],
				"experiment_net_au": [
					[22.75,20.75,27.75,19.75],
					[24.75,28.75,29.75,31.75],
					[200.75,210.75,222.75,216.75],
					[224.75,229.75,230.75,227.75],
					[362.75,403.75,403.75,398.75],
					[404.75,386.75,397.75,400.75],
					[301.75,316.75,324.75,323.75],
					[262.75,272.75,266.75,256.75],
					[27.75,19.75,30.75,34.75],
					[24.75,23.75,24.75,22.75],
					[5.75,8.75,10.75,8.75],
					[232.75,227.75,229.75,219.75],
					[174.75,194.75,194.75,187.75],
					[156.75,138.75,135.75,122.75],
					[14.75,22.75,17.75,23.75],
					[30.75,24.75,16.75,27.75]
				],
				"experiment_net_Abs600": [
					[0.064,0.112,0.06,0.076],
					[0.1,0.115,0.085,0.106],
					[0.146,0.134,0.15,0.135],
					[0.131,0.111,0.13,0.082],
					[0.077,0.039,0.06,0.114],
					[0.114,0.074,0.067,0.056],
					[0.104,0.062,0.123,0.099],
					[0.083,0.08,0.08,0.06],
					[0.103,0.114,0.114,0.159],
					[0.107,0.117,0.111,0.107],
					[-0.014,-0.012,-0.022,0.033],
					[0.1,0.093,0.096,0.095],
					[0.112,0.099,0.149,0.142],
					[0.131,0.094,0.139,0.121],
					[0.107,0.075,0.119,0.104],
					[0.129,0.164,0.161,0.15]
				],
				"parameters": {
					"fluorescence_unit": "MEFL"
				}
			}
		],
		[
			{
				"LUDOX_Abs600": [
					[0.089],
					[0.104],
					[0.092],
					[0.099]
				],
				"water_Abs600": [
					[0.034],
					[0.035],
					[0.033],
					[0.033]
				],
				"LUDOX_mean": 0.096,
				"water_mean": 0.03375,
				"net_Abs600": 0.06225,
				"reference_OD600": 0.0425,
				"OD600_per_Abs600": 0.6827309237,
				"au_raw": [
					[260000,219216,121894,62721,29701,15107,10533,3166,3038,2199,1854,1851],
					[260000,220524,133608,65272,31608,17053,9913,5692,3955,2566,3159,2021],
					[260000,215268,127332,71760,34970,18476,10274,6566,4060,2880,2026,1678],
					[260000,248678,132410,69955,36950,18790,10877,6889,5706,5837,4559,1965]
				],
				"au_mean": [260000,225921.5,128811,67427,33307.25,17356.5,10399.25,5578.25,4189.75,3370.5,2899.5,1878.75],
				"au_std": [0,15334.62412,5354.012203,4161.575583,3262.25151,1679.341637,407.5376261,1685.784165,1110.177876,1667.717502,1248.646334,151.3767375],
				"uM_fluorescein": [50,25,12.5,6.25,3.125,1.5625,0.78125,0.390625,0.1953125,0.09765625,0.048828125],
				"uM_per_au": [0.0001923076923,0.0001106579055,9.704140174e-05,9.269283818e-05,9.382341682e-05,9.002391035e-05,7.512561002e-05,7.002644198e-05,4.661674324e-05,2.897381694e-05,1.684018796e-05],
				"mean_uM_per_au": 9.684789452e-05,
				"experiment_Abs600": [
					[0.093,0.108,0.089,0.125,0.125,0.079,0.102,0.128,0.093],
					[0.207,0.086,0.082,0.118,0.141,0.075,0.299,0.126,0.059],
					[1.902,0.209,0.086,0.297,1.546,1.021,0.11,0.114,0.078],
					[0.387,2.038,0.862,0.136,0.825,0.145,2.054,0.186,0.054],
					[0.091,0.08,0.067,0.125,0.111,0.075,0.118,0.85,2.741],
					[0.176,1.794,0.086,0.091,0.143,0.219,0.1,0.903,0.049],
					[0.147,0.182,0.076,0.146,0.164,0.075,0.11,0.725,0.048],
					[0.141,0.381,0.072,2.172,0.14,0.057,1.094,0.615,0.049]
				],
				"experiment_au": [
					[3058,4963,4851,7736,2927,4564,3642,3224,2338],
					[3168,4194,5013,7215,3060,4287,5667,3255,2417],
					[4235,8758,5277,17958,5062,54022,3559,3262,2337],
					[3241,81593,42609,8403,3922,5315,31686,3337,2317],
					[3071,3920,4508,7329,2956,3302,3894,3700,1088],
					[3122,71650,6058,5185,2953,8889,3669,3820,886],
					[3093,7430,5315,8660,3045,3804,3711,3610,920],
					[3126,13404,5284,137676,3070,880,16565,3474,914]
				],
				"experiment_uM_per_OD": [
					[4.073085408,1.076572342,0.1694400789,0.5203094069],
					[4.369093369,1.302664749,1.677745762,1.853837058],
					[8.193971729,10.66986382,6.287833831,5.697887984],
					[11.77541434,5.686276365,6.138654075,4.982952849],
					[12.59705364,17.08835351,16.0134303,7.152616008],
					[36.03083492,19.86691637,24.84141658,31.27993877],
					[11.94397523,12.10367991,9.423285286,11.4770886],
					[11.09180626,13.25438763,10.59467181,9.098792578],
					[1.874981124,1.742047889,0.2887574003,0.3492990994],
					[2.43988331,1.524410109,1.346779443,1.780242266],
					[16.51698605,18.02540716,7.65244492,5.307994996],
					[10.15352684,6.013982171,14.16538869,653.3780538],
					[5.105147551,2.133232912,4.107706112,2.106723414],
					[4.349012025,5.433576662,4.516459847,1.988551213],
					[2.390961334,2.524479687,3.07578774,1.438368779],
					[0.2985592765,0.2999767167,0.3353291429,0.3668739302]
				],
				"experiment_net_au": [
					[1026.5,1136.5,2203.5,1209.5],
					[1039.5,1090.5,1061.5,1094.5],
					[2931.5,2162.5,6726.5,79561.5],
					[1888.5,69618.5,5398.5,11372.5],
					[2819.5,2981.5,3245.5,40577.5],
					[2476.5,4026.5,3283.5,3252.5],
					[5704.5,5183.5,15926.5,6371.5],
					[5297.5,3153.5,6628.5,135644.5],
					[895.5,1028.5,3030.5,1890.5],
					[924.5,921.5,1013.5,1038.5],
					[2532.5,2255.5,51990.5,3283.5],
					[1270.5,6857.5,1772.5,-1151.5],
					[1610.5,3635.5,1527.5,29654.5],
					[1862.5,1637.5,1679.5,14533.5],
					[1192.5,1223.5,1230.5,1305.5],
					[1668.5,1788.5,1578.5,1442.5]
				],
				"experiment_net_Abs600": [
					[0.03575,0.14975,1.84475,0.32975],
					[0.03375,0.11875,0.08975,0.08375],
					[0.05075,0.02875,0.15175,1.98075],
					[0.02275,1.73675,0.12475,0.32375],
					[0.03175,0.02475,0.02875,0.80475],
					[0.00975,0.02875,0.01875,0.01475],
					[0.06775,0.06075,0.23975,0.07875],
					[0.06775,0.03375,0.08875,2.11475],
					[0.06775,0.08375,1.48875,0.76775],
					[0.05375,0.08575,0.10675,0.08275],
					[0.02175,0.01775,0.96375,0.08775],
					[0.01775,0.16175,0.01775,-0.00025],
					[0.04475,0.24175,0.05275,1.99675],
					[0.06075,0.04275,0.05275,1.03675],
					[0.07075,0.06875,0.05675,0.12875],
					[0.79275,0.84575,0.66775,0.55775]
				],
				"parameters": {
					"fluorescence_unit": "MEFL"
				}
			}
		],
		[
			{
				"LUDOX_Abs600": [
					[0.04],
					[0.041],
					[0.041],
					[0.043]
				],
				"water_Abs600": [
					[0.033],
					[0.035],
					[0.034],
					[0.034]
				],
				"LUDOX_mean": 0.04125,
				"water_mean": 0.034,
				"net_Abs600": 0.00725,
				"reference_OD600": 0.0425,
				"OD600_per_Abs600": 5.862068966,
				"au_raw": [
					[45562,31670,19110,11317,5857,3064,1532,771,385,191,121,0],
					[41018,31706,19761,11083,5907,3010,1512,776,386,191,94,0],
					[45453,31853,19832,10959,5787,2959,1512,756,372,186,92,0],
					[43971,31819,19660,10926,5740,2932,1487,750,370,187,93,0]
				],
				"au_mean": [44001,31762,19590.75,11071.25,5822.75,2991.25,1510.75,763.25,378.25,188.75,100,0],
				"au_std": [2116.932844,87.80660567,328.1781782,177.2274903,73.92958361,58.29451089,18.42778699,12.25765067,8.421203398,2.62995564,14.02378931,0],
				"uM_fluorescein": [50,25,12.5,6.25,3.125,1.5625,0.78125,0.390625,0.1953125,0.09765625,0.048828125],
				"uM_per_au": [0.001136337811,0.0007871040866,0.0006380562255,0.0005645252343,0.0005366879911,0.0005223568742,0.0005171272547,0.0005117916803,0.0005163582287,0.000517384106,0.00048828125],
				"mean_uM_per_au": 0.0006097460823,
				"experiment_Abs600": [
					[0.307,0.329,0.335,0.305,0.32,0.264,0.285,0.32,0.043],
					[0.312,0.307,0.316,0.306,0.326,0.274,0.315,0.315,0.046],
					[0.32,0.309,0.349,0.313,0.335,0.279,0.33,0.339,0.046],
					[0.323,0.333,0.357,0.329,0.336,0.285,0.326,0.329,0.045],
					[0.319,0.304,0.347,0.298,0.304,0.276,0.31,0.313,0.045],
					[0.312,0.343,0.35,0.306,0.301,0.262,0.296,0.312,0.045],
					[0.326,0.316,0.355,0.309,0.326,0.294,0.309,0.326,0.045],
					[0.297,0.33,0.334,0.319,0.327,0.296,0.338,0.335,0.046]
				],
				"experiment_au": [
					[6,237,19,381,21,299,70,16,9],
					[13,210,21,377,20,296,77,13,6],
					[13,185,20,383,22,307,83,16,7],
					[14,213,23,421,22,326,77,16,9],
					[14,238,20,359,21,311,73,16,11],
					[15,235,23,376,21,297,77,15,10],
					[16,214,22,376,23,334,80,17,10],
					[16,265,26,424,26,359,94,19,10]
				],
				"experiment_uM_per_OD": [
					[-0.001096999607,0.001663465323,0.001614852638,0.001973193922],
					[0.002002131688,0.002446272534,0.002695665538,0.003007427454],
					[0.08396654196,0.08028042576,0.06977253402,0.07408951192],
					[0.09251427836,0.07930415745,0.07914433012,0.09393471002],
					[0.003692325398,0.00472359583,0.003865151005,0.004769818154],
					[0.00389085442,0.004879739889,0.004463823427,0.006235508309],
					[0.1496416345,0.147463757,0.1459336605,0.1516547948],
					[0.1447127378,0.1470633123,0.1453841879,0.1583590825],
					[0.004654575251,0.004182929283,0.004773006002,0.00475653316],
					[0.004943511057,0.005001727085,0.005298377091,0.006390979576],
					[0.1386475373,0.1311897024,0.1332873268,0.1382153716],
					[0.1368386827,0.1389685758,0.1365531545,0.1458715985],
					[0.02668460681,0.02641510114,0.027218155,0.02537643765],
					[0.02533837497,0.02842465839,0.02820591801,0.03039356323],
					[0.002754748618,0.001644896408,0.002575960493,0.002667064312],
					[0.002827038179,0.002446272534,0.003067481474,0.003692325398]
				],
				"experiment_net_au": [
					[-2.75,4.25,4.25,5.25],
					[5.25,6.25,7.25,7.25],
					[228.25,201.25,176.25,204.25],
					[229.25,226.25,205.25,256.25],
					[10.25,12.25,11.25,14.25],
					[11.25,14.25,13.25,17.25],
					[372.25,368.25,374.25,412.25],
					[350.25,367.25,367.25,415.25],
					[12.25,11.25,13.25,13.25],
					[12.25,12.25,14.25,17.25],
					[290.25,287.25,298.25,317.25],
					[302.25,288.25,325.25,350.25],
					[61.25,68.25,74.25,68.25],
					[64.25,68.25,71.25,85.25],
					[7.25,4.25,7.25,7.25],
					[7.25,6.25,8.25,10.25]
				],
				"experiment_net_Abs600": [
					[0.26075,0.26575,0.27375,0.27675],
					[0.27275,0.26575,0.27975,0.25075],
					[0.28275,0.26075,0.26275,0.28675],
					[0.25775,0.29675,0.26975,0.28375],
					[0.28875,0.26975,0.30275,0.31075],
					[0.30075,0.30375,0.30875,0.28775],
					[0.25875,0.25975,0.26675,0.28275],
					[0.25175,0.25975,0.26275,0.27275],
					[0.27375,0.27975,0.28875,0.28975],
					[0.25775,0.25475,0.27975,0.28075],
					[0.21775,0.22775,0.23275,0.23875],
					[0.22975,0.21575,0.24775,0.24975],
					[0.23875,0.26875,0.28375,0.27975],
					[0.26375,0.24975,0.26275,0.29175],
					[0.27375,0.26875,0.29275,0.28275],
					[0.26675,0.26575,0.27975,0.28875]
				],
				"parameters": {
					"fluorescence_unit": "MEFL"
				}
			}
		],
		[
			{
				"LUDOX_Abs600": [
					[1.044672762],
					[1.106929793],
					[1.153801416],
					[1.110638019]
				],
				"water_Abs600": [
					[0.9268475532],
					[0.934712326],
					[0.9470100959],
					[0.9351237505]
				],
				"LUDOX_mean": 1.104010497,
				"water_mean": 0.9359234314,
				"net_Abs600": 0.1680870661,
				"reference_OD600": 6.230155804,
				"OD600_per_Abs600": 37.06505176,
				"au_raw": [
					[19527.8515,15011.7695,9218.3445,5051.6315,2708.0455,1454.8505,771.8975,382.1625,182.0485,75.3225,28.9405,-23.5965],
					[19294.3535,15020.8275,9130.9915,5183.3725,2806.1735,1493.7415,801.1565,408.7375,194.3965,86.1345,32.1345,-24.7235],
					[19669.8005,14970.8625,9299.2025,5244.8515,2766.1235,1510.0415,835.8875,419.4625,198.9405,88.5035,31.4875,-25.1465],
					[19637.9805,14964.5655,9190.0665,5164.6855,2883.3985,1544.4395,853.3255,408.0325,198.8465,92.0135,33.9755,-24.8085]
				],
				"au_mean": [19532.4965,14992.00625,9209.65125,5161.13525,2790.93525,1500.76825,815.56675,404.59875,193.558,85.4935,31.6345,-24.56875],
				"au_std": [170.0126732,28.40952555,69.91880452,80.63618158,73.63873631,37.19760845,36.30112387,15.84546485,7.960552975,7.197930767,2.08242855,0.673422292],
				"uM_fluorescein": [50,25,12.5,6.25,3.125,1.5625,0.78125,0.390625,0.1953125,0.09765625,0.048828125],
				"uM_per_au": [0.002559836629,0.001667555335,0.001357271808,0.001210973884,0.001119696346,0.001041133433,0.0009579228187,0.0009654626961,0.001009064466,0.001142265201,0.001543508669],
				"mean_uM_per_au": 0.001279326161,
				"experiment_Abs600": [
					[0.3639750986,0.684551483,0.451102579,0.840569196,0.8184569457,0.7819318894,0.8143219424,0.7254843716,0.4583563826],
					[0.2980374736,0.6658291454,0.422703209,0.8634958907,0.8119828181,0.8376795986,0.8016672574,0.820446743,0.3059960895],
					[0.2827725208,0.6060613395,0.4509876173,0.8384433143,0.7923109883,0.7480695209,0.835778868,0.8587226811,0.4406987685],
					[0.2780036495,0.7404738958,0.4891456028,0.7807195828,0.7819316084,0.7465600935,0.9144956312,0.8284187388,0.3734012393],
					[0.2713511352,0.824980083,0.4836470166,0.7827380883,0.8064102147,0.7607127346,0.7786385445,0.7843056549,0.4302589824],
					[0.2707987617,0.7340811284,0.5305940602,0.8377237184,0.7610766983,0.7489839209,0.7654134552,0.7861337199,0.4944281607],
					[0.2783079105,0.7741732785,0.4780066693,0.7608145667,0.7917120137,0.7924463026,0.8744007959,0.8197332735,0.5386116935],
					[0.2653083921,0.6904667742,0.5190698368,0.6633370517,0.6467664309,0.6249024316,0.7817759175,0.7496684473,0.5631631923]
				],
				"experiment_au": [
					[24.628,610.4,456.633,981.066,73.972,679.408,216.71,35.823,17.955],
					[27.965,668.991,498.769,1092.879,76.417,740.256,270.618,39.08,18.234],
					[28.427,651.207,519.795,1123.206,71.937,749.84,265.747,36.769,18.395],
					[30.554,678.612,503.782,1079.488,72.306,748.77,264.114,38.55,18.66],
					[25.993,597.151,449.568,1220.846,75.492,785.44,270.779,41.339,18.992],
					[27.49,626.743,500.061,1274.228,72.503,839.716,275.232,39.649,20.155],
					[28.156,659.604,519.554,1300.787,71.987,823.297,275.317,40.818,18.819],
					[30.444,563.88,438.661,1149.083,80.73,736.663,246.477,39.001,14.694]
				],
				"experiment_uM_per_OD": [
					[0.01353076197,-0.02874140331,-0.01792709368,-0.01765176463],
					[-0.01221090693,-0.01309059653,-0.01587495431,-0.01362255204],
					[0.05731738317,0.06631672556,0.07810369154,0.05528458479],
					[0.04041002286,0.05179883201,0.04971504905,0.05204140531],
					[0.1197875118,0.1679476759,0.1367783492,0.1022735272],
					[0.09418302339,0.08134891684,0.1130562432,0.07535617135],
					[0.0647422137,0.06912710342,0.07450593049,0.08059025649],
					[0.09082393778,0.084714683,0.1016462102,0.1153284151],
					[0.004576993449,0.004809638748,0.004682065526,0.004815380181],
					[0.004799062143,0.005059509904,0.004691707498,0.007713614473],
					[0.05036241377,0.04899102571,0.06006768105,0.06019421036],
					[0.06113710319,0.06720205943,0.05979102004,0.08298107259],
					[0.01461981494,0.0188834338,0.01730286749,0.01490947638],
					[0.01984763376,0.02078594814,0.01669122086,0.01788839414],
					[0.002368945293,0.002143217625,0.001841833598,0.002073374596],
					[0.002479325978,0.002343920996,0.002266779962,0.002491432613]
				],
				"experiment_net_au": [
					[16.50675,19.84375,20.30575,22.43275],
					[17.87175,19.36875,20.03475,22.32275],
					[602.27875,660.86975,643.08575,670.49075],
					[589.02975,618.62175,651.48275,555.75875],
					[448.51175,490.64775,511.67375,495.66075],
					[441.44675,491.93975,511.43275,430.53975],
					[972.94475,1084.75775,1115.08475,1071.36675],
					[1212.72475,1266.10675,1292.66575,1140.96175],
					[65.85075,68.29575,63.81575,64.18475],
					[67.37075,64.38175,63.86575,72.60875],
					[671.28675,732.13475,741.71875,740.64875],
					[777.31875,831.59475,815.17575,728.54175],
					[208.58875,262.49675,257.62575,255.99275],
					[262.65775,267.11075,267.19575,238.35575],
					[27.70175,30.95875,28.64775,30.42875],
					[33.21775,31.52775,32.69675,30.87975]
				],
				"experiment_net_Abs600": [
					[0.04210716378,-0.02383046122,-0.03909541404,-0.04386428538],
					[-0.05051679967,-0.05106917311,-0.04356002431,-0.05655954275],
					[0.3626835482,0.3439612106,0.2841934047,0.418605961],
					[0.5031121482,0.4122131936,0.4523053436,0.3685988393],
					[0.1292346441,0.1008352741,0.1291196825,0.167277668],
					[0.1617790817,0.2087261254,0.1561387344,0.1972019019],
					[0.5187012611,0.5416279559,0.5165753795,0.4588516479],
					[0.4608701535,0.5158557835,0.4389466319,0.3414691169],
					[0.4965890109,0.4901148832,0.4704430535,0.4600636736],
					[0.4845422798,0.4392087634,0.4698440789,0.3248984961],
					[0.4600639545,0.5158116638,0.4262015861,0.4246921587],
					[0.4388447998,0.427115986,0.4705783678,0.3030344968],
					[0.4924540076,0.4797993226,0.5139109332,0.5926276963],
					[0.4567706097,0.4435455203,0.552532861,0.4599079827],
					[0.4036164368,0.4985788081,0.5368547463,0.506550804],
					[0.46243772,0.4642657851,0.4978653387,0.4278005125]
				],
				"parameters": {
					"fluorescence_unit": "MEFL"
				}
			}
		],
		[
			{
				"LUDOX_Abs600": [
					[0.04320000112],
					[0.04830000177],
					[0.04619999975],
					[0.05350000039]
				],
				"water_Abs600": [
					[0.04270000011],
					[0.04149999842],
					[0.03790000081],
					[0.0447999984]
				],
				"LUDOX_mean": 0.04780000076,
				"water_mean": 0.04172499944,
				"net_Abs600": 0.006075001322,
				"reference_OD600": 0.0425,
				"OD600_per_Abs600": 6.995883252,
				"au_raw": [
					[31779,23993,15396,8741,4701,2430,1261,641,313,161,82,0],
					[31806,24007,15391,8855,4710,2447,1273,649,322,162,83,0],
					[32085,23946,15687,8712,4618,2411,1235,567,286,200,89,0],
					[32293,24171,15572,9013,4779,2446,1261,552,337,193,158,0]
				],
				"au_mean": [31990.75,24029.25,15511.5,8830.25,4702,2433.5,1257.5,602.25,314.5,179,103,0],
				"au_std": [244.4100039,98.03528276,144.1307277,136.5756811,65.95452979,16.90167645,16.03121954,49.84893847,21.42428529,20.41241452,36.79673899,0],
				"uM_fluorescein": [50,25,12.5,6.25,3.125,1.5625,0.78125,0.390625,0.1953125,0.09765625,0.048828125],
				"uM_per_au": [0.001562951791,0.001040398681,0.0008058537214,0.0007077942301,0.0006646108039,0.0006420793096,0.0006212723658,0.0006486093815,0.0006210254372,0.0005455656425,0.000474059466],
				"mean_uM_per_au": 0.0007721473492,
				"experiment_Abs600": [
					[0.1746000051,0.2046999931,0.07400000095,0.1967999935,0.210800007,0.1363999993,0.2355999947,0.233099997,0.04080000147],
					[0.167899996,0.202700004,0.07169999927,0.1938000023,0.2052000016,0.1298000067,0.2197999954,0.2205999941,0.0410999991],
					[0.1709000021,0.2026000023,0.07289999723,0.1934999973,0.2035000026,0.1292999983,0.2167000026,0.2003999949,0.03990000114],
					[0.1738999933,0.2140000015,0.07500000298,0.1996999979,0.2134000063,0.1377999932,0.2104000002,0.2327000052,0.04349999875],
					[0.207100004,0.2299000025,0.06329999864,0.2142000049,0.2254000008,0.1158000007,0.2142000049,0.2111999989,0.04060000181],
					[0.2049999982,0.2199999988,0.05909999833,0.2064999938,0.2195000052,0.1020999998,0.2150000036,0.2099000067,0.04100000113],
					[0.1997999996,0.2214999944,0.0588000007,0.2114000022,0.2168000042,0.1094999984,0.210800007,0.2198999971,0.03929999843],
					[0.2018000036,0.2257999927,0.05939999968,0.2107000053,0.2225999981,0.1181000024,0.2126999944,0.2213000059,0.04210000113]
				],
				"experiment_au": [
					[14,632,576,441,18,651,148,16,12],
					[14,640,574,443,18,625,144,16,11],
					[14,649,598,443,18,628,142,16,11],
					[14,673,580,456,19,652,142,16,11],
					[14,545,333,477,19,556,127,17,11],
					[14,537,327,464,18,500,129,17,11],
					[14,530,329,459,18,509,125,17,11],
					[14,543,305,460,19,539,126,18,11]
				],
				"experiment_uM_per_OD": [
					[0.002278694385,0.002399384295,0.002343799991,0.002290732975],
					[0.00183175677,0.001855269605,0.001916174904,0.001892282401],
					[0.419554315,0.4302305544,0.4366596415,0.4231660182],
					[0.3125245642,0.3249043007,0.3179084274,0.3182762478],
					[1.912036823,2.04988978,2.055891578,1.86827034],
					[1.621556516,1.968918564,2.015551564,1.801204395],
					[0.3052266986,0.3126835275,0.3133002707,0.3100935107],
					[0.2974861446,0.3026697599,0.2906995087,0.2925533801],
					[0.004397926624,0.004548283233,0.004595982657,0.004973142115],
					[0.00464880691,0.004183092527,0.004247484509,0.004720642848],
					[0.7432660943,0.7662964898,0.7744224256,0.7336167543],
					[0.8081312999,0.8887010821,0.8067180896,0.7594347983],
					[0.0777205297,0.0821291487,0.0823222829,0.08539110286],
					[0.07393241276,0.07486327402,0.07411320793,0.07393549344],
					[0.002734822435,0.00292558856,0.003297267103,0.002740540713],
					[0.003737556719,0.003766392294,0.003555390123,0.004141238335]
				],
				"experiment_net_au": [
					[2.75,2.75,2.75,2.75],
					[2.75,2.75,2.75,2.75],
					[620.75,628.75,637.75,661.75],
					[533.75,525.75,518.75,531.75],
					[564.75,562.75,586.75,568.75],
					[321.75,315.75,317.75,293.75],
					[429.75,431.75,431.75,444.75],
					[465.75,452.75,447.75,448.75],
					[6.75,6.75,6.75,7.75],
					[7.75,6.75,6.75,7.75],
					[639.75,613.75,616.75,640.75],
					[544.75,488.75,497.75,527.75],
					[136.75,132.75,130.75,130.75],
					[115.75,117.75,113.75,114.75],
					[4.75,4.75,4.75,4.75],
					[5.75,5.75,5.75,6.75]
				],
				"experiment_net_Abs600": [
					[0.1332000056,0.1264999965,0.1295000026,0.1324999938],
					[0.1657000044,0.1635999987,0.1584000001,0.1604000041],
					[0.1632999936,0.1613000045,0.1612000028,0.172600002],
					[0.188500003,0.1785999993,0.1800999949,0.1843999932],
					[0.03260000143,0.03029999975,0.03149999771,0.03360000346],
					[0.02189999912,0.0176999988,0.01740000118,0.01800000016],
					[0.155399994,0.1524000028,0.1520999977,0.1582999984],
					[0.1728000054,0.1650999943,0.1700000027,0.1693000058],
					[0.1694000075,0.1638000021,0.1621000031,0.1720000068],
					[0.1840000013,0.1781000057,0.1754000047,0.1811999986],
					[0.09499999974,0.08840000723,0.08789999876,0.09639999364],
					[0.07440000121,0.06070000026,0.06809999887,0.07670000289],
					[0.1941999951,0.1783999959,0.175300003,0.1690000007],
					[0.1728000054,0.1736000041,0.1694000075,0.1712999949],
					[0.1916999975,0.1791999945,0.1589999953,0.1913000057],
					[0.1697999993,0.1685000071,0.1784999976,0.1799000064]
				],
				"parameters": {
					"fluorescence_unit": "MEFL"
				}
			}
		],
		[
			{
				"LUDOX_Abs600": [
					[0.206],
					[0.172],
					[0.167],
					[0.177]
				],
				"water_Abs600": [
					[0.225],
					[0.122],
					[0.086],
					[0.101]
				],
				"LUDOX_mean": 0.1805,
				"water_mean": 0.1335,
				"net_Abs600": 0.047,
				"reference_OD600": 0.0425,
				"OD600_per_Abs600": 0.9042553191,
				"au_raw": [
					[191540,130361,77886,43010,21876,10944,5904,3014,1683,865,447,40],
					[187295,131264,79238,43623,22358,11528,6062,2942,1611,829,439,41],
					[185557,128845,78818,42973,23271,12233,6009,3171,1620,842,451,31],
					[187005,132123,79480,43751,23313,11903,6197,3059,1603,817,430,41]
				],
				"au_mean": [187849.25,130648.25,78855.5,43339.25,22704.5,11652,6043,3046.5,1629.25,838.25,441.75,38.25],
				"au_std": [2575.266766,1400.98284,701.8174027,405.214655,706.5571456,552.9321839,121.8660467,95.9739548,36.5,20.54872259,9.287087811,4.856267428],
				"uM_fluorescein": [50,25,12.5,6.25,3.125,1.5625,0.78125,0.390625,0.1953125,0.09765625,0.048828125],
				"uM_per_au": [0.000266170879,0.0001913535007,0.0001585177952,0.0001442110789,0.0001376379132,0.0001340971507,0.0001292818137,0.0001282209092,0.0001198787786,0.0001165001491,0.0001105333899],
				"mean_uM_per_au": 0.0001531634877,
				"experiment_Abs600": [
					[0.49,0.418,0.484,0.502,0.498,0.487,0.512,0.498,0.234],
					[0.551,0.507,0.55,0.49,0.518,0.59,0.59,0.562,0.427],
					[0.469,0.441,0.448,0.455,0.468,0.459,0.456,0.455,0.194],
					[0.476,0.426,0.449,0.444,0.478,0.454,0.491,0.538,0.2],
					[0.51,0.442,0.439,0.437,0.493,0.48,0.521,0.442,0.269],
					[0.489,0.439,0.425,0.441,0.48,0.447,0.479,0.459,0.232],
					[0.461,0.431,0.419,0.478,0.468,0.461,0.457,0.436,0.271],
					[0.442,0.431,0.4,0.427,0.447,0.507,0.478,0.477,0.234]
				],
				"experiment_au": [
					[68247,92263,157279,133789,103275,112395,102602,125473,12683],
					[68176,88564,147479,134095,98701,113766,105210,124164,13289],
					[71345,87606,145587,131679,102759,111356,104054,123246,12693],
					[68718,85064,164993,130176,102529,110617,102957,121102,12168],
					[99811,113782,173545,134844,101983,107207,103617,120395,12791],
					[97502,107456,171932,129080,100867,107935,100410,116537,13285],
					[99556,111605,163400,124867,99648,106437,98803,118672,12915],
					[97158,110811,161842,128376,96118,102872,98235,111376,11917]
				],
				"experiment_uM_per_OD": [
					[33.11149569,27.09126673,37.8867721,35.18135968],
					[48.90949097,51.21801746,58.41806857,61.4980167],
					[64.66101618,42.91869927,54.65657772,56.4884962],
					[73.82093307,70.05135377,75.85904004,75.24070278],
					[89.59571085,67.08977106,94.90507246,108.4596317],
					[119.6930725,126.3242393,122.9801443,134.0939644],
					[70.21450549,73.44924181,82.39955011,85.227384],
					[91.43436947,85.53525563,70.87209586,90.58560456],
					[53.03479493,47.00706531,58.9430203,56.56726308],
					[53.20056947,55.08641725,56.87251475,59.42672714],
					[60.81591239,44.79514771,67.0352969,67.90849472],
					[59.11596419,67.99877378,63.12719694,51.17594105],
					[50.16551384,40.9459522,62.7643167,54.17850834],
					[49.25634924,55.00234716,58.8539147,53.81746668],
					[66.25066474,53.44790431,76.48489888,55.80262141],
					[78.72296903,70.60988719,79.53418116,62.46889186]
				],
				"experiment_net_au": [
					[54051.75,53980.75,57149.75,54522.75],
					[85615.75,83306.75,85360.75,82962.75],
					[78067.75,74368.75,73410.75,70868.75],
					[99586.75,93260.75,97409.75,96615.75],
					[143083.75,133283.75,131391.75,150797.75],
					[159349.75,157736.75,149204.75,147646.75],
					[119593.75,119899.75,117483.75,115980.75],
					[120648.75,114884.75,110671.75,114180.75],
					[89079.75,84505.75,88563.75,88333.75],
					[87787.75,86671.75,85452.75,81922.75],
					[98199.75,99570.75,97160.75,96421.75],
					[93011.75,93739.75,92241.75,88676.75],
					[88406.75,91014.75,89858.75,88761.75],
					[89421.75,86214.75,84607.75,84039.75],
					[111277.75,109968.75,109050.75,106906.75],
					[106199.75,102341.75,104476.75,97180.75]
				],
				"experiment_net_Abs600": [
					[0.2765,0.3375,0.2555,0.2625],
					[0.2965,0.2755,0.2475,0.2285],
					[0.2045,0.2935,0.2275,0.2125],
					[0.2285,0.2255,0.2175,0.2175],
					[0.2705,0.3365,0.2345,0.2355],
					[0.2255,0.2115,0.2055,0.1865],
					[0.2885,0.2765,0.2415,0.2305],
					[0.2235,0.2275,0.2645,0.2135],
					[0.2845,0.3045,0.2545,0.2645],
					[0.2795,0.2665,0.2545,0.2335],
					[0.2735,0.3765,0.2455,0.2405],
					[0.2665,0.2335,0.2475,0.2935],
					[0.2985,0.3765,0.2425,0.2775],
					[0.3075,0.2655,0.2435,0.2645],
					[0.2845,0.3485,0.2415,0.3245],
					[0.2285,0.2455,0.2225,0.2635]
				],
				"parameters": {
					"fluorescence_unit": "MEFL"
				}
			}
		],
		[
			{
				"LUDOX_Abs600": [
					[0.0993],
					[0.0964],
					[0.0972],
					[0.0962]
				],
				"water_Abs600": [
					[0.0859],
					[0.0864],
					[0.0879],
					[0.0868]
				],
				"LUDOX_mean": 0.097275,
				"water_mean": 0.08675,
				"net_Abs600": 0.010525,
				"reference_OD600": 0.0425,
				"OD600_per_Abs600": 4.038004751,
				"au_raw": [
					[17814,12615,7383,4522,2392,1253,628,312,159,80,41,1],
					[18211,12855,8043,4570,2470,1261,646,330,163,86,43,1],
					[17841,12943,8170,4508,2518,1273,645,325,166,82,42,1],
					[18249,12621,8177,4616,2477,1293,678,352,174,89,42,1]
				],
				"au_mean": [18028.75,12758.5,7943.25,4554,2464.25,1270,649.25,329.75,165.5,84.25,42,1],
				"au_std": [233.1614248,166.1836334,378.5431503,49.12568914,52.61416159,17.3973178,20.87063328,16.66083231,6.350852961,4.031128874,0.8164965809,0],
				"uM_fluorescein": [50,25,12.5,6.25,3.125,1.5625,0.78125,0.390625,0.1953125,0.09765625,0.048828125],
				"uM_per_au": [0.002773348125,0.001959477995,0.001573663173,0.001372419851,0.001268134321,0.001230314961,0.001203311513,0.001184609553,0.001180135952,0.001159124629,0.001162574405],
				"mean_uM_per_au": 0.00148080206,
				"experiment_Abs600": [
					[0.0943,0.2564,0.101,0.2616,0.285,0.2248,0.2724,0.2835,0.0948],
					[0.0923,0.2574,0.106,0.2619,0.2842,0.2244,0.2724,0.2821,0.0924],
					[0.0932,0.2576,0.1039,0.2635,0.2824,0.2212,0.2731,0.284,0.0933],
					[0.0955,0.2634,0.1074,0.2657,0.2804,0.2193,0.2757,0.2753,0.0923],
					[0.0957,0.2682,0.1067,0.2712,0.2676,0.0995,0.2855,0.2933,0.0932],
					[0.0951,0.2677,0.1021,0.2711,0.2998,0.0939,0.2856,0.2831,0.093],
					[0.0986,0.2641,0.105,0.2718,0.2798,0.0967,0.2839,0.293,0.0928],
					[0.0955,0.2645,0.1109,0.2647,0.2724,0.0942,0.2776,0.2756,0.0943]
				],
				"experiment_au": [
					[15,106,38,138,18,98,34,18,9],
					[16,107,37,136,17,97,32,16,8],
					[14,100,35,129,19,90,31,18,8],
					[14,109,36,139,18,88,31,15,8],
					[15,108,34,136,15,14,32,17,9],
					[15,110,31,138,19,16,32,17,8],
					[14,105,36,129,18,14,32,16,8],
					[13,110,30,137,16,12,33,17,9]
				],
				"experiment_uM_per_OD": [
					[0.9829508399,6.471463674,1.522218499,0.5563971067],
					[0.6231779834,0.7391180734,0.299916656,0.4552339964],
					[0.2173216034,0.2182241539,0.2024711972,0.2148665537],
					[0.2069375832,0.2116974372,0.2054760954,0.2156217344],
					[1.185548505,0.7399231033,0.8081481317,0.6495779426],
					[0.6307767291,0.8069551281,0.7683579093,0.4144231227],
					[0.2798041396,0.2749967655,0.257475957,0.2753141025],
					[0.2607351181,0.2649728419,0.2455985056,0.2726633376],
					[0.01803911773,0.01620740068,0.02021005583,0.01847927124],
					[0.01356469362,0.0185187971,0.01853827118,0.01523540818],
					[0.2469144751,0.2448925888,0.2311028525,0.2287929673],
					[0.2645166573,1.358208425,0.4180185517,0.5520460052],
					[0.05180038781,0.04773761229,0.0455296796,0.04488571296],
					[0.04450785002,0.04448487526,0.04487870048,0.04837554844],
					[0.01818032413,0.0144585205,0.01813301034,0.01299526121],
					[0.01547518102,0.01630063191,0.01367493878,0.01696605436]
				],
				"experiment_net_au": [
					[6.5,7.5,5.5,5.5],
					[6.5,6.5,5.5,4.5],
					[97.5,98.5,91.5,100.5],
					[99.5,101.5,96.5,101.5],
					[29.5,28.5,26.5,27.5],
					[25.5,22.5,27.5,21.5],
					[129.5,127.5,120.5,130.5],
					[127.5,129.5,120.5,128.5],
					[9.5,8.5,10.5,9.5],
					[6.5,10.5,9.5,7.5],
					[89.5,88.5,81.5,79.5],
					[5.5,7.5,5.5,3.5],
					[25.5,23.5,22.5,22.5],
					[23.5,23.5,23.5,24.5],
					[9.5,7.5,9.5,6.5],
					[8.5,8.5,7.5,8.5]
				],
				"experiment_net_Abs600": [
					[0.002425,0.000425,0.001325,0.003625],
					[0.003825,0.003225,0.006725,0.003625],
					[0.164525,0.165525,0.165725,0.171525],
					[0.176325,0.175825,0.172225,0.172625],
					[0.009125,0.014125,0.012025,0.015525],
					[0.014825,0.010225,0.013125,0.019025],
					[0.169725,0.170025,0.171625,0.173825],
					[0.179325,0.179225,0.179925,0.172825],
					[0.193125,0.192325,0.190525,0.188525],
					[0.175725,0.207925,0.187925,0.180525],
					[0.132925,0.132525,0.129325,0.127425],
					[0.007625,0.002025,0.004825,0.002325],
					[0.180525,0.180525,0.181225,0.183825],
					[0.193625,0.193725,0.192025,0.185725],
					[0.191625,0.190225,0.192125,0.183425],
					[0.201425,0.191225,0.201125,0.183725]
				],
				"parameters": {
					"fluorescence_unit": "MEFL"
				}
			}
		],
		[
			{
				"LUDOX_Abs600": [
					[0.0558424],
					[0.0447277],
					[0.0423408],
					[0.0458467]
				],
				"water_Abs600": [
					[0.0324674],
					[0.0320378],
					[0.0336375],
					[0.032284]
				],
				"LUDOX_mean": 0.0471894,
				"water_mean": 0.032606675,
				"net_Abs600": 0.014582725,
				"reference_OD600": 0.0425,
				"OD600_per_Abs600": 2.914407287,
				"au_raw": [
					[6599.84,4165.64,2270.9,1213.45,585.287,286.484,141.704,70.9947,34.0124,17.2534,8.40493,4.23059],
					[6644.37,4108.35,2245.59,1194.83,561.351,293.793,132.287,65.9091,31.7011,16.7116,7.47047,0.0933637],
					[6745.99,3974.55,2249.08,1257.93,582.16,285.412,142.588,72.7367,35.5303,17.7103,8.91462,0.102376],
					[6768.14,4141.55,2241.4,1184.3,566.965,285.555,140.074,69.1587,35.2257,16.1056,8.75536,0.0642596]
				],
				"au_mean": [6689.585,4097.5225,2251.7425,1212.6275,573.94075,287.811,139.16325,69.6998,34.117375,16.945225,8.386345,1.122647325],
				"au_std": [80.52116347,85.2797066,13.1519235,32.51764278,11.59678623,4.016216711,4.700943265,2.919002302,1.739170874,0.692787213,0.6466371893,2.072025628],
				"uM_fluorescein": [50,25,12.5,6.25,3.125,1.5625,0.78125,0.390625,0.1953125,0.09765625,0.048828125],
				"uM_per_au": [0.007474305207,0.006101247766,0.005551256416,0.005154097198,0.005444812901,0.005428909944,0.005613910282,0.005604391978,0.005724722374,0.005763054194,0.005822336787],
				"mean_uM_per_au": 0.005536064845,
				"experiment_Abs600": [
					[0.0426512,0.0465505,0.0417502,0.0455119,0.0462024,0.0445383,0.0428969,0.0421427,0.0377123],
					[0.133563,0.142856,0.126735,0.126648,0.149503,0.133683,0.133884,0.143749,0.0369203],
					[0.258658,0.241078,0.227142,0.233813,0.249969,0.239842,0.245231,0.236314,0.0368606],
					[0.288571,0.319854,0.321385,0.313872,0.290469,0.325336,0.338485,0.325675,0.0362539],
					[0.0497817,0.0503342,0.0495146,0.0482732,0.0509253,0.0497303,0.0476641,0.0486147,0.0370821],
					[0.118129,0.168977,0.110011,0.124537,0.159577,0.166702,0.138042,0.129065,0.0386208],
					[0.253429,0.249104,0.267595,0.271339,0.250575,0.232324,0.246222,0.269175,0.0369362],
					[0.406653,0.407598,0.404975,0.394646,0.390274,0.426893,0.407833,0.435918,0.0365085]
				],
				"experiment_au": [
					[8.05365,35.1787,90.3168,60.6218,9.31525,27.2945,12.3422,7.50176,4.51731],
					[7.69401,36.075,85.6493,58.4476,8.9496,26.8617,11.8094,8.36751,4.28691],
					[8.09953,37.2551,86.5412,58.1167,8.45949,26.5759,11.8139,8.01542,4.64762],
					[7.72097,37.1424,87.0537,60.976,9.20276,27.1076,11.7908,8.05375,4.49777],
					[7.69311,43.4761,118.893,55.8126,9.84381,29.7251,12.2527,7.8398,4.39386],
					[6.81245,43.7631,115.924,58.7193,8.88185,30.0226,11.6668,7.47406,4.20324],
					[7.77821,42.6086,116.821,56.5842,8.82631,28.3773,11.6115,7.60939,4.30842],
					[7.68534,40.6825,115.642,57.7168,8.87625,29.5762,11.7064,7.57436,4.58792]
				],
				"experiment_uM_per_OD": [
					[1.428080389,0.0650051351,0.03167153455,0.02502570848],
					[0.5199545809,0.05664701586,0.02960881116,0.01683034359],
					[6.688669152,0.5724903001,0.3068771311,0.2204047548],
					[5.926148721,0.5698212291,0.3433495867,0.1862913012],
					[41.45824906,1.735303518,0.8239602499,0.5535550218],
					[18.58538742,2.93383057,0.9292187379,0.5754344552],
					[13.86989599,1.155342157,0.5204354818,0.3891796795],
					[9.334540393,1.189416737,0.4243388565,0.2837332499],
					[1.10918033,0.07708224505,0.03619161755,0.03597835662],
					[0.786202559,0.06964793195,0.03936354507,0.02403076737],
					[6.462981024,0.4447145577,0.2083441297,0.1499061435],
					[4.03439318,0.3773710632,0.2339890476,0.1228298981],
					[2.961868446,0.1461601307,0.06773850939,0.04658324144],
					[1.51107651,0.1373939825,0.0655716114,0.03741944008],
					[1.353647909,0.07083142168,0.0344317296,0.02399596915],
					[0.6019369481,0.06363075349,0.0262076158,0.01506358689]
				],
				"experiment_net_au": [
					[3.6362825,3.2766425,3.6821625,3.3036025],
					[3.2757425,2.3950825,3.3608425,3.2679725],
					[30.7613325,31.6576325,32.8377325,32.7250325],
					[39.0587325,39.3457325,38.1912325,36.2651325],
					[85.8994325,81.2319325,82.1238325,82.6363325],
					[114.4756325,111.5066325,112.4036325,111.2246325],
					[56.2044325,54.0302325,53.6993325,56.5586325],
					[51.3952325,54.3019325,52.1668325,53.2994325],
					[4.8978825,4.5322325,4.0421225,4.7853925],
					[5.4264425,4.4644825,4.4089425,4.4588825],
					[22.8771325,22.4443325,22.1585325,22.6902325],
					[25.3077325,25.6052325,23.9599325,25.1588325],
					[7.9248325,7.3920325,7.3965325,7.3734325],
					[7.8353325,7.2494325,7.1941325,7.2890325],
					[3.0843925,3.9501425,3.5980525,3.6363825],
					[3.4224325,3.0566925,3.1920225,3.1569925]
				],
				"experiment_net_Abs600": [
					[0.004836775,0.095748575,0.220843575,0.250756575],
					[0.011967275,0.080314575,0.215614575,0.368838575],
					[0.008736075,0.105041575,0.203263575,0.282039575],
					[0.012519775,0.131162575,0.211289575,0.369783575],
					[0.003935775,0.088920575,0.189327575,0.283570575],
					[0.011700175,0.072196575,0.229780575,0.367160575],
					[0.007697475,0.088833575,0.195998575,0.276057575],
					[0.010458775,0.086722575,0.233524575,0.356831575],
					[0.008387975,0.111688575,0.212154575,0.252654575],
					[0.013110875,0.121762575,0.212760575,0.352459575],
					[0.006723875,0.095868575,0.202027575,0.287521575],
					[0.011915875,0.128887575,0.194509575,0.389078575],
					[0.005082475,0.096069575,0.207416575,0.300670575],
					[0.009849675,0.100227575,0.208407575,0.370018575],
					[0.004328275,0.105934575,0.198499575,0.287860575],
					[0.010800275,0.091250575,0.231360575,0.398103575]
				],
				"parameters": {
					"fluorescence_unit": "MEFL"
				}
			}
		],
		[
			{
				"LUDOX_Abs600": [
					[0.035],
					[0.035],
					[0.041],
					[0.043]
				],
				"water_Abs600": [
					[-0.001],
					[0.018],
					[0.002],
					[0.01]
				],
				"LUDOX_mean": 0.0385,
				"water_mean": 0.00725,
				"net_Abs600": 0.03125,
				"reference_OD600": 0.0425,
				"OD600_per_Abs600": 1.36,
				"au_raw": [
					[32274,29235,21355,13939,8485,7779,7261,2454,1507,674,341,2],
					[38303,23217,22326,10169,7003,7865,6729,3327,1297,996,1057,3],
					[35634,22821,21073,10453,7986,7363,6254,1906,3390,1612,295,0],
					[43269,27615,18463,13186,7278,7251,5390,2232,1464,647,621,0]
				],
				"au_mean": [37370,25722,20804.25,11936.75,7688,7564.5,6408.5,2479.75,1914.5,982.25,578.5,1.25],
				"au_std": [4642.255271,3194.549734,1650.52787,1905.788092,673.6314522,302.8723604,793.8700565,608.0199421,987.828089,448.7704499,350.0223802,1.5],
				"uM_fluorescein": [50,25,12.5,6.25,3.125,1.5625,0.78125,0.390625,0.1953125,0.09765625,0.048828125],
				"uM_per_au": [0.001337971635,0.000971930643,0.0006008387709,0.0005235931053,0.0004064776275,0.0002065569436,0.0001219084029,0.0001575259603,0.000102017498,9.942097226e-05,8.440471046e-05],
				"mean_uM_per_au": 0.0005418794181,
				"experiment_Abs600": [
					[0.222,0.209,0.046,0.187,0.226,0.078,0.188,0.229,0.043],
					[0.233,0.209,0.047,0.198,0.232,0.078,0.194,0.232,0.042],
					[0.226,0.213,0.046,0.196,0.23,0.08,0.189,0.229,0.044],
					[0.23,0.21,0.051,0.196,0.228,0.079,0.188,0.245,0.042],
					[0.228,0.201,0.048,0.195,0.212,0.065,0.191,0.222,0.044],
					[0.228,0.197,0.047,0.187,0.214,0.06,0.194,0.227,0.044],
					[0.22,0.202,0.046,0.196,0.212,0.058,0.194,0.221,0.042],
					[0.22,0.195,0.047,0.187,0.21,0.066,0.182,0.227,0.043]
				],
				"experiment_au": [
					[156,1504,931,1175,244,437,1075,375,109],
					[359,833,268,2333,186,335,536,218,171],
					[152,949,444,1416,157,263,488,283,111],
					[383,1011,536,1800,136,331,579,214,164],
					[217,1076,752,1668,609,387,1737,129,166],
					[120,879,272,1656,144,443,553,175,136],
					[564,1233,249,1944,143,274,1602,266,124],
					[151,1199,336,2775,154,336,494,632,106]
				],
				"experiment_uM_per_OD": [
					[-0.5133015989,-0.06321166623,-0.5108214725,-0.01368488701],
					[-0.3670548952,-0.5734567783,0.3878823466,-0.5301429207],
					[2.639299936,1.050273236,1.294209572,1.463107387],
					[1.706892817,1.248235177,2.084246645,2.091006716],
					[41.09631721,-7.745688152,4.136194438,5.694787285],
					[19.92203743,-7.490686073,-10.66303337,-3.410652808],
					[2.140001422,4.924448934,2.634456866,3.619972147],
					[3.302473239,3.450428773,3.989540378,6.499011321],
					[-0.3129453653,-0.42396179,-0.4894978814,-0.5394111069],
					[0.5107021566,-0.5646014648,-0.5735220118,-0.5544035231],
					[0.5080788069,-0.5829535785,-1.284146616,-0.6093799684],
					[-0.04107636583,1.107354808,-2.667820664,-0.844220992],
					[1.854880361,0.3808911561,0.26473129,0.5127641552],
					[3.573370441,0.4250901298,3.152426804,0.2947756335],
					[-0.03068999126,-0.3572945798,-0.2254126944,-0.3423566775],
					[-0.5726555311,-0.4588753856,-0.2729954644,0.5187752029]
				],
				"experiment_net_au": [
					[-233.5,-30.5,-237.5,-6.5],
					[-172.5,-269.5,174.5,-238.5],
					[1114.5,443.5,559.5,621.5],
					[686.5,489.5,843.5,809.5],
					[541.5,-121.5,54.5,146.5],
					[362.5,-117.5,-140.5,-53.5],
					[785.5,1943.5,1026.5,1410.5],
					[1278.5,1266.5,1554.5,2385.5],
					[-145.5,-203.5,-232.5,-253.5],
					[219.5,-245.5,-246.5,-235.5],
					[47.5,-54.5,-126.5,-58.5],
					[-2.5,53.5,-115.5,-53.5],
					[685.5,146.5,98.5,189.5],
					[1347.5,163.5,1212.5,104.5],
					[-14.5,-171.5,-106.5,-175.5],
					[-260.5,-214.5,-123.5,242.5]
				],
				"experiment_net_Abs600": [
					[0.18125,0.19225,0.18525,0.18925],
					[0.18725,0.18725,0.17925,0.17925],
					[0.16825,0.16825,0.17225,0.16925],
					[0.16025,0.15625,0.16125,0.15425],
					[0.00525,0.00625,0.00525,0.01025],
					[0.00725,0.00625,0.00525,0.00625],
					[0.14625,0.15725,0.15525,0.15525],
					[0.15425,0.14625,0.15525,0.14625],
					[0.18525,0.19125,0.18925,0.18725],
					[0.17125,0.17325,0.17125,0.16925],
					[0.03725,0.03725,0.03925,0.03825],
					[0.02425,0.01925,0.01725,0.02525],
					[0.14725,0.15325,0.14825,0.14725],
					[0.15025,0.15325,0.15325,0.14125],
					[0.18825,0.19125,0.18825,0.20425],
					[0.18125,0.18625,0.18025,0.18625]
				],
				"parameters": {
					"fluorescence_unit": "MEFL"
				}
			}
		],
		[
			{
				"LUDOX_Abs600": [
					[0.043],
					[0.049],
					[0.047],
					[0.052]
				],
				"water_Abs600": [
					[0.035],
					[0.036],
					[0.035],
					[0.035]
				],
				"LUDOX_mean": 0.04775,
				"water_mean": 0.03525,
				"net_Abs600": 0.0125,
				"reference_OD600": 0.0425,
				"OD600_per_Abs600": 3.4,
				"au_raw": [
					[41550,28587,15976,9537,5674,2712,1357,639,348,160,91,0],
					[42434,29060,17592,10169,5250,2705,1155,581,302,160,67,11],
					[42066,29363,17743,9882,5015,2671,1303,665,314,187,87,0],
					[40538,28766,17808,9934,5127,2818,1344,662,366,176,113,13]
				],
				"au_mean": [41647,28944,17279.75,9880.5,5266.5,2726.5,1289.75,636.75,332.5,170.75,89.5,6],
				"au_std": [823.4520832,340.6611219,873.8635954,260.8249732,288.1209237,63.57410374,92.73393841,38.93905494,29.63668897,13.20037878,18.85912688,6.976149845],
				"uM_fluorescein": [50,25,12.5,6.25,3.125,1.5625,0.78125,0.390625,0.1953125,0.09765625,0.048828125],
				"uM_per_au": [0.001200566667,0.0008637368712,0.0007233900953,0.000632559081,0.000593373208,0.0005730790391,0.000605737546,0.0006134668237,0.000587406015,0.0005719253294,0.0005455656425],
				"mean_uM_per_au": 0.0006772276589,
				"experiment_Abs600": [
					[0.098,0.093,0.084,0.084,0.087,0.078,0.083,0.062,0.048],
					[0.09,0.094,0.082,0.076,0.089,0.083,0.091,0.064,0.041],
					[0.091,0.09,0.92,0.082,0.089,0.08,0.086,0.066,0.043],
					[0.086,0.084,0.09,0.079,0.086,0.078,0.084,0.063,0.043],
					[0.081,0.093,0.094,0.076,0.075,0.097,0.087,0.097,0.043],
					[0.079,0.092,0.091,0.099,0.073,0.095,0.085,0.107,0.043],
					[0.08,0.086,0.101,0.13,0.073,0.1,0.088,0.107,0.042],
					[0.078,0.092,0.089,0.108,0.073,0.093,0.09,0.105,0.042]
				],
				"experiment_au": [
					[44819,43197,34990,39952,35312,44026,44108,34395,41891],
					[35745,41624,42712,36773,38191,39327,36222,38684,44486],
					[43503,43470,38934,39338,39338,47418,46563,41520,40216],
					[40336,39507,37827,41517,41517,46271,47662,42298,38353],
					[34982,34672,46394,18665,18665,36165,36374,40293,40211],
					[43791,37273,44467,41079,41079,41516,44327,38827,38014],
					[39248,40869,38169,48933,48933,44903,41210,38643,40437],
					[38078,38846,41889,49892,49892,42376,46132,38525,39913]
				],
				"experiment_uM_per_OD": [
					[18.38807386,-16.75047683,15.62309098,2.843849571],
					[-24.66504273,22.37736017,-2.515875354,-9.269853771],
					[13.78833135,7.405780798,15.81462535,-1.021273796],
					[-20.00368382,-9.890476201,5.298540779,-3.528701896],
					[-22.8325917,15.19131508,-0.1781251902,-7.973707543],
					[25.9445236,19.60265491,-5.298481482,9.347679706],
					[1.127505585,-17.64506032,-1.930948851,9.88230381],
					[-126.121296,4.81761166,21.03594897,31.05600896],
					[-19.83518564,-6.578475351,-1.638697133,8.282855794],
					[-130.0320339,8.958368789,60.67393547,66.98858131],
					[24.34007627,-1.937410511,41.17105693,37.02573413],
					[-13.04705062,6.852331646,18.03794913,10.53399183],
					[21.72225655,-14.43417561,31.52182735,38.35691914],
					[-15.0547551,21.7264439,6.565388712,27.03641202],
					[-55.08359728,-9.696775269,15.43359428,25.37267605],
					[2.109337436,-2.763783282,-3.33421079,-3.818904847]
				],
				"experiment_net_au": [
					[5100.5,-3973.5,3784.5,617.5],
					[-4736.5,4072.5,-470.5,-1640.5],
					[3478.5,1905.5,3751.5,-211.5],
					[-5046.5,-2445.5,1150.5,-872.5],
					[-4728.5,2993.5,-784.5,-1891.5],
					[6675.5,4748.5,-1549.5,2170.5],
					[233.5,-2945.5,-380.5,1798.5],
					[-21053.5,1360.5,9214.5,10173.5],
					[-4406.5,-1527.5,-380.5,1798.5],
					[-21053.5,1360.5,9214.5,10173.5],
					[4307.5,-391.5,7699.5,6552.5],
					[-3553.5,1797.5,5184.5,2657.5],
					[4389.5,-3496.5,6844.5,7943.5],
					[-3344.5,4608.5,1491.5,6413.5],
					[-5323.5,-1034.5,1801.5,2579.5],
					[574.5,-891.5,-1075.5,-1193.5]
				],
				"experiment_net_Abs600": [
					[0.05525,0.04725,0.04825,0.04325],
					[0.03825,0.03625,0.03725,0.03525],
					[0.05025,0.05125,0.04725,0.04125],
					[0.05025,0.04925,0.04325,0.04925],
					[0.04125,0.03925,0.87725,0.04725],
					[0.05125,0.04825,0.05825,0.04625],
					[0.04125,0.03325,0.03925,0.03625],
					[0.03325,0.05625,0.08725,0.06525],
					[0.04425,0.04625,0.04625,0.04325],
					[0.03225,0.03025,0.03025,0.03025],
					[0.03525,0.04025,0.03725,0.03525],
					[0.05425,0.05225,0.05725,0.05025],
					[0.04025,0.04825,0.04325,0.04125],
					[0.04425,0.04225,0.04525,0.04725],
					[0.01925,0.02125,0.02325,0.02025],
					[0.05425,0.06425,0.06425,0.06225]
				],
				"parameters": {
					"fluorescence_unit": "MEFL"
				}
			}
		],
		[
			{
				"LUDOX_Abs600": [
					[0.292],
					[0.054],
					[0.05],
					[0.045]
				],
				"water_Abs600": [
					[0.039],
					[0.04],
					[0.04],
					[0.038]
				],
				"LUDOX_mean": 0.11025,
				"water_mean": 0.03925,
				"net_Abs600": 0.071,
				"reference_OD600": 0.0425,
				"OD600_per_Abs600": 0.5985915493,
				"au_raw": [
					[26351,24686,14834,7602.5,4313,2456.9,1282.3,652.95,323.11,159.51,82.209,1.114],
					["_NaN_",24675,16136,9064.3,4437.2,2377.1,1208.8,610.43,310.52,157.63,80.199,0.443],
					[28104,24998,16523,9059.8,4308.7,2371.7,1173.2,499.84,305.8,128.49,74.362,0.469],
					["_NaN_",24479,15751,8942.7,4235.7,2292.2,1147.9,599.29,317.11,161.33,79.298,0.399]
				],
				"au_mean": [27227.5,24709.5,15811,8667.325,4323.65,2374.475,1203.05,590.6275,314.135,151.74,79.017,0.60625],
				"au_std": [1239.558187,214.5576846,723.5786066,712.1117533,83.59770731,67.27467949,58.44133811,64.7910541,7.570594428,15.57343465,3.333365367,0.3397306531],
				"uM_fluorescein": [50,25,12.5,6.25,3.125,1.5625,0.78125,0.390625,0.1953125,0.09765625,0.048828125],
				"uM_per_au": [0.001836378661,0.001011756612,0.0007905888306,0.0007210990704,0.0007227689568,0.0006580401984,0.0006493911309,0.0006613728619,0.0006217470196,0.0006435761829,0.0006179445562],
				"mean_uM_per_au": 0.0007808507336,
				"experiment_Abs600": [
					[0.182,0.149,0.087,0.137,0.203,0.179,0.171,0.186,0.051],
					[0.191,0.297,0.081,0.138,0.203,0.179,0.171,0.197,0.048],
					[0.209,0.16,0.084,0.156,0.227,0.191,0.186,0.214,0.042],
					[0.204,0.154,0.082,0.149,0.216,0.189,0.182,0.214,0.46],
					[0.219,0.141,0.083,0.159,0.238,0.108,0.194,0.223,0.052],
					[0.226,0.142,0.085,0.157,0.233,0.121,0.191,0.224,0.044],
					[0.226,0.233,0.085,0.156,0.235,0.108,0.188,0.223,0.042],
					[0.204,0.13,0.079,0.142,0.205,0.097,0.172,0.202,0.042]
				],
				"experiment_au": [
					[15.073,188.471,58.43,269.8,17.385,27.12,188.44,15.612,10.963],
					[15.961,195.19,67.832,309.57,18.895,28.29,198.68,16.909,11.268],
					[15.468,191.28,67.65,310.99,17.725,27.957,188.92,15.596,11.433],
					[15.737,191.66,69.445,302.77,17.292,28.335,193.61,15.913,11.376],
					[15.149,184.88,70.814,396.34,18.6,17.806,243.75,18.248,11.754],
					[14.34,181.11,68.729,379.33,18.703,17.515,240.45,17.912,11.985],
					[14.66,186.92,72.287,398.14,20.947,17.54,250.99,19.004,12.08],
					[14.965,185.05,70.247,394.66,20.462,17.968,261.05,18.277,11.877]
				],
				"experiment_uM_per_OD": [
					[0.03283211775,0.03859431624,0.03061931561,0.03371610032],
					[0.02655561776,0.01983727577,0.022096727,0.02752833627],
					[2.142137839,0.936774794,1.974565361,2.084038483],
					[2.266977085,2.19566327,1.193179158,2.550453249],
					[1.337256001,1.847652415,1.71243902,1.853946253],
					[1.852314802,1.705469762,1.811557534,2.028993452],
					[3.518615248,4.018465959,3.404260943,3.52590364],
					[4.263068496,4.145029026,4.3949837,4.960643066],
					[0.0472153227,0.05939315809,0.04350256616,0.04300865123],
					[0.04687177488,0.04879469701,0.06339941358,0.07115092249],
					[0.1476311559,0.1587109501,0.143092097,0.1483663958],
					[0.1226406674,0.09788916431,0.11744229,0.1506294227],
					[1.778612048,1.881562921,1.598625656,1.687524512],
					[1.983147003,1.994129687,2.128586987,2.489431813],
					[0.036782282,0.045047486,0.0306996448,0.03309339401],
					[0.04821372616,0.04555151536,0.05363978898,0.05474758725]
				],
				"experiment_net_au": [
					[3.5425,4.4305,3.9375,4.2065],
					[3.6185,2.8095,3.1295,3.4345],
					[176.9405,183.6595,179.7495,180.1295],
					[173.3495,169.5795,175.3895,173.5195],
					[46.8995,56.3015,56.1195,57.9145],
					[59.2835,57.1985,60.7565,58.7165],
					[258.2695,298.0395,299.4595,291.2395],
					[384.8095,367.7995,386.6095,383.1295],
					[5.8545,7.3645,6.1945,5.7615],
					[7.0695,7.1725,9.4165,8.9315],
					[15.5895,16.7595,16.4265,16.8045],
					[6.2755,5.9845,6.0095,6.4375],
					[176.9095,187.1495,177.3895,182.0795],
					[232.2195,228.9195,239.4595,249.5195],
					[4.0815,5.3785,4.0655,4.3825],
					[6.7175,6.3815,7.4735,6.7465]
				],
				"experiment_net_Abs600": [
					[0.14075,0.14975,0.16775,0.16275],
					[0.17775,0.18475,0.18475,0.16275],
					[0.10775,0.25575,0.11875,0.11275],
					[0.09975,0.10075,0.19175,0.08875],
					[0.04575,0.03975,0.04275,0.04075],
					[0.04175,0.04375,0.04375,0.03775],
					[0.09575,0.09675,0.11475,0.10775],
					[0.11775,0.11575,0.11475,0.10075],
					[0.16175,0.16175,0.18575,0.17475],
					[0.19675,0.19175,0.19375,0.16375],
					[0.13775,0.13775,0.14975,0.14775],
					[0.06675,0.07975,0.06675,0.05575],
					[0.12975,0.12975,0.14475,0.14075],
					[0.15275,0.14975,0.14675,0.13075],
					[0.14475,0.15575,0.17275,0.17275],
					[0.18175,0.18275,0.18175,0.16075]
				],
				"parameters": {
					"fluorescence_unit": "MEFL"
				}
			}
		],
		[
			{
				"LUDOX_Abs600": [
					[0.047],
					[0.046],
					[0.047],
					[0.049]
				],
				"water_Abs600": [
					[0.039],
					[0.041],
					[0.04],
					[0.039]
				],
				"LUDOX_mean": 0.04725,
				"water_mean": 0.03975,
				"net_Abs600": 0.0075,
				"reference_OD600": 0.0425,
				"OD600_per_Abs600": 5.666666667,
				"au_raw": [
					[46200000,32100000,17900000,8740000,5070000,2090000,1120000,592000,275000,143000,75000,2730],
					[47300000,33400000,17500000,9440000,4940000,2210000,1180000,559000,286000,142000,65200,2915],
					[47300000,32200000,17800000,9690000,4770000,2640000,1230000,604000,321000,141000,71800,2748],
					[46800000,32100000,16400000,10200000,4820000,2400000,1220000,600000,290000,131000,72400,2647]
				],
				"au_mean": [46900000,32450000,17400000,9517500,4900000,2335000,1187500,588750,293000,139250,71100,2760],
				"au_std": [522812.9047,635085.2961,687992.248,607199.8573,133915.3962,240069.4344,49916.59711,20451.16134,19714.63078,5560.275773,4171.330723,112.3061292],
				"uM_fluorescein": [50,25,12.5,6.25,3.125,1.5625,0.78125,0.390625,0.1953125,0.09765625,0.048828125],
				"uM_per_au": [1.066098081e-06,7.704160247e-07,7.183908046e-07,6.566850538e-07,6.37755102e-07,6.691648822e-07,6.578947368e-07,6.634819533e-07,6.665955631e-07,7.013016158e-07,6.867528129e-07],
				"mean_uM_per_au": 6.904823735e-07,
				"experiment_Abs600": [
					[0.36,0.134,0.084,0.238,0.366,0.116,0.308,0.338,0.041],
					[0.358,0.13,0.069,0.242,0.364,0.119,0.312,0.339,0.042],
					[0.351,0.132,0.07,0.228,0.369,0.118,0.3,0.314,0.041],
					[0.339,0.128,0.076,0.225,0.36,0.117,0.303,0.325,0.042],
					[0.366,0.143,0.064,0.214,0.345,0.114,0.327,0.342,0.041],
					[0.369,0.14,0.064,0.215,0.35,0.117,0.325,0.346,0.041],
					[0.364,0.139,0.067,0.22,0.349,0.117,0.326,0.343,0.042],
					[0.364,0.14,0.066,0.216,0.347,0.114,0.329,0.339,0.045]
				],
				"experiment_au": [
					[77900,297000,173000,373000,83100,309000,151000,73000,65200],
					[75400,298000,173000,371000,82700,300000,150000,74100,65300],
					[75900,303000,175000,372000,74600,290000,151000,73900,62800],
					[74700,304000,171000,376000,79300,293000,148000,73800,61800],
					[79600,322000,156000,321000,85800,302000,159000,79600,62000],
					[82200,320000,165000,327000,90800,307000,160000,82200,62400],
					[84000,339000,163000,333000,84000,306000,162000,81900,61800],
					[85200,328000,164000,322000,88900,307000,161000,81500,61300]
				],
				"experiment_uM_per_OD": [
					[0.004036095884,0.003096895932,0.003364436619,0.003007750663],
					[0.004601124878,0.005528458267,0.006296047969,0.006750499551],
					[0.3049565924,0.3202463497,0.3198982322,0.336241588],
					[0.3079505024,0.3149085776,0.3420926123,0.3248809422],
					[0.3082727751,0.4811360134,0.4725797485,0.3741241095],
					[0.4965030454,0.546923665,0.4707834365,0.4957364161],
					[0.1902444673,0.1852147926,0.1998304423,0.2057778603],
					[0.1799369042,0.1831274227,0.1820892335,0.178566982],
					[0.005918420344,0.005803725421,0.002694307655,0.004572963745],
					[0.007415633787,0.009274840884,0.006603923175,0.008606456453],
					[0.3992130891,0.3693200892,0.3581098157,0.3677908767],
					[0.3984531917,0.3906122496,0.3889821516,0.4069444691],
					[0.0383431499,0.03732286285,0.03953323796,0.03767648166],
					[0.03920804471,0.03991632382,0.04063450298,0.03978444775],
					[0.002317515798,0.002761382008,0.002925741103,0.002768824621],
					[0.004969521866,0.005947074037,0.005884850506,0.005799928753]
				],
				"experiment_net_au": [
					[10525,8025,8525,7325],
					[12225,14825,16625,17825],
					[229625,230625,235625,236625],
					[254625,252625,271625,260625],
					[105625,105625,107625,103625],
					[88625,97625,95625,96625],
					[305625,303625,304625,308625],
					[253625,259625,265625,254625],
					[15725,15325,7225,11925],
					[18425,23425,16625,21525],
					[241625,232625,222625,225625],
					[234625,239625,238625,239625],
					[83625,82625,83625,80625],
					[91625,92625,94625,93625],
					[5625,6725,6525,6425],
					[12225,14825,14525,14125]
				],
				"experiment_net_Abs600": [
					[0.31775,0.31575,0.30875,0.29675],
					[0.32375,0.32675,0.32175,0.32175],
					[0.09175,0.08775,0.08975,0.08575],
					[0.10075,0.09775,0.09675,0.09775],
					[0.04175,0.02675,0.02775,0.03375],
					[0.02175,0.02175,0.02475,0.02375],
					[0.19575,0.19975,0.18575,0.18275],
					[0.17175,0.17275,0.17775,0.17375],
					[0.32375,0.32175,0.32675,0.31775],
					[0.30275,0.30775,0.30675,0.30475],
					[0.07375,0.07675,0.07575,0.07475],
					[0.07175,0.07475,0.07475,0.07175],
					[0.26575,0.26975,0.25775,0.26075],
					[0.28475,0.28275,0.28375,0.28675],
					[0.29575,0.29675,0.27175,0.28275],
					[0.29975,0.30375,0.30075,0.29675]
				],
				"parameters": {
					"fluorescence_unit": "MEFL"
				}
			}
		],
		[
			{
				"LUDOX_Abs600": [
					[0.047],
					[0.055],
					[0.05],
					[0.045]
				],
				"water_Abs600": [
					[0.04],
					[0.039],
					[0.041],
					[0.042]
				],
				"LUDOX_mean": 0.04925,
				"water_mean": 0.0405,
				"net_Abs600": 0.00875,
				"reference_OD600": 0.0425,
				"OD600_per_Abs600": 4.857142857,
				"au_raw": [
					[46900000,28300000,16100000,8690000,4900000,2430000,1220000,683000,332000,115000,107000,1665],
					[47100000,26400000,16100000,9970000,6370000,369000,838000,516000,383000,139000,79000,1669],
					[46800000,26200000,16100000,8800000,3010000,3040000,1510000,789000,368000,181000,103000,1631],
					[46700000,28100000,16600000,8220000,3930000,2520000,1510000,678000,368000,164000,98300,1721]
				],
				"au_mean": [46875000,27250000,16225000,8920000,4552500,2089750,1269500,666500,362750,149750,96825,1671.5],
				"au_std": [170782.5128,1103026.141,250000,743818.9744,1436532.283,1178253.05,318498.0377,112636.5838,21685.24844,28883.38623,12403.86365,37.14386446],
				"uM_fluorescein": [50,25,12.5,6.25,3.125,1.5625,0.78125,0.390625,0.1953125,0.09765625,0.048828125],
				"uM_per_au": [1.066666667e-06,9.174311927e-07,7.704160247e-07,7.006726457e-07,6.864360242e-07,7.47697093e-07,6.153997637e-07,5.86084021e-07,5.384217781e-07,6.521285476e-07,5.042925381e-07],
				"mean_uM_per_au": 7.64530596e-07,
				"experiment_Abs600": [
					[0.478,0.41,0.193,0.45,0.437,0.472,0.436,0.509,0.041],
					[0.491,0.398,0.193,0.418,0.454,0.52,0.445,0.195,0.047],
					[0.492,0.371,0.181,0.395,0.45,0.505,0.454,0.38,0.051],
					[0.479,0.367,0.183,0.402,0.462,0.512,0.45,0.544,0.045],
					[0.467,0.46,0.061,0.498,0.53,0.461,0.481,0.539,0.042],
					[0.478,0.475,0.156,0.51,0.569,0.482,0.484,0.533,0.045],
					[0.47,0.469,0.143,0.476,0.542,0.412,0.481,0.534,0.044],
					[0.635,0.443,0.159,0.452,0.559,0.49,0.486,0.523,0.045]
				],
				"experiment_au": [
					[39400,250000,195000,275000,71000,291000,95300,70600,19500],
					[43800,256000,184000,283000,74000,291000,86400,75100,24100],
					[59900,255000,94000,275000,70700,288000,80500,80200,20200],
					[63800,257000,84700,262000,74500,290000,78500,74600,16300],
					[64700,267000,144000,267000,79500,282000,109000,72100,52600],
					[67400,279000,152000,273000,79600,306000,108000,70700,12400],
					[70200,292000,80000,297000,79400,308000,103000,75000,12700],
					[67800,288000,95600,293000,78500,293000,106000,74100,17400]
				],
				"experiment_uM_per_OD": [
					[-0.0022486194,-0.0006338390255,0.005024258972,0.00658561176],
					[0.007107338388,0.007906435955,0.009089489688,0.005912613448],
					[0.08790504474,0.0935527303,0.1007959118,0.1030187922],
					[0.08377188332,0.08523884863,0.09125691156,0.0956254987],
					[0.1578259174,0.1462055352,0.05560819363,0.04427677193],
					[0.9110876722,0.1495331901,0.05469369208,0.06843624261],
					[0.0889367742,0.09991325452,0.102872736,0.0951454935],
					[0.07676013979,0.0768101365,0.09160000973,0.09544507542],
					[0.01017314324,0.01090306187,0.0097310943,0.01088267236],
					[0.01097937003,0.01019374128,0.0106831998,0.01005547666],
					[0.09024949546,0.081148706,0.08276480256,0.0821995314],
					[0.08923298281,0.09357953065,0.1122354379,0.08731298379],
					[0.01995649718,0.01601510475,0.01339848096,0.0127550997],
					[0.02283609359,0.02232265804,0.02067494908,0.02150941815],
					[0.008462546129,0.03075098716,0.01620879818,0.009129394764],
					[0.008426644419,0.008079395268,0.00944420148,0.009365335497]
				],
				"experiment_net_au": [
					[-6200,-1800,14300,18200],
					[19100,21800,24600,22200],
					[204400,210400,209400,211400],
					[221400,233400,246400,242400],
					[149400,138400,48400,39100],
					[98400,106400,34400,50000],
					[229400,237400,229400,216400],
					[221400,227400,251400,247400],
					[25400,28400,25100,28900],
					[33900,34000,33800,32900],
					[245400,245400,242400,244400],
					[236400,260400,262400,247400],
					[49700,40800,34900,32900],
					[63400,62400,57400,60400],
					[25000,29500,34600,29000],
					[26500,25100,29400,28500]
				],
				"experiment_net_Abs600": [
					[0.434,0.447,0.448,0.435],
					[0.423,0.434,0.426,0.591],
					[0.366,0.354,0.327,0.323],
					[0.416,0.431,0.425,0.399],
					[0.149,0.149,0.137,0.139],
					[0.017,0.112,0.099,0.115],
					[0.406,0.374,0.351,0.358],
					[0.454,0.466,0.432,0.408],
					[0.393,0.41,0.406,0.418],
					[0.486,0.525,0.498,0.515],
					[0.428,0.476,0.461,0.468],
					[0.417,0.438,0.368,0.446],
					[0.392,0.401,0.41,0.406],
					[0.437,0.44,0.437,0.442],
					[0.465,0.151,0.336,0.5],
					[0.495,0.489,0.49,0.479]
				],
				"parameters": {
					"fluorescence_unit": "MEFL"
				}
			}
		],
		[
			{
				"LUDOX_Abs600": [
					[0.053],
					[0.042],
					[0.0413],
					[0.0422]
				],
				"water_Abs600": [
					[0.0338],
					[0.038],
					[0.0348],
					[0.0323]
				],
				"LUDOX_mean": 0.044625,
				"water_mean": 0.034725,
				"net_Abs600": 0.0099,
				"reference_OD600": 0.0425,
				"OD600_per_Abs600": 4.292929293,
				"au_raw": [
					[13351,10059,6589,3790,2019,1051,523,257,129,65,32,0],
					[13364,10093,6564,3717,2030,1026,525,263,130,63,31,1],
					[13290,10118,6575,3754,2032,1052,530,253,130,65,32,0],
					[13306,10097,6535,3722,2036,1046,535,267,132,63,31,0]
				],
				"au_mean": [13327.75,10091.75,6565.75,3745.75,2029.25,1043.75,528.25,260,130.25,64,31.5,0.25],
				"au_std": [35.36830031,24.43187808,22.91105992,33.74783944,7.274384281,12.12091856,5.377421935,6.218252702,1.258305739,1.154700538,0.5773502692,0.5],
				"uM_fluorescein": [50,25,12.5,6.25,3.125,1.5625,0.78125,0.390625,0.1953125,0.09765625,0.048828125],
				"uM_per_au": [0.00375157097,0.002477271038,0.001903819061,0.001668557699,0.001539977824,0.001497005988,0.001478939896,0.001502403846,0.001499520154,0.001525878906,0.001550099206],
				"mean_uM_per_au": 0.001817326322,
				"experiment_Abs600": [
					[0.219,0.2211,0.2342,0.2296,0.2441,0.2128,0.2262,0.2064,0.0427],
					[0.2231,0.2277,0.2261,0.2266,0.2417,0.2123,0.235,0.2129,0.0456],
					[0.2277,0.2285,0.2375,0.2335,0.2428,0.2165,0.2306,0.2086,0.0588],
					[0.2248,0.2261,0.236,0.2304,0.2413,0.2137,0.2309,0.2121,0.0472],
					[0.2348,0.2331,0.2234,0.2268,0.2354,0.2184,0.2153,0.2231,"_NaN_"],
					[0.2391,0.2264,0.2172,0.2227,0.2291,0.2257,0.2208,0.2258,"_NaN_"],
					[0.2394,0.2296,0.2253,0.2304,0.2305,0.2195,0.2265,0.2238,"_NaN_"],
					[0.2342,0.2239,0.2102,0.2186,0.226,0.2164,0.2229,0.2295,"_NaN_"]
				],
				"experiment_au": [
					[9,84,75,85,29,22,14,9,33],
					[8,84,73,85,19,21,15,7,28],
					[8,82,75,83,20,23,14,7,21],
					[8,79,75,82,21,23,14,8,20],
					[7,78,106,80,19,8,15,8,"_NaN_"],
					[7,79,104,81,22,8,16,8,"_NaN_"],
					[8,81,102,82,22,7,15,7,"_NaN_"],
					[8,78,108,84,22,8,16,7,"_NaN_"]
				],
				"experiment_uM_per_OD": [
					[0.007545991649,0.004911022407,0.004783391316,0.004863068713],
					[0.002299457531,0.00224697522,0.004486805845,0.004613952387],
					[0.1937778771,0.1865522613,0.1809510123,0.1761864287],
					[0.1671039993,0.1758855982,0.1774721066,0.1759801932],
					[0.1591813573,0.1617053524,0.156369267,0.1576350732],
					[0.2451245695,0.2491672846,0.2327588352,0.2707189556],
					[0.1869372856,0.1901255281,0.1783173967,0.1790377852],
					[0.1778900041,0.1845916271,0.1790377852,0.1966631939],
					[0.05034432794,0.0288130456,0.03085175347,0.03331559272],
					[0.02979584033,0.03796682794,0.03767120191,0.0386382322],
					[0.0417845904,0.03929425725,0.0434053814,0.04415099531],
					[0.005048659887,0.004838058646,0.002507879926,0.005109597242],
					[0.01929710001,0.0206726597,0.01882513092,0.01879379052],
					[0.02314684802,0.02488713295,0.02167219103,0.02458363133],
					[0.008156649932,0.002609926828,0.002681001466,0.005245726536],
					[0.004911022407,0.00483529562,0.002445581349,0.002367618185]
				],
				"experiment_net_au": [
					[3,2,2,2],
					[1,1,2,2],
					[78,78,76,73],
					[72,73,75,72],
					[69,67,69,69],
					[100,98,96,102],
					[79,79,77,76],
					[74,75,76,78],
					[23,13,14,15],
					[13,16,16,16],
					[16,15,17,17],
					[2,2,1,2],
					[8,9,8,8],
					[9,10,9,10],
					[3,1,1,2],
					[2,2,1,1]
				],
				"experiment_net_Abs600": [
					[0.1683,0.1724,0.177,0.1741],
					[0.1841,0.1884,0.1887,0.1835],
					[0.1704,0.177,0.1778,0.1754],
					[0.1824,0.1757,0.1789,0.1732],
					[0.1835,0.1754,0.1868,0.1853],
					[0.1727,0.1665,0.1746,0.1595],
					[0.1789,0.1759,0.1828,0.1797],
					[0.1761,0.172,0.1797,0.1679],
					[0.1934,0.191,0.1921,0.1906],
					[0.1847,0.1784,0.1798,0.1753],
					[0.1621,0.1616,0.1658,0.163],
					[0.1677,0.175,0.1688,0.1657],
					[0.1755,0.1843,0.1799,0.1802],
					[0.1646,0.1701,0.1758,0.1722],
					[0.1557,0.1622,0.1579,0.1614],
					[0.1724,0.1751,0.1731,0.1788]
				],
				"parameters": {
					"fluorescence_unit": "MEFL"
				}
			}
		],
		[
			{
				"LUDOX_Abs600": [
					[0.069],
					[0.077],
					[0.111],
					[0.087]
				],
				"water_Abs600": [
					[0.061],
					[0.059],
					[0.076],
					[0.06]
				],
				"LUDOX_mean": 0.086,
				"water_mean": 0.064,
				"net_Abs600": 0.022,
				"reference_OD600": 0.0425,
				"OD600_per_Abs600": 1.931818182,
				"au_raw": [
					[144115,98596,59635,32723,17254,8794,4416,2239,1134,591,322,47],
					[141554,98670,59833,32723,17443,8933,4580,2305,1170,611,332,50],
					[142363,98618,59770,33221,17755,8997,4566,2312,1161,602,323,48],
					[142837,99525,59742,33320,17534,8979,4568,2326,1194,611,326,47]
				],
				"au_mean": [142717.25,98852.25,59745,32996.75,17496.5,8925.75,4532.5,2295.5,1164.75,603.75,325.75,48],
				"au_std": [1071.86578,449.571926,82.61961026,318.6726377,208.0841176,91.87446145,77.91234391,38.66522986,24.78406746,9.5,4.5,1.414213562],
				"uM_fluorescein": [50,25,12.5,6.25,3.125,1.5625,0.78125,0.390625,0.1953125,0.09765625,0.048828125],
				"uM_per_au": [0.0003503430735,0.0002529026906,0.0002092225291,0.0001894125937,0.00017860715,0.0001750553175,0.0001723662438,0.0001701698976,0.0001676861988,0.0001617494824,0.0001498944743],
				"mean_uM_per_au": 0.0002010400562,
				"experiment_Abs600": [
					[0.568,0.515,0.285,0.562,0.549,0.408,0.538,0.514,0.076],
					[0.543,0.503,0.322,0.585,0.573,0.407,0.5,0.566,0.085],
					[0.56,0.538,0.286,0.568,0.581,0.419,0.543,0.566,0.075],
					[0.582,0.518,0.295,0.569,0.578,0.437,0.56,0.591,0.072],
					[0.55,0.575,0.362,0.537,0.573,0.438,0.593,0.572,0.089],
					[0.557,0.551,0.287,0.559,0.569,0.489,0.543,0.582,0.071],
					[0.56,0.597,0.3,0.55,0.571,0.423,0.569,0.565,0.071],
					[0.546,0.539,0.298,0.517,0.526,0.405,0.595,0.537,0.087]
				],
				"experiment_au": [
					[173,1478,1581,1764,678,1116,316,175,141],
					[169,1471,1583,1959,747,1133,305,183,148],
					[173,1541,1622,1795,686,1243,315,174,141],
					[173,1533,1578,1770,709,1154,330,181,141],
					[168,1358,1652,1885,190,1269,564,171,141],
					[168,1377,1638,1803,188,1223,523,177,140],
					[169,1469,1655,1798,192,1173,534,172,147],
					[170,1297,1624,1743,190,1176,547,176,144]
				],
				"experiment_uM_per_OD": [
					[0.005430082452,0.004831322337,0.005519558579,0.005280287074],
					[0.004541339056,0.004475454344,0.004662151421,0.00502129864],
					[0.3143886869,0.3214929802,0.3129330908,0.3251678585],
					[0.2517484142,0.2685779001,0.263256663,0.2575929944],
					[0.7088227997,0.6036983229,0.7256452902,0.6752607526],
					[0.5446817833,0.7300661816,0.6958235746,0.6876157247],
					[0.3451314987,0.3693336442,0.3474725577,0.3415086195],
					[0.3910136403,0.3556455099,0.3612826721,0.3752908066],
					[0.1164045976,0.1252049334,0.1106940255,0.1161074144],
					[0.008924570079,0.008575859649,0.009379725623,0.009853595092],
					[0.3022958777,0.3085257977,0.3310080843,0.2890213831],
					[0.3211500624,0.2700866807,0.3063057087,0.3239326561],
					[0.03788875987,0.03858212566,0.03726226768,0.03917278952],
					[0.08364561824,0.0834652583,0.08139174772,0.07992526525],
					[0.006570833396,0.007569529253,0.005663913497,0.006800170455],
					[0.004968060507,0.006100525842,0.005251127209,0.006469079073]
				],
				"experiment_net_au": [
					[25.75,21.75,25.75,25.75],
					[20.75,20.75,21.75,22.75],
					[1330.75,1323.75,1393.75,1385.75],
					[1210.75,1229.75,1321.75,1149.75],
					[1433.75,1435.75,1474.75,1430.75],
					[1504.75,1490.75,1507.75,1476.75],
					[1616.75,1811.75,1647.75,1622.75],
					[1737.75,1655.75,1650.75,1595.75],
					[530.75,599.75,538.75,561.75],
					[42.75,40.75,44.75,42.75],
					[968.75,985.75,1095.75,1006.75],
					[1121.75,1075.75,1025.75,1028.75],
					[168.75,157.75,167.75,182.75],
					[416.75,375.75,386.75,399.75],
					[27.75,35.75,26.75,33.75],
					[23.75,29.75,24.75,28.75]
				],
				"experiment_net_Abs600": [
					[0.4935,0.4685,0.4855,0.5075],
					[0.4755,0.4825,0.4855,0.4715],
					[0.4405,0.4285,0.4635,0.4435],
					[0.5005,0.4765,0.5225,0.4645],
					[0.2105,0.2475,0.2115,0.2205],
					[0.2875,0.2125,0.2255,0.2235],
					[0.4875,0.5105,0.4935,0.4945],
					[0.4625,0.4845,0.4755,0.4425],
					[0.4745,0.4985,0.5065,0.5035],
					[0.4985,0.4945,0.4965,0.4515],
					[0.3335,0.3325,0.3445,0.3625],
					[0.3635,0.4145,0.3485,0.3305],
					[0.4635,0.4255,0.4685,0.4855],
					[0.5185,0.4685,0.4945,0.5205],
					[0.4395,0.4915,0.4915,0.5165],
					[0.4975,0.5075,0.4905,0.4625]
				],
				"parameters": {
					"fluorescence_unit": "MEFL"
				}
			}
		],
		[
			{
				"LUDOX_Abs600": [
					[0.038],
					[0.036],
					[0.035],
					[0.035]
				],
				"water_Abs600": [
					[0.026],
					[0.026],
					[0.025],
					[0.027]
				],
				"LUDOX_mean": 0.036,
				"water_mean": 0.026,
				"net_Abs600": 0.01,
				"reference_OD600": 0.0425,
				"OD600_per_Abs600": 4.25,
				"au_raw": [
					[517480,517556,518227,518892,518007,518113,439115,281725,163111,83818,50390,855],
					[517326,516987,517904,517066,518212,518344,418182,269713,162541,90763,43737,844],
					[517524,517984,517444,516364,517359,517956,403130,280622,172504,101513,52405,2055],
					[518221,517904,518760,518955,518448,518117,395534,264767,153811,86379,44539,904]
				],
				"au_mean": [517637.75,517607.75,518083.75,517819.25,518006.5,518132.5,413990.25,274206.75,162991.75,90618.25,47767.75,1164.5],
				"au_std": [397.9919388,453.6286109,553.6017672,1307.141761,467.7638293,159.6924127,19212.86049,8306.266405,7637.330833,7808.780757,4283.769942,594.2392896],
				"uM_fluorescein": [50,25,12.5,6.25,3.125,1.5625,0.78125,0.390625,0.1953125,0.09765625,0.048828125],
				"uM_per_au": [9.659264611e-05,4.829912226e-05,2.412737323e-05,1.20698487e-05,6.032742832e-06,3.015637892e-06,1.887121738e-06,1.424563764e-06,1.198296846e-06,1.077666474e-06,1.022198554e-06],
				"mean_uM_per_au": 1.870894498e-05,
				"experiment_Abs600": [
					[0.111,0.084,0.04,0.099,0.117,0.08,0.176,0.14,0.031],
					[0.101,0.074,0.043,0.104,0.112,0.076,0.173,0.142,0.032],
					[0.117,0.088,0.049,0.102,0.114,0.08,0.167,0.133,0.032],
					[0.12,0.122,0.042,0.105,0.115,0.113,0.175,0.131,0.038],
					[0.1,0.096,0.04,0.11,0.112,0.07,0.197,0.186,0.03],
					[0.097,0.096,0.039,0.11,0.147,0.68,0.187,0.182,0.033],
					[0.101,0.096,0.039,0.104,0.143,0.071,0.19,0.179,0.038],
					[0.097,0.091,0.073,0.107,0.16,0.068,0.183,0.188,0.033]
				],
				"experiment_au": [
					[13389,44732,88635,75410,14420,54025,43222,15585,16946],
					[12752,39352,97762,81210,14083,49738,41198,14945,19143],
					[13130,47108,90897,75386,13661,52395,40267,12842,17616],
					[13897,48141,81406,81562,13825,51368,42942,13249,18158],
					[18559,49704,59524,80832,13850,55490,45016,20597,17281],
					[18081,50739,62844,81156,15252,57091,40836,19752,17370],
					[19217,48272,61910,76755,14649,54473,40665,19125,17886],
					[19206,46776,62025,74992,14461,51635,38101,21624,18545]
				],
				"experiment_uM_per_OD": [
					[-0.07614942387,-0.1280132047,-0.08421135395,-0.04285467739],
					[0.2474112794,0.2263769595,0.2859447138,0.3028614042],
					[2.550307257,2.593894066,2.55493814,1.637717832],
					[2.413579061,2.485048525,2.314695705,2.399596639],
					[41.96696816,33.99274538,20.01203368,30.09448086],
					[25.43152687,31.36434384,30.75522298,5.106846556],
					[4.000392039,4.077468653,3.826817463,4.042720504],
					[3.74140682,3.759751282,3.804139364,3.547639984],
					[-0.01720586646,-0.03688660147,-0.05870819145,-0.04927431396],
					[-0.04974792304,0.01921005603,-0.00406424565,-0.0100016508],
					[3.620673498,3.520350552,3.470402699,1.996170493],
					[4.750628951,0.28774066,4.512498127,4.54170991],
					[0.8718693735,0.8271500001,0.8335658853,0.8693424387],
					[0.8086713097,0.7420213287,0.7231381345,0.6818444064],
					[0.03406268951,0.007771369348,-0.0834215226,-0.06696771431],
					[0.1673730313,0.1470038403,0.1312007185,0.1942508192]
				],
				"experiment_net_au": [
					[-1362.25,-1999.25,-1621.25,-854.25],
					[3807.75,3329.75,4465.75,4454.75],
					[29980.75,24600.75,32356.75,33389.75],
					[34952.75,35987.75,33520.75,32024.75],
					[73883.75,83010.75,76145.75,66654.75],
					[44772.75,48092.75,47158.75,47273.75],
					[60658.75,66458.75,60634.75,66810.75],
					[66080.75,66404.75,62003.75,60240.75],
					[-331.25,-668.25,-1090.25,-926.25],
					[-901.25,500.75,-102.25,-290.25],
					[39273.75,34986.75,37643.75,36616.75],
					[40738.75,42339.75,39721.75,36883.75],
					[28470.75,26446.75,25515.75,28190.75],
					[30264.75,26084.75,25913.75,23349.75],
					[833.75,193.75,-1909.25,-1502.25],
					[5845.75,5000.75,4373.75,6872.75]
				],
				"experiment_net_Abs600": [
					[0.07875,0.06875,0.08475,0.08775],
					[0.06775,0.06475,0.06875,0.06475],
					[0.05175,0.04175,0.05575,0.08975],
					[0.06375,0.06375,0.06375,0.05875],
					[0.00775,0.01075,0.01675,0.00975],
					[0.00775,0.00675,0.00675,0.04075],
					[0.06675,0.07175,0.06975,0.07275],
					[0.07775,0.07775,0.07175,0.07475],
					[0.08475,0.07975,0.08175,0.08275],
					[0.07975,0.11475,0.11075,0.12775],
					[0.04775,0.04375,0.04775,0.08075],
					[0.03775,0.64775,0.03875,0.03575],
					[0.14375,0.14075,0.13475,0.14275],
					[0.16475,0.15475,0.15775,0.15075],
					[0.10775,0.10975,0.10075,0.09875],
					[0.15375,0.14975,0.14675,0.15575]
				],
				"parameters": {
					"fluorescence_unit": "MEFL"
				}
			}
		],
		[
			{
				"LUDOX_Abs600": [
					[0.045],
					[0.05],
					[0.043],
					[0.043]
				],
				"water_Abs600": [
					[0.035],
					[0.034],
					[0.034],
					[0.034]
				],
				"LUDOX_mean": 0.04525,
				"water_mean": 0.03425,
				"net_Abs600": 0.011,
				"reference_OD600": 0.0425,
				"OD600_per_Abs600": 3.863636364,
				"au_raw": [
					["_NaN_","_NaN_",51290,30599,15650,8192,4278,2213,1509,899,634,412],
					["_NaN_","_NaN_",54301,27431,13997,6720,4333,2175,1285,802,714,407],
					["_NaN_","_NaN_",50147,25568,13430,6916,3694,1879,1201,840,538,408],
					["_NaN_","_NaN_",40521,22341,11488,5432,3476,1841,1190,698,347,410]
				],
				"au_mean": ["_NaN_","_NaN_",49064.75,26484.75,13641.25,6815,3945.25,2027,1296.25,809.75,558.25,409.25],
				"au_std": ["_NaN_","_NaN_",5959.222006,3456.083368,1716.852425,1129.608192,425.9869912,194.0790217,148.043631,84.51577762,158.1484008,2.217355783],
				"uM_fluorescein": [50,25,12.5,6.25,3.125,1.5625,0.78125,0.390625,0.1953125,0.09765625,0.048828125],
				"uM_per_au": ["_NaN_","_NaN_",0.0002547653866,0.0002359848592,0.000229084578,0.000229273661,0.000198022939,0.0001927109028,0.0001506750241,0.000120600494,8.74664129e-05],
				"mean_uM_per_au": 0.0002372771212,
				"experiment_Abs600": [
					[0.678,0.428,0.262,0.547,0.682,0.205,0.596,0.606,0.083],
					[0.736,0.4,0.279,0.462,0.674,0.192,0.674,0.635,0.08],
					[0.695,0.449,0.271,0.506,0.696,0.186,0.593,0.662,0.084],
					[0.71,0.445,0.246,0.519,0.694,0.21,0.636,0.632,0.084],
					[0.723,0.489,0.157,0.565,0.682,0.22,0.601,0.649,0.084],
					[0.677,0.518,0.162,0.535,0.655,0.218,0.609,0.638,0.096],
					[0.696,0.509,0.155,0.59,0.664,0.218,0.636,0.584,0.084],
					[0.647,0.497,0.152,0.554,0.642,0.21,0.62,0.619,0.084]
				],
				"experiment_au": [
					[11424,41124,18149,60672,13228,23704,26067,12085,10542],
					[13626,40175,19493,50566,13730,21746,27992,12587,11620],
					[12572,43184,19167,56107,14652,22189,25816,13620,12295],
					[13432,44662,17132,55398,14190,25866,26904,13225,11764],
					[13579,45717,17411,66075,14577,23476,24155,14035,12276],
					[12681,48555,19064,62125,14377,25674,24750,13750,11629],
					[13132,47589,18240,69700,14694,24741,26561,12282,11878],
					[12034,46081,18020,63680,14513,23261,26235,13912,381]
				],
				"experiment_uM_per_OD": [
					[0.1083406511,0.3065688638,0.2209907256,0.3002545123],
					[0.3082927678,0.2390327194,0.2769616254,0.1810395476],
					[5.512861384,5.818359873,5.542408809,5.856561533],
					[5.378499338,5.420842309,5.395960886,5.328259487],
					[2.703646467,2.892674634,2.909498305,2.58402916],
					[6.040152165,6.97237133,6.946506123,7.056711836],
					[6.692642322,6.555154434,6.678488785,6.377768827],
					[7.133406342,7.069827315,7.221189515,6.986946511],
					[0.2933457014,0.3497196053,0.4298651651,0.3846506534],
					[0.4322325493,0.4311573929,0.4581020314,0.4562377177],
					[6.848052484,6.554890233,7.216932591,7.639493702],
					[5.980224016,7.089250481,6.656810952,6.354508886],
					[1.887288852,1.838030239,1.868071568,1.843530532],
					[1.641201728,1.685922001,1.805266,1.821849068],
					[0.20131751,0.2467971624,0.3452811249,0.3198471587],
					[0.3984754619,0.3747298565,0.2344716262,0.4067237785]
				],
				"experiment_net_au": [
					[1045.25,3247.25,2193.25,3053.25],
					[3200.25,2302.25,2753.25,1655.25],
					[30745.25,29796.25,32805.25,34283.25],
					[35338.25,38176.25,37210.25,35702.25],
					[7770.25,9114.25,8788.25,6753.25],
					[7032.25,8685.25,7861.25,7641.25],
					[50293.25,40187.25,45728.25,45019.25],
					[55696.25,51746.25,59321.25,53301.25],
					[2849.25,3351.25,4273.25,3811.25],
					[4198.25,3998.25,4315.25,4134.25],
					[13325.25,11367.25,11810.25,15487.25],
					[13097.25,15295.25,14362.25,12882.25],
					[15688.25,17613.25,15437.25,16525.25],
					[13776.25,14371.25,16182.25,15856.25],
					[1706.25,2208.25,3241.25,2846.25],
					[3656.25,3371.25,1903.25,3533.25]
				],
				"experiment_net_Abs600": [
					[0.5925,0.6505,0.6095,0.6245],
					[0.6375,0.5915,0.6105,0.5615],
					[0.3425,0.3145,0.3635,0.3595],
					[0.4035,0.4325,0.4235,0.4115],
					[0.1765,0.1935,0.1855,0.1605],
					[0.0715,0.0765,0.0695,0.0665],
					[0.4615,0.3765,0.4205,0.4335],
					[0.4795,0.4495,0.5045,0.4685],
					[0.5965,0.5885,0.6105,0.6085],
					[0.5965,0.5695,0.5785,0.5565],
					[0.1195,0.1065,0.1005,0.1245],
					[0.1345,0.1325,0.1325,0.1245],
					[0.5105,0.5885,0.5075,0.5505],
					[0.5155,0.5235,0.5505,0.5345],
					[0.5205,0.5495,0.5765,0.5465],
					[0.5635,0.5525,0.4985,0.5335]
				],
				"parameters": {
					"fluorescence_unit": "MEFL"
				}
			}
		],
		[
			{
				"LUDOX_Abs600": [
					[0.379],
					[0.401],
					[0.381],
					[0.388]
				],
				"water_Abs600": [
					[0.0541],
					[0.0539],
					[0.0527],
					[0.0579]
				],
				"LUDOX_mean": 0.38725,
				"water_mean": 0.05465,
				"net_Abs600": 0.3326,
				"reference_OD600": 0.0425,
				"OD600_per_Abs600": 0.1277811185,
				"au_raw": [
					[43406,29024,16094,8534,4310,2457,1220,639,358,169,89,0],
					[44017,28238,16151,8548,4582,2418,1198,642,319,166,88,0],
					[43197,27749,15985,8810,4685,2384,1268,660,342,163,87,0],
					[42246,27570,15579,8606,4530,2362,1221,613,311,162,83,0]
				],
				"au_mean": [43216.5,28145.25,15952.25,8624.5,4526.75,2405.25,1226.75,638.5,332.5,165,86.75,0],
				"au_std": [734.6112351,650.3155004,258.1877547,127.5343091,158.2052991,41.48393263,29.47739247,19.36491673,21.48642983,3.16227766,2.62995564,0],
				"uM_fluorescein": [50,25,12.5,6.25,3.125,1.5625,0.78125,0.390625,0.1953125,0.09765625,0.048828125],
				"uM_per_au": [0.001156965511,0.0008882493494,0.000783588522,0.0007246796916,0.0006903407522,0.0006496206216,0.000636845323,0.0006117854346,0.000587406015,0.0005918560606,0.0005628602305],
				"mean_uM_per_au": 0.0007472957873,
				"experiment_Abs600": [
					[0.2077,0.2464,0.3317,0.2973,0.2942,0.2155,0.2043,0.2148,0.045],
					[0.2075,0.2395,0.3317,0.3046,0.3008,0.2172,0.2168,0.2189,0.0449],
					[0.2099,0.2416,0.3318,0.3044,0.3076,0.2123,0.2055,0.2145,0.0446],
					[0.2169,0.2437,0.3316,0.3037,0.3043,0.2172,0.211,0.2146,0.046],
					[0.1609,0.2355,0.332,0.3343,0.2502,0.2189,0.1922,0.272,0.0476],
					[0.1654,0.25,0.342,0.3394,0.2473,0.2336,0.1953,0.2737,0.0472],
					[0.1612,0.2468,0.3384,0.3386,0.2461,0.2216,0.1943,0.2752,0.0511],
					[0.1607,0.2497,0.3396,0.3262,0.2405,0.233,0.1974,0.2834,0.0524]
				],
				"experiment_au": [
					[13238,44277,23954,27038,22541,43399,25227,22061,20342],
					[13527,42758,23317,34663,22791,43064,25044,21979,21072],
					[13220,42617,23059,36185,22168,43532,25510,22521,21008],
					[13307,43407,23291,34830,22468,45052,25642,22404,21234],
					[21372,31962,21878,22980,21633,23200,24580,21759,16590],
					[21851,33515,23485,23572,21362,24187,25681,22442,20906],
					[21357,33654,23700,23283,22206,23557,25195,21963,17263],
					[21872,33572,23600,22810,23777,23813,25153,21912,17511]
				],
				"experiment_uM_per_OD": [
					[390.1751717,401.2211125,384.2440816,371.3754525],
					[970.3016727,957.0357579,966.9721695,997.8292366],
					[1226.58185,1224.394812,1206.906298,1217.532274],
					[914.7304975,894.0899365,912.5174946,897.0639924],
					[440.4367637,427.3320779,421.8759674,426.9473809],
					[397.3089564,415.7254766,425.1901565,421.4422209],
					[573.2512683,730.3744868,765.5806732,736.7504291],
					[416.5889902,421.1700657,416.5226616,425.1269456],
					[473.8793853,467.3059596,441.0884537,453.5850633],
					[550.5184331,550.5766095,578.7463038,643.1180679],
					[1421.534203,1395.760258,1453.84187,1464.241005],
					[704.4501025,679.8324319,705.5169008,670.2441488],
					[845.5775737,776.8546263,849.6285708,825.7802548],
					[890.1133817,914.996361,901.8746411,881.5950089],
					[681.908444,662.8072279,699.2345971,694.723345],
					[500.3595888,514.253049,498.5678737,479.978967]
				],
				"experiment_net_au": [
					[10693,10982,10675,10762],
					[18827,19306,18812,19327],
					[41732,40213,40072,40862],
					[29417,30970,31109,31027],
					[21409,20772,20514,20746],
					[19333,20940,21155,21055],
					[24493,32118,33640,32285],
					[20435,21027,20738,20265],
					[19996,20246,19623,19923],
					[19088,18817,19661,21232],
					[40854,40519,40987,42507],
					[20655,21642,21012,21268],
					[22682,22499,22965,23097],
					[22035,23136,22650,22608],
					[19516,19434,19976,19859],
					[19214,19897,19418,19367]
				],
				"experiment_net_Abs600": [
					[0.160275,0.160075,0.162475,0.169475],
					[0.113475,0.117975,0.113775,0.113275],
					[0.198975,0.192075,0.194175,0.196275],
					[0.188075,0.202575,0.199375,0.202275],
					[0.284275,0.284275,0.284375,0.284175],
					[0.284575,0.294575,0.290975,0.292175],
					[0.249875,0.257175,0.256975,0.256275],
					[0.286875,0.291975,0.291175,0.278775],
					[0.246775,0.253375,0.260175,0.256875],
					[0.202775,0.199875,0.198675,0.193075],
					[0.168075,0.169775,0.164875,0.169775],
					[0.171475,0.186175,0.174175,0.185575],
					[0.156875,0.169375,0.158075,0.163575],
					[0.144775,0.147875,0.146875,0.149975],
					[0.167375,0.171475,0.167075,0.167175],
					[0.224575,0.226275,0.227775,0.235975]
				],
				"parameters": {
					"fluorescence_unit": "MEFL"
				}
			}
		],
		[
			{
				"LUDOX_Abs600": [
					[0.0307],
					[0.0291],
					[0.0285],
					[0.0259]
				],
				"water_Abs600": [
					[0.017],
					[0.0212],
					[0.0167],
					[0.0176]
				],
				"LUDOX_mean": 0.02855,
				"water_mean": 0.018125,
				"net_Abs600": 0.010425,
				"reference_OD600": 0.0425,
				"OD600_per_Abs600": 4.076738609,
				"au_raw": [
					[47011,29895,18627,9573,4559,2424,1343,647,346,174,90,11],
					[46612,30969,17880,9661,5170,2668,1343,676,347,167,89,1],
					[47817,30151,18061,9593,5265,2641,1337,662,331,171,94,3],
					[46895,29830,17946,9945,5163,2623,1339,694,340,172,84,6]
				],
				"au_mean": [47083.75,30211.25,18128.5,9693,5039.25,2589,1340.5,669.75,341,171,89.25,5.25],
				"au_std": [516.7600184,523.8259094,340.6449765,172.1704582,323.5288498,111.5437134,3,20.03954424,7.348469228,2.943920289,4.11298756,4.34932945],
				"uM_fluorescein": [50,25,12.5,6.25,3.125,1.5625,0.78125,0.390625,0.1953125,0.09765625,0.048828125],
				"uM_per_au": [0.001061937505,0.0008275063097,0.0006895220233,0.000644795213,0.0006201319641,0.0006035148706,0.0005828049235,0.0005832400149,0.0005727639296,0.0005710891813,0.0005470938375],
				"mean_uM_per_au": 0.0006770940762,
				"experiment_Abs600": [
					[0.313,0.0573,0.2089,0.348,0.2594,0.1881,0.2395,0.3063,0.0584],
					[0.3036,0.0566,0.2074,0.3585,0.2613,0.1855,0.243,0.2795,0.0603],
					[0.3029,0.0583,0.1807,0.3485,0.2582,0.1875,0.2377,0.2922,0.06],
					[0.3017,0.0594,0.2105,0.3385,0.248,0.1948,0.2357,0.275,0.0584],
					[0.2526,0.0964,0.2171,0.2557,0.248,0.1915,0.232,0.198,0.0571],
					[0.2383,0.0958,0.2003,0.2487,0.2348,0.1929,0.2261,0.1974,0.0598],
					[0.2489,0.0998,0.2038,0.2613,0.2357,0.1997,0.2317,0.1971,0.059],
					[0.2477,0.099,0.2061,0.264,0.2379,0.2013,0.2172,0.2039,0.0588]
				],
				"experiment_au": [
					[189,170,2804,1984,202,970,403,194,157],
					[180,162,2668,1934,199,889,407,187,152],
					[175,156,2646,1828,191,933,425,187,161],
					[173,152,2687,1874,194,889,418,186,147],
					[177,213,2370,1616,192,1044,366,179,150],
					[175,215,2307,1599,205,1072,372,175,139],
					[174,209,2334,1713,191,1056,377,169,147],
					[166,216,2267,1529,197,1020,354,169,161]
				],
				"experiment_uM_per_OD": [
					[0.02930102815,0.02442214416,0.0211586655,0.01992175797],
					[0.02817867436,0.02856204961,0.02616048772,0.01947421035],
					[1.225608949,1.0646615,0.4578619942,0.2538450563],
					[0.2711429322,0.2828903541,0.2367530191,0.2665823136],
					[2.846941545,2.72778431,3.272385158,2.693985651],
					[2.263023767,2.450954244,2.423683732,2.314106467],
					[1.038732701,0.9757094812,0.9490897992,1.009235183],
					[1.210765573,1.239745841,1.25570318,1.094284222],
					[0.04743041753,0.04459656142,0.03877601033,0.04337540252],
					[0.04166602705,0.05662323935,0.04356908948,0.04845806311],
					[1.021481031,0.9395753833,0.9801409411,0.877658281],
					[1.085456484,1.107943842,1.038151593,0.986397611],
					[0.2321600895,0.2313772476,0.254286466,0.2506933473],
					[0.2074634653,0.2203418624,0.2180754478,0.2140521396],
					[0.03336536405,0.03217675074,0.03046353521,0.03208054916],
					[0.04114060062,0.03668998719,0.02981868743,0.02846893157]
				],
				"experiment_net_au": [
					[45.75,36.75,31.75,29.75],
					[33.75,31.75,30.75,22.75],
					[26.75,18.75,12.75,8.75],
					[69.75,71.75,65.75,72.75],
					[2660.75,2524.75,2502.75,2543.75],
					[2226.75,2163.75,2190.75,2123.75],
					[1840.75,1790.75,1684.75,1730.75],
					[1472.75,1455.75,1569.75,1385.75],
					[58.75,55.75,47.75,50.75],
					[48.75,61.75,47.75,53.75],
					[826.75,745.75,789.75,745.75],
					[900.75,928.75,912.75,876.75],
					[259.75,263.75,281.75,274.75],
					[222.75,228.75,233.75,210.75],
					[50.75,43.75,43.75,42.75],
					[35.75,31.75,25.75,25.75]
				],
				"experiment_net_Abs600": [
					[0.259325,0.249925,0.249225,0.248025],
					[0.198925,0.184625,0.195225,0.194025],
					[0.003625,0.002925,0.004625,0.005725],
					[0.042725,0.042125,0.046125,0.045325],
					[0.155225,0.153725,0.127025,0.156825],
					[0.163425,0.146625,0.150125,0.152425],
					[0.294325,0.304825,0.294825,0.284825],
					[0.202025,0.195025,0.207625,0.210325],
					[0.205725,0.207625,0.204525,0.194325],
					[0.194325,0.181125,0.182025,0.184225],
					[0.134425,0.131825,0.133825,0.141125],
					[0.137825,0.139225,0.146025,0.147625],
					[0.185825,0.189325,0.184025,0.182025],
					[0.178325,0.172425,0.178025,0.163525],
					[0.252625,0.225825,0.238525,0.221325],
					[0.144325,0.143725,0.143425,0.150225]
				],
				"parameters": {
					"fluorescence_unit": "MEFL"
				}
			}
		],
		[
			{
				"LUDOX_Abs600": [
					[0.043],
					[0.045],
					[0.045],
					[0.045]
				],
				"water_Abs600": [
					[0.036],
					[0.037],
					[0.037],
					[0.037]
				],
				"LUDOX_mean": 0.0445,
				"water_mean": 0.03675,
				"net_Abs600": 0.00775,
				"reference_OD600": 0.0425,
				"OD600_per_Abs600": 5.483870968,
				"au_raw": [
					[40946,21411,11569,6188,3156,1472,788,464,256,154,93,134],
					[41965,22622,12453,6738,3357,1688,859,467,246,153,96,61],
					[41880,23738,11972,6580,3266,1676,877,483,274,56,72,67],
					[41174,22627,13743,3984,5248,1738,891,527,300,174,86,66]
				],
				"au_mean": [41491.25,22599.5,12434.25,5872.5,3756.75,1643.5,853.75,485.25,269,134.25,86.75,82],
				"au_std": [507.7764436,950.4344621,944.3711753,1280.054556,997.5574754,117.4436035,45.74840617,29.05598045,23.69247419,53.05578825,10.68877916,34.76588366],
				"uM_fluorescein": [50,25,12.5,6.25,3.125,1.5625,0.78125,0.390625,0.1953125,0.09765625,0.048828125],
				"uM_per_au": [0.001205073359,0.001106219164,0.001005287814,0.001064282673,0.0008318360285,0.0009507149376,0.0009150805271,0.000804997424,0.0007260687732,0.0007274208566,0.0005628602305],
				"mean_uM_per_au": 0.0009916681235,
				"experiment_Abs600": [
					[0.396,0.259,0.092,0.115,0.432,0.194,0.356,0.378,0.038],
					[0.375,0.283,0.092,0.108,0.466,0.222,0.397,0.411,0.04],
					[0.417,0.278,0.094,0.121,0.45,0.21,0.367,0.427,0.038],
					[0.39,0.281,0.095,0.111,0.462,0.219,0.375,0.419,0.04],
					[0.396,0.5,0.175,0.35,0.514,0.37,0.429,0.454,0.041],
					[0.414,0.519,0.168,0.371,0.527,0.411,0.433,0.467,0.039],
					[0.393,0.506,0.172,0.38,0.539,0.38,0.427,0.48,0.039],
					[0.376,0.494,0.165,0.356,0.462,0.403,0.41,0.444,0.043]
				],
				"experiment_au": [
					[6138,5706,10004,6256,6411,8581,6551,5479,5239],
					[5552,6279,9884,5745,6732,9409,7457,5948,5219],
					[6465,6065,9837,6454,6497,8990,6619,6141,5193],
					[6079,6267,10071,5805,6655,9213,6676,6005,5102],
					[5678,7565,10839,6428,7357,7550,8185,5947,5129],
					[6202,7828,9897,7195,7602,8909,8619,6173,5209],
					[5714,7623,11013,7314,7928,8057,8328,6337,5122],
					[5714,7623,11013,7314,7928,8057,8328,6337,5310]
				],
				"experiment_uM_per_OD": [
					[0.4935514497,0.2085919607,0.6227382217,0.4715603694],
					[0.2602177736,0.5007328229,0.2808419967,0.2950301511],
					[0.4456992121,0.8273044324,0.6823909396,0.8251702944],
					[0.9424552391,1.004295879,0.952816691,0.9779735673],
					[16.66769115,16.25435721,15.5019188,15.9850385],
					[7.572323548,6.659179692,7.98124443,8.426413442],
					[2.613105384,1.531145802,2.860055326,1.618650397],
					[0.7355646877,1.107367137,1.141296341,1.22784014],
					[0.5740602913,0.6643991785,0.586773091,0.6377326923],
					[0.8353788177,0.9039825246,1.000286755,1.182587536],
					[3.998236726,4.205248187,4.056824142,4.0780747],
					[1.304956531,1.822452206,1.535890656,1.438709129],
					[0.791896898,1.159358347,0.8028459632,0.8144249421],
					[1.402098765,1.587291616,1.476068835,1.54379669],
					[0.1677451997,0.3811378412,0.4554673358,0.4002640926],
					[0.3411625438,0.4263865913,0.4811282134,0.5239480297]
				],
				"experiment_net_au": [
					[973,387,1300,914],
					[513,1037,549,549],
					[541,1114,900,1102],
					[2400,2663,2458,2458],
					[4839,4719,4672,4906],
					[5674,4732,5848,5848],
					[1091,580,1289,640],
					[1263,2030,2149,2149],
					[1246,1567,1332,1490],
					[2192,2437,2763,2763],
					[3416,4244,3825,4048],
					[2385,3744,2892,2892],
					[1386,2292,1454,1511],
					[3020,3454,3163,3163],
					[314,783,976,840],
					[782,1008,1172,1172]
				],
				"experiment_net_Abs600": [
					[0.3565,0.3355,0.3775,0.3505],
					[0.3565,0.3745,0.3535,0.3365],
					[0.2195,0.2435,0.2385,0.2415],
					[0.4605,0.4795,0.4665,0.4545],
					[0.0525,0.0525,0.0545,0.0555],
					[0.1355,0.1285,0.1325,0.1255],
					[0.0755,0.0685,0.0815,0.0715],
					[0.3105,0.3315,0.3405,0.3165],
					[0.3925,0.4265,0.4105,0.4225],
					[0.4745,0.4875,0.4995,0.4225],
					[0.1545,0.1825,0.1705,0.1795],
					[0.3305,0.3715,0.3405,0.3635],
					[0.3165,0.3575,0.3275,0.3355],
					[0.3895,0.3935,0.3875,0.3705],
					[0.3385,0.3715,0.3875,0.3795],
					[0.4145,0.4275,0.4405,0.4045]
				],
				"parameters": {
					"fluorescence_unit": "MEFL"
				}
			}
		],
		[
			{
				"LUDOX_Abs600": [
					[0.064],
					[0.05],
					[0.051],
					[0.046]
				],
				"water_Abs600": [
					[0.038],
					[0.038],
					[0.037],
					[0.036]
				],
				"LUDOX_mean": 0.05275,
				"water_mean": 0.03725,
				"net_Abs600": 0.0155,
				"reference_OD600": 0.0425,
				"OD600_per_Abs600": 2.741935484,
				"au_raw": [
					[86414,64453,44017,27940,14109,7578,3821,1839,1060,484,261,1],
					[86771,65775,47090,30675,16550,8241,3703,2668,1335,623,313,0],
					[85882,66669,47880,30160,16729,8501,4499,2593,1294,639,326,5],
					[85765,67824,48157,31260,16650,8835,4519,1981,1566,794,385,0]
				],
				"au_mean": [86208,66180.25,46786,30008.75,16009.5,8288.75,4135.5,2270.25,1313.75,635,321.25,1.5],
				"au_std": [469.726871,1424.594767,1900.548517,1450.530794,1269.115309,532.5676013,434.0395527,421.115483,207.2524628,126.8095685,50.94032456,2.380476143],
				"uM_fluorescein": [50,25,12.5,6.25,3.125,1.5625,0.78125,0.390625,0.1953125,0.09765625,0.048828125],
				"uM_per_au": [0.0005799925761,0.0003777562037,0.0002671739409,0.0002082725872,0.000195196602,0.0001885085206,0.0001889130698,0.0001720625482,0.0001486679353,0.0001537893701,0.0001519941634],
				"mean_uM_per_au": 0.0002473815709,
				"experiment_Abs600": [
					[0.275,0.252,0.094,0.351,0.345,0.215,0.333,0.424,0.048],
					[0.266,0.244,0.1,0.321,0.361,0.218,0.33,0.39,0.048],
					[0.27,0.238,0.098,0.311,0.361,0.204,0.298,0.398,0.05],
					[0.272,0.24,0.102,0.316,0.362,0.212,0.286,0.41,0.048],
					[0.279,0.277,0.134,0.324,0.325,0.227,0.337,0.406,0.048],
					[0.27,0.27,0.131,0.304,0.34,0.24,0.326,0.394,0.05],
					[0.279,0.286,0.13,0.316,0.342,0.2,0.317,0.392,0.053],
					[0.218,0.27,0.136,0.309,0.328,0.24,0.326,0.402,0.058]
				],
				"experiment_au": [
					[98,237,364,406,114,322,199,116,92],
					[95,215,407,350,101,319,196,107,101],
					[100,234,446,336,111,342,174,125,111],
					[106,215,450,352,138,341,158,113,108],
					[95,247,626,361,97,406,183,139,96],
					[88,237,611,320,116,402,179,120,110],
					[106,247,572,346,122,297,174,108,97],
					[93,224,611,322,109,392,189,124,118]
				],
				"experiment_uM_per_OD": [
					[0.0008942661088,-0.0003103951173,0.001727213671,0.004128439819],
					[-0.0002929269938,-0.003149624929,0.004003335582,-0.001459465669],
					[0.06246955326,0.0548924263,0.06564802275,0.05603601851],
					[0.05958953714,0.05740445434,0.05733615128,0.05212121253],
					[0.5261287207,0.5400278127,0.6320017062,0.5918698401],
					[0.5562785796,0.5600799414,0.5239999522,0.5282572174],
					[0.09238027969,0.08402498152,0.08241718159,0.08626590666],
					[0.08670745149,0.07903193177,0.08424602201,0.07820926269],
					[0.005543914586,0.001513300156,0.004395776645,0.01213967825],
					[0.0004071367964,0.006256800206,0.008055492329,0.004269410934],
					[0.1222312429,0.1184820766,0.1424169734,0.1349196727],
					[0.1563755572,0.143908014,0.1194544718,0.1392089768],
					[0.03268551344,0.03207342832,0.02823933391,0.023597854],
					[0.02723815607,0.02701777355,0.02624473412,0.03026315176],
					[0.004859004415,0.002967812963,0.00753994082,0.004299229608],
					[0.01089966616,0.006323328661,0.00321283008,0.007199880714]
				],
				"experiment_net_au": [
					[2.25,-0.75,4.25,10.25],
					[-0.75,-7.75,10.25,-2.75],
					[141.25,119.25,138.25,119.25],
					[151.25,141.25,151.25,128.25],
					[268.25,311.25,350.25,354.25],
					[530.25,515.25,476.25,515.25],
					[310.25,254.25,240.25,256.25],
					[265.25,224.25,250.25,226.25],
					[18.25,5.25,15.25,42.25],
					[1.25,20.25,26.25,13.25],
					[226.25,223.25,246.25,245.25],
					[310.25,306.25,201.25,296.25],
					[103.25,100.25,78.25,62.25],
					[87.25,83.25,78.25,93.25],
					[20.25,11.25,29.25,17.25],
					[43.25,24.25,12.25,28.25]
				],
				"experiment_net_Abs600": [
					[0.227,0.218,0.222,0.224],
					[0.231,0.222,0.231,0.17],
					[0.204,0.196,0.19,0.192],
					[0.229,0.222,0.238,0.222],
					[0.046,0.052,0.05,0.054],
					[0.086,0.083,0.082,0.088],
					[0.303,0.273,0.263,0.268],
					[0.276,0.256,0.268,0.261],
					[0.297,0.313,0.313,0.314],
					[0.277,0.292,0.294,0.28],
					[0.167,0.17,0.156,0.164],
					[0.179,0.192,0.152,0.192],
					[0.285,0.282,0.25,0.238],
					[0.289,0.278,0.269,0.278],
					[0.376,0.342,0.35,0.362],
					[0.358,0.346,0.344,0.354]
				],
				"parameters": {
					"fluorescence_unit": "MEFL"
				}
			}
		],
		[
			{
				"LUDOX_Abs600": [
					[0.0543],
					[0.0508],
					[0.0515],
					[0.051]
				],
				"water_Abs600": [
					[0.0424],
					[0.0413],
					[0.0424],
					[0.042]
				],
				"LUDOX_mean": 0.0519,
				"water_mean": 0.042025,
				"net_Abs600": 0.009875,
				"reference_OD600": 0.0425,
				"OD600_per_Abs600": 4.303797468,
				"au_raw": [
					[43791,28969,17384,9562,5001,2591,1355,676,344,173,87,3],
					[44517,29931,17243,9266,5010,2575,1325,668,324,170,84,2],
					[42992,28755,17684,10262,5451,2851,1439,733,369,184,91,2],
					[42990,28734,17280,9617,5261,2667,1381,696,337,178,90,5]
				],
				"au_mean": [43572.5,29097.25,17397.75,9676.75,5180.75,2671,1375,693.25,343.5,176.25,88,3],
				"au_std": [733.9638956,565.8836011,199.9506189,419.5119188,216.7492791,126.5332631,48.41487375,28.99856318,18.91207727,6.130524719,3.16227766,1.414213562],
				"uM_fluorescein": [50,25,12.5,6.25,3.125,1.5625,0.78125,0.390625,0.1953125,0.09765625,0.048828125],
				"uM_per_au": [0.001147512766,0.0008591877239,0.000718483712,0.0006458780066,0.0006031945182,0.0005849868963,0.0005681818182,0.000563469167,0.0005685953421,0.0005540780142,0.0005548650568],
				"mean_uM_per_au": 0.0006823461714,
				"experiment_Abs600": [
					[0.2911,0.2572,0.2697,0.2843,0.311,0.1557,0.1581,0.3271,0.0473],
					[0.2735,0.2467,0.2558,0.2596,0.2984,0.1439,0.1471,0.3082,0.0492],
					[0.2694,0.2542,0.2557,0.2671,0.2856,0.1464,0.1531,0.3093,0.052],
					[0.3314,0.2762,0.2711,0.2787,0.2999,0.1738,0.1763,0.2938,0.0401],
					[0.3007,0.2746,0.2586,0.308,0.3246,0.339,0.3438,0.3446,0.0473],
					[0.2853,0.2574,0.2783,0.2668,0.2989,0.3188,0.3134,0.3161,0.0513],
					[0.282,0.2546,0.2629,0.2691,0.3006,0.3064,0.3063,0.3094,0.0538],
					[0.2851,0.2633,0.2614,0.2668,0.2911,0.3239,0.336,0.3191,0.0469]
				],
				"experiment_au": [
					[289,7046,9753,10223,429,4924,5031,328,223],
					[290,7161,9621,9685,429,4659,4916,322,233],
					[284,6900,8983,9620,420,4563,4830,335,236],
					[320,7664,10384,10759,441,5092,5472,341,239],
					[285,7246,9059,10726,445,2372,2368,332,229],
					[286,7418,10409,10079,442,2357,2321,329,232],
					[285,6939,9332,10013,439,2297,2299,336,232],
					[294,7882,9938,10980,446,2523,2513,330,253]
				],
				"experiment_uM_per_OD": [
					[0.04054166199,0.04433743301,0.04092734055,0.05194812942],
					[0.03655886178,0.03954603467,0.03942832963,0.04483408242],
					[5.065905317,5.417837797,5.028129719,5.073342165],
					[4.821427411,5.337216391,5.047916338,5.528860063],
					[6.68510371,7.024622612,6.550693209,7.083972582],
					[6.518356325,6.883414176,6.58796112,7.074799146],
					[6.589130738,6.947964391,6.668514349,7.107876544],
					[6.299956876,7.003743102,6.885826136,7.644178749],
					[0.1205773608,0.1265434898,0.1273408865,0.1332299096],
					[0.1237707741,0.1343734528,0.1316322798,0.1411747202],
					[6.653726692,7.018175148,6.698976207,5.932489709],
					[1.152506372,1.22850147,1.250282204,1.300081465],
					[6.662431422,7.195126677,6.675642067,6.275122141],
					[1.13195576,1.2319366,1.251966144,1.240829328],
					[0.05721277765,0.05770455552,0.06522710045,0.07307469452],
					[0.05599275754,0.06010569373,0.06579936633,0.06002662367]
				],
				"experiment_net_au": [
					[63.25,64.25,58.25,94.25],
					[59.25,60.25,59.25,68.25],
					[6820.25,6935.25,6674.25,7438.25],
					[7020.25,7192.25,6713.25,7656.25],
					[9527.25,9395.25,8757.25,10158.25],
					[8833.25,10183.25,9106.25,9712.25],
					[9997.25,9459.25,9394.25,10533.25],
					[10500.25,9853.25,9787.25,10754.25],
					[203.25,203.25,194.25,215.25],
					[219.25,216.25,213.25,220.25],
					[4698.25,4433.25,4337.25,4866.25],
					[2146.25,2131.25,2071.25,2297.25],
					[4805.25,4690.25,4604.25,5246.25],
					[2142.25,2095.25,2073.25,2287.25],
					[102.25,96.25,109.25,115.25],
					[106.25,103.25,110.25,104.25]
				],
				"experiment_net_Abs600": [
					[0.24735,0.22975,0.22565,0.28765],
					[0.25695,0.24155,0.23825,0.24135],
					[0.21345,0.20295,0.21045,0.23245],
					[0.23085,0.21365,0.21085,0.21955],
					[0.22595,0.21205,0.21195,0.22735],
					[0.21485,0.23455,0.21915,0.21765],
					[0.24055,0.21585,0.22335,0.23495],
					[0.26425,0.22305,0.22535,0.22305],
					[0.26725,0.25465,0.24185,0.25615],
					[0.28085,0.25515,0.25685,0.24735],
					[0.11195,0.10015,0.10265,0.13005],
					[0.29525,0.27505,0.26265,0.28015],
					[0.11435,0.10335,0.10935,0.13255],
					[0.30005,0.26965,0.26255,0.29225],
					[0.28335,0.26445,0.26555,0.25005],
					[0.30085,0.27235,0.26565,0.27535]
				],
				"parameters": {
					"fluorescence_unit": "MEFL"
				}
			}
		],
		[
			{
				"LUDOX_Abs600": [
					[0.046],
					[0.049],
					[0.046],
					[0.045]
				],
				"water_Abs600": [
					[0.042],
					[0.039],
					[0.036],
					[0.038]
				],
				"LUDOX_mean": 0.0465,
				"water_mean": 0.03875,
				"net_Abs600": 0.00775,
				"reference_OD600": 0.0425,
				"OD600_per_Abs600": 5.483870968,
				"au_raw": [
					[43341,22471,11730,5941,3010,1488,676,382,182,96,50,4],
					[48485,24243,12888,5385,3393,1567,815,403,205,102,52,3],
					[46769,24989,11912,6342,3067,1564,769,376,189,94,49,3],
					[47795,24159,13083,6041,3174,1505,766,375,186,91,49,4]
				],
				"au_mean": [46597.5,23965.5,12403.25,5927.25,3161,1531,756.5,384,190.5,95.75,50,3.5],
				"au_std": [2282.605748,1063.881416,681.0860812,399.6585001,168.9477237,40.45573713,58.16356248,13.03840481,10.08298897,4.645786622,1.414213562,0.5773502692],
				"uM_fluorescein": [50,25,12.5,6.25,3.125,1.5625,0.78125,0.390625,0.1953125,0.09765625,0.048828125],
				"uM_per_au": [0.001073018939,0.001043166218,0.001007800375,0.001054451896,0.000988611199,0.001020574788,0.001032716457,0.001017252604,0.001025262467,0.001019908616,0.0009765625],
				"mean_uM_per_au": 0.001022920895,
				"experiment_Abs600": [
					[0.71,0.876,0.166,0.972,0.975,1.256,1.05,1.009,0.055],
					[0.673,0.939,0.161,1.022,1.026,1.289,0.96,1.076,0.064],
					[0.751,1.019,0.173,0.939,0.963,1.215,1.075,1.043,0.057],
					[0.834,0.839,0.162,0.959,0.982,0.987,1.009,0.911,0.054],
					[0.904,1.055,0.159,0.966,1.066,1.185,1.042,1.063,0.055],
					[0.908,0.936,0.152,0.785,0.976,1.144,1.052,1.013,0.049],
					[0.943,1.029,0.152,0.81,1.096,1.232,1.032,1.03,0.055],
					[0.916,0.879,0.135,0.915,1.07,1.248,0.972,0.931,0.047]
				],
				"experiment_au": [
					[2397,7620,2752,6452,2178,5515,2780,2316,1878],
					[2507,8290,3021,6468,2397,5490,2779,2427,2102],
					[2313,7839,2796,6878,2190,5596,2943,2325,1948],
					[2362,7353,2866,6551,1917,5172,2781,2390,1969],
					[2332,5982,3107,2354,2388,5496,2782,2263,2022],
					[2468,5963,2974,2379,2464,5353,2971,2423,1981],
					[2308,6115,2922,2433,2481,5738,2900,2418,2065],
					[2451,6037,3040,2382,2529,6231,3066,2446,2030]
				],
				"experiment_uM_per_OD": [
					[0.1038978948,0.1432721361,0.07529573486,0.07900276027],
					[0.06590929486,0.09531462548,0.05797990446,0.0907499933],
					[1.268501358,1.319432445,1.122821081,1.264844572],
					[0.736298313,0.831648899,0.7813894609,0.9058621784],
					[1.202238295,1.728593986,1.200484761,1.444221343],
					[1.914741905,1.798060094,1.698830458,2.329059171],
					[0.8984155539,0.8550817843,1.021739222,0.9317354025],
					[0.06592831505,0.08863969496,0.0990356855,0.07590247458],
					[0.02962845256,0.07011170003,0.0324828493,-0.02307153838],
					[0.06568050487,0.08747353509,0.080441359,0.09131513873],
					[0.5406613661,0.5224348904,0.5727753091,0.627991534],
					[0.5714752834,0.5684987475,0.5869977279,0.6561651623],
					[0.1401687605,0.15389071,0.1665225203,0.1463834259],
					[0.1416817095,0.175595867,0.165642505,0.210211252],
					[0.05553485327,0.07215759581,0.05532307951,0.07799861811],
					[0.04276150837,0.07612087925,0.07383882123,0.08813361113]
				],
				"experiment_net_au": [
					[365.25,475.25,281.25,330.25],
					[300.25,436.25,276.25,419.25],
					[5588.25,6258.25,5807.25,5321.25],
					[3950.25,3931.25,4083.25,4005.25],
					[720.25,989.25,764.25,834.25],
					[1075.25,942.25,890.25,1008.25],
					[4420.25,4436.25,4846.25,4519.25],
					[322.25,347.25,401.25,350.25],
					[146.25,365.25,158.25,-114.75],
					[356.25,432.25,449.25,497.25],
					[3483.25,3458.25,3564.25,3140.25],
					[3464.25,3321.25,3706.25,4199.25],
					[748.25,747.25,911.25,749.25],
					[750.25,939.25,868.25,1034.25],
					[284.25,395.25,293.25,358.25],
					[231.25,391.25,386.25,414.25]
				],
				"experiment_net_Abs600": [
					[0.65575,0.61875,0.69675,0.77975],
					[0.84975,0.85375,0.88875,0.86175],
					[0.82175,0.88475,0.96475,0.78475],
					[1.00075,0.88175,0.97475,0.82475],
					[0.11175,0.10675,0.11875,0.10775],
					[0.10475,0.09775,0.09775,0.08075],
					[0.91775,0.96775,0.88475,0.90475],
					[0.91175,0.73075,0.75575,0.86075],
					[0.92075,0.97175,0.90875,0.92775],
					[1.01175,0.92175,1.04175,1.01575],
					[1.20175,1.23475,1.16075,0.93275],
					[1.13075,1.08975,1.17775,1.19375],
					[0.99575,0.90575,1.02075,0.95475],
					[0.98775,0.99775,0.97775,0.91775],
					[0.95475,1.02175,0.98875,0.85675],
					[1.00875,0.95875,0.97575,0.87675]
				],
				"parameters": {
					"fluorescence_unit": "MEFL"
				}
			}
		],
		[
			{
				"LUDOX_Abs600": [
					[0.061],
					[0.079],
					[0.073],
					[0.088]
				],
				"water_Abs600": [
					[0.067],
					[0.053],
					[0.056],
					[0.068]
				],
				"LUDOX_mean": 0.07525,
				"water_mean": 0.061,
				"net_Abs600": 0.01425,
				"reference_OD600": 0.0425,
				"OD600_per_Abs600": 2.98245614,
				"au_raw": [
					[29804,17531,9642,5049,2626,1408,652,318,178,99,54,17],
					[31399,16674,9453,4953,2492,1258,641,338,175,100,62,16],
					[32716,17320,9395,5208,2633,1313,658,340,180,97,64,16],
					[33705,18029,10074,5574,2395,1281,629,336,175,102,58,15]
				],
				"au_mean": [31906,17388.5,9641,5196,2536.5,1315,645,333,177,99.5,59.5,16],
				"au_std": [1689.965877,561.4709847,307.3271872,273.0604329,114.49163,65.97474264,12.78019301,10.1324561,2.449489743,2.081665999,4.434711565,0.8164965809],
				"uM_fluorescein": [50,25,12.5,6.25,3.125,1.5625,0.78125,0.390625,0.1953125,0.09765625,0.048828125],
				"uM_per_au": [0.001567103366,0.001437731834,0.001296546001,0.001202848345,0.001232012616,0.001188212928,0.00121124031,0.001173048048,0.001103460452,0.0009814698492,0.0008206407563],
				"mean_uM_per_au": 0.001271470345,
				"experiment_Abs600": [
					[0.595,0.464,0.522,0.56,0.5,0.525,0.565,0.564,0.107],
					[0.642,0.56,0.551,0.584,0.515,0.512,0.537,0.582,0.095],
					[0.599,0.482,0.526,0.592,0.52,0.534,0.58,0.596,0.148],
					[0.618,0.51,0.549,0.57,0.547,0.528,0.559,0.574,0.122],
					[0.61,0.516,0.515,0.549,0.522,0.533,0.579,0.581,0.153],
					[0.655,0.54,0.558,0.573,0.536,0.539,0.565,0.574,0.16],
					[0.631,0.545,0.546,0.573,0.561,0.531,0.564,0.58,0.127],
					[0.656,0.576,0.574,0.595,0.506,0.51,0.554,0.563,0.134]
				],
				"experiment_au": [
					[112,558,211,620,118,423,172,102,94],
					[137,668,246,682,129,460,163,114,101],
					[125,678,264,690,135,457,197,105,90],
					[126,634,256,760,146,469,200,104,98],
					[122,697,313,784,134,325,190,118,93],
					[133,715,319,786,142,332,200,125,104],
					[135,736,338,795,150,352,212,129,98],
					[133,872,379,947,160,382,220,117,106]
				],
				"experiment_uM_per_OD": [
					[0.04479720482,0.06037542806,0.05539587288,0.05420310134],
					[0.05174344699,0.05594456209,0.06002505009,0.05584519342],
					[0.5731141996,0.5557177431,0.6781063016,0.5875909451],
					[0.6427502727,0.6254072994,0.6382958184,0.7173680282],
					[0.1508007763,0.1738310295,0.2015896281,0.1839424929],
					[0.2563455422,0.238141329,0.2623305342,0.2833985647],
					[0.511899342,0.5407100151,0.5388760514,0.6262920473],
					[0.6775721562,0.6454698672,0.6534633021,0.7539093569],
					[0.06153831937,0.07046345447,0.07562875164,0.08146026157],
					[0.07428242523,0.0796336177,0.08266714714,0.1039985233],
					[0.3589644371,0.4077478481,0.3845065732,0.401570568],
					[0.2574854935,0.2607126297,0.2849410123,0.3299608135],
					[0.1018372637,0.09961788224,0.1205854243,0.1287640584],
					[0.114693181,0.1271272272,0.1382587039,0.1486559258],
					[0.03869433449,0.04773175843,0.03877531039,0.03966250437],
					[0.05132396718,0.05827507625,0.06105868128,0.05238250948]
				],
				"experiment_net_au": [
					[52.75,77.75,65.75,66.75],
					[62.75,73.75,75.75,73.75],
					[498.75,608.75,618.75,574.75],
					[637.75,655.75,676.75,812.75],
					[151.75,186.75,204.75,196.75],
					[253.75,259.75,278.75,319.75],
					[560.75,622.75,630.75,700.75],
					[724.75,726.75,735.75,887.75],
					[58.75,69.75,75.75,86.75],
					[74.75,82.75,90.75,100.75],
					[363.75,400.75,397.75,409.75],
					[265.75,272.75,292.75,322.75],
					[112.75,103.75,137.75,140.75],
					[130.75,140.75,152.75,160.75],
					[42.75,54.75,45.75,44.75],
					[58.75,65.75,69.75,57.75]
				],
				"experiment_net_Abs600": [
					[0.502,0.549,0.506,0.525],
					[0.517,0.562,0.538,0.563],
					[0.371,0.467,0.389,0.417],
					[0.423,0.447,0.452,0.483],
					[0.429,0.458,0.433,0.456],
					[0.422,0.465,0.453,0.481],
					[0.467,0.491,0.499,0.477],
					[0.456,0.48,0.48,0.502],
					[0.407,0.422,0.427,0.454],
					[0.429,0.443,0.468,0.413],
					[0.432,0.419,0.441,0.435],
					[0.44,0.446,0.438,0.417],
					[0.472,0.444,0.487,0.466],
					[0.486,0.472,0.471,0.461],
					[0.471,0.489,0.503,0.481],
					[0.488,0.481,0.487,0.47]
				],
				"parameters": {
					"fluorescence_unit": "MEFL"
				}
			}
		],
		[
			{
				"LUDOX_Abs600": [
					[0.047],
					[0.048],
					[0.048],
					[0.048]
				],
				"water_Abs600": [
					[0],
					[0],
					[0],
					[0]
				],
				"LUDOX_mean": 0.04775,
				"water_mean": 0,
				"net_Abs600": 0.04775,
				"reference_OD600": 0.0425,
				"OD600_per_Abs600": 0.890052356,
				"au_raw": [
					[3643.01,2353.99,1335.73,725.595,385.394,199.458,97.2215,50.7538,25.3379,12.7502,6.4175,0.170413],
					[3978.72,2238.79,1283.1,702.357,365.007,175.27,94.9084,45.6203,23.7923,11.3256,5.68061,0.176431],
					[3871.45,2383.96,1338.95,712.175,365.104,187.17,92.5141,46.2673,23.825,11.626,5.69162,0.174248],
					[3958.75,2340.29,1332.98,717.927,371.398,185.086,93.9748,47.3633,23.1721,11.2367,5.95043,0.164825]
				],
				"au_mean": [3862.9825,2329.2575,1322.69,714.5135,371.72575,186.746,94.6547,47.501175,24.031825,11.734625,5.93504,0.17147925],
				"au_std": [153.8681062,63.0083187,26.50585721,9.792866434,9.590232057,9.936949498,1.974610367,2.284638351,0.9210696296,0.6972380577,0.3449601064,0.005085985213],
				"uM_fluorescein": [50,25,12.5,6.25,3.125,1.5625,0.78125,0.390625,0.1953125,0.09765625,0.048828125],
				"uM_per_au": [0.01294336695,0.01073303402,0.009450438122,0.008747210515,0.008406735342,0.008366979748,0.008253684181,0.008223480788,0.008127243769,0.008322059716,0.008227092825],
				"mean_uM_per_au": 0.00914087955,
				"experiment_Abs600": [
					[0.02637,3.813242,5.3223423,4.2623423,1.0723432,4.027242,1.07242,0.6123423,0],
					[0.02636,3.89024,5.322749,4.226006,1.07345678,4.0798765,1.07576,0.61579,0],
					[0.027377,3.82573,5.329194,4.26464,1.07567,4.07567,1.0776,0.61876,0],
					[0.027883,3.8527,5.324253,4.263663,1.07987,4.07765,1.07234,0.6134567,0],
					[0.026883,3.834223,5.32877,4.262556,1.0734,4.0767,1.07246,0.61876,0],
					[0.02733,3.8315355,5.32657,4.262524,1.0756,4.0787,1.07078,0.615678,0],
					[0.026367,3.8352,5.3257433,4.26378,1.07765,4.0765,1.07234,0.613456,0],
					[0.023788,3.82595,5.323688,4.2689654,1.0745678,4.073568,1.07567,0.61098,0]
				],
				"experiment_au": [
					[5.5171,18.4301,25.017,20.5078,5.6899,19.4151,5.96496,3.41634,3.40475],
					[5.69931,20.3366,26.9218,21.5132,6.083,18.3039,5.93545,3.79117,3.32098],
					[5.69665,19.8363,27.6566,21.2471,6.24765,17.7031,6.01979,3.74352,3.46855],
					[5.82721,20.1542,27.1787,19.2809,6.60409,19.065,5.65005,3.78125,3.46964],
					[5.31887,18.2882,25.5653,22.6431,5.79361,20.3797,6.16541,3.87021,3.49547],
					[5.62994,19.5432,27.8544,23.5043,6.15153,21.4963,6.13164,3.9606,3.49193],
					[5.71438,19.714,29.5156,22.2081,6.6611,21.1787,6.62389,3.80533,3.46768],
					[6.0006,19.8982,27.8078,23.8436,6.46592,22.0198,6.58716,3.77487,3.5113]
				],
				"experiment_uM_per_OD": [
					[2.071589412,2.143365632,2.062746091,2.073401609],
					[1.956328586,2.041225207,2.148666427,2.505186671],
					[0.04910386753,0.05316504243,0.05271847991,0.05319685366],
					[0.04845508734,0.05185297627,0.05226080606,0.05288160746],
					[0.0478910766,0.05156265838,0.0529163545,0.05204363193],
					[0.04889003833,0.0533237964,0.05653549549,0.05326276634],
					[0.04893624023,0.05180033157,0.05069024642,0.04596580124],
					[0.05407850082,0.05615386626,0.05301520427,0.05688540591],
					[0.05259741183,0.0563037409,0.05775990373,0.06092515878],
					[0.05353790152,0.05684588948,0.06159397447,0.05990523707],
					[0.049006473,0.04557707815,0.04411019681,0.04751888536],
					[0.05084195886,0.05362859445,0.05285739759,0.05501597563],
					[0.05522776156,0.05477456586,0.05548483921,0.05221591617],
					[0.05714524269,0.05691100645,0.06154260602,0.06100140314],
					[0.05397783038,0.05992697272,0.05884844333,0.05998883322],
					[0.06095121703,0.06276411468,0.06039203203,0.06012476475]
				],
				"experiment_net_au": [
					[5.3191395,5.5013495,5.4986895,5.6292495],
					[5.1209095,5.4319795,5.5164195,5.8026395],
					[18.2321395,20.1386395,19.6383395,19.9562395],
					[18.0902395,19.3452395,19.5160395,19.7002395],
					[24.8190395,26.7238395,27.4586395,26.9807395],
					[25.3673395,27.6564395,29.3176395,27.6098395],
					[20.3098395,21.3152395,21.0491395,19.0829395],
					[22.4451395,23.3063395,22.0101395,23.6456395],
					[5.4919395,5.8850395,6.0496895,6.4061295],
					[5.5956495,5.9535695,6.4631395,6.2679595],
					[19.2171395,18.1059395,17.5051395,18.8670395],
					[20.1817395,21.2983395,20.9807395,21.8218395],
					[5.7669995,5.7374895,5.8218295,5.4520895],
					[5.9674495,5.9336795,6.4259295,6.3891995],
					[3.2183795,3.5932095,3.5455595,3.5832895],
					[3.6722495,3.7626395,3.6073695,3.5769095]
				],
				"experiment_net_Abs600": [
					[0.02637,0.02636,0.027377,0.027883],
					[0.026883,0.02733,0.026367,0.023788],
					[3.813242,3.89024,3.82573,3.8527],
					[3.834223,3.8315355,3.8352,3.82595],
					[5.3223423,5.322749,5.329194,5.324253],
					[5.32877,5.32657,5.3257433,5.323688],
					[4.2623423,4.226006,4.26464,4.263663],
					[4.262556,4.262524,4.26378,4.2689654],
					[1.0723432,1.07345678,1.07567,1.07987],
					[1.0734,1.0756,1.07765,1.0745678],
					[4.027242,4.0798765,4.07567,4.07765],
					[4.0767,4.0787,4.0765,4.073568],
					[1.07242,1.07576,1.0776,1.07234],
					[1.07246,1.07078,1.07234,1.07567],
					[0.6123423,0.61579,0.61876,0.6134567],
					[0.61876,0.615678,0.613456,0.61098]
				],
				"parameters": {
					"fluorescence_unit": "MEFL"
				}
			}
		],
		[
			{
				"LUDOX_Abs600": [
					[0.0024],
					[-0.01945],
					[0.041248],
					[-0.02431]
				],
				"water_Abs600": [
					[-0.01702],
					[0.048532],
					[-0.03888],
					[-0.05102]
				],
				"LUDOX_mean": -2.8e-05,
				"water_mean": -0.014597,
				"net_Abs600": 0.014569,
				"reference_OD600": 0.0425,
				"OD600_per_Abs600": 2.917152859,
				"au_raw": [
					[3225558,2750615,1864453,1259727,595806,411057,215852,110945,59668,29623,17958,6063],
					[3219571,2851902,1921110,1187382,725995,397999,209992,99221,53764,25093,14508,7095],
					[3242792,2702511,1979048,1059565,713579,385800,208287,108267,54610,30395,17163,5424],
					[3059245,2612353,1805547,1160777,735964,392499,212244,90234,54758,25036,17738,4980]
				],
				"au_mean": [3186791.5,2729345.25,1892539.5,1166862.75,692836,396838.75,211593.75,102166.75,55700,27536.75,16841.75,5890.5],
				"au_std": [85598.87617,99799.50362,74512.95319,82854.59564,65331.55596,10711.24401,3268.828371,9404.585561,2681.329521,2872.147672,1591.52639,917.8251467],
				"uM_fluorescein": [50,25,12.5,6.25,3.125,1.5625,0.78125,0.390625,0.1953125,0.09765625,0.048828125],
				"uM_per_au": [1.568976194e-05,9.159705977e-06,6.604881959e-06,5.356242626e-06,4.510446917e-06,3.937367508e-06,3.692216807e-06,3.823406343e-06,3.506508079e-06,3.546397088e-06,2.899231078e-06],
				"mean_uM_per_au": 5.913728997e-06,
				"experiment_Abs600": [
					[1.351851,1.417063,0.373671,1.547487,1.531184,1.274994,1.514881,1.547487,0.348052],
					[1.286639,1.3076,0.264208,1.328561,1.386786,1.063055,1.407747,1.421721,0.178035],
					[1.302942,1.549816,0.613558,1.642976,1.687227,1.179505,1.49392,1.605712,0.429567],
					[1.293626,1.337877,0.273524,1.361167,1.445011,1.16786,1.498578,1.293626,0.359697],
					[1.118951,1.160873,0.366684,1.421721,1.137583,1.086345,1.549816,1.640647,0.532043],
					[1.081687,1.044423,0.301472,1.02812,0.904683,0.953592,1.454327,1.384457,0.233931],
					[1.207453,1.21444,0.382987,1.14457,1.270336,1.093332,1.461314,1.512552,0.32942],
					[1.212111,1.079358,0.247905,1.19115,0.6089,0.778917,1.281981,1.223756,0.00336]
				],
				"experiment_au": [
					[9810,42880,20086,74319,10439,50456,20651,9743,8647],
					[10061,47034,22088,74883,10321,53026,21302,9944,8931],
					[9632,46041,20070,74701,10740,51455,21831,10560,9195],
					[9981,47628,20786,74273,10519,52289,22090,8354,9087],
					[8580,43329,26677,64054,9234,51262,23097,10115,8942],
					[8116,44604,27847,65581,8198,51728,23880,9784,8399],
					[8669,43092,32547,58844,7817,51001,23292,10161,9099],
					[9051,49121,29148,82465,8309,53787,22849,9426,9000]
				],
				"experiment_uM_per_OD": [
					[0.003874005994,0.004468459705,0.003741901831,0.004318297677],
					[0.002444663797,0.001655131612,0.00241476234,0.003047337412],
					[0.05119508607,0.06196776236,0.05094365667,0.06146330989],
					[0.06333678272,0.07292564944,0.06013247177,0.07908147925],
					[0.07078285655,0.1164530428,0.04279603253,0.1025477459],
					[0.1091656828,0.141252609,0.1359882216,0.1833798835],
					[0.08820181441,0.1036628916,0.08353073194,0.1002569785],
					[0.08133990128,0.1156806451,0.09186039109,0.1286446087],
					[0.004254464944,0.004526077674,0.004222539197,0.004621858836],
					[0.003575738813,0.002165921977,0.0009289371983,0.003601016859],
					[0.06902492298,0.08778762647,0.07636535788,0.07858532494],
					[0.08258652546,0.09514930506,0.08156952069,0.1220421023],
					[0.01801772073,0.02033576664,0.01987885416,0.02016853137],
					[0.02082134145,0.02328954073,0.02235885248,0.02479686732],
					[0.003294345625,0.003874692084,0.004209601601,0.00175738267],
					[0.003567885951,0.003744162741,0.003933068958,0.003642315864]
				],
				"experiment_net_au": [
					[2572.5,2823.5,2394.5,2743.5],
					[1342.5,878.5,1431.5,1813.5],
					[35642.5,39796.5,38803.5,40390.5],
					[36091.5,37366.5,35854.5,41883.5],
					[12848.5,14850.5,12832.5,13548.5],
					[19439.5,20609.5,25309.5,21910.5],
					[67081.5,67645.5,67463.5,67035.5],
					[56816.5,58343.5,51606.5,75227.5],
					[3201.5,3083.5,3502.5,3281.5],
					[1996.5,960.5,579.5,1071.5],
					[43218.5,45788.5,44217.5,45051.5],
					[44024.5,44490.5,43763.5,46549.5],
					[13413.5,14064.5,14593.5,14852.5],
					[15859.5,16642.5,16054.5,15611.5],
					[2505.5,2706.5,3322.5,1116.5],
					[2877.5,2546.5,2923.5,2188.5]
				],
				"experiment_net_Abs600": [
					[1.346162,1.28095,1.297253,1.287937],
					[1.113262,1.075998,1.201764,1.206422],
					[1.411374,1.301911,1.544127,1.332188],
					[1.155184,1.038734,1.208751,1.073669],
					[0.367982,0.258519,0.607869,0.267835],
					[0.360995,0.295783,0.377298,0.242216],
					[1.541798,1.322872,1.637287,1.355478],
					[1.416032,1.022431,1.138881,1.185461],
					[1.525495,1.381097,1.681538,1.439322],
					[1.131894,0.898994,1.264647,0.603211],
					[1.269305,1.057366,1.173816,1.162171],
					[1.080656,0.947903,1.087643,0.773228],
					[1.509192,1.402058,1.488231,1.492889],
					[1.544127,1.448638,1.455625,1.276292],
					[1.541798,1.416032,1.600023,1.287937],
					[1.634958,1.378768,1.506863,1.218067]
				],
				"parameters": {
					"fluorescence_unit": "MEFL"
				}
			}
		],
		[
			{
				"LUDOX_Abs600": [
					[0.53],
					[0.52],
					[0.53],
					[0.52]
				],
				"water_Abs600": [
					[0.38],
					[0.38],
					[0.38],
					[0.38]
				],
				"LUDOX_mean": 0.525,
				"water_mean": 0.38,
				"net_Abs600": 0.145,
				"reference_OD600": 0.0425,
				"OD600_per_Abs600": 0.2931034483,
				"au_raw": [
					["_NaN_",37720.328,23444.09,13911.878,7374.423,3653.211,1696.296,885.549,473.954,220.573,111.304,3.371],
					["_NaN_",37819.125,24809.533,14879.107,7807.612,3817.552,1794.581,973.084,490.335,232.971,120.586,3.769],
					["_NaN_",37661.234,24954.988,14823.134,8003.522,3842.14,1872.171,974.084,529.825,257.147,133.638,3.459],
					["_NaN_",38936.062,24542.463,14101.567,7402.908,3619.11,1728.347,914.775,472.945,234.496,127.998,3.727]
				],
				"au_mean": ["_NaN_",38034.18725,24437.7685,14428.9215,7647.11625,3733.00325,1772.84875,936.873,491.76475,236.29675,123.3815,3.5815],
				"au_std": ["_NaN_",604.7676114,684.125416,494.1543042,309.1834528,113.1338394,77.84156842,44.03926135,26.59594343,15.23452825,9.664172512,0.196335597],
				"uM_fluorescein": [50,25,12.5,6.25,3.125,1.5625,0.78125,0.390625,0.1953125,0.09765625,0.048828125],
				"uM_per_au": ["_NaN_",0.0006573033843,0.0005115033314,0.0004331578074,0.0004086507773,0.0004185637931,0.0004406749307,0.0004169455198,0.0003971665314,0.0004132780074,0.0003957491601],
				"mean_uM_per_au": 0.0004858358187,
				"experiment_Abs600": [
					[0.3536,0.3495,0.1049,0.3134,0.3642,0.3012,0.3638,0.4287,0.0466],
					[0.3611,0.3767,0.1112,0.3619,0.3792,0.3459,0.3721,0.4173,0.0464],
					[0.374,0.3573,0.1025,0.3293,0.3689,0.3212,0.3518,0.4071,0.0456],
					[0.3572,0.3433,0.103,0.3178,0.3665,0.3067,0.3544,0.425,0.0458],
					[0.3106,0.289,0.1502,0.3238,0.3948,0.2627,0.315,0.3788,0.0462],
					[0.3601,0.3559,0.1525,0.3606,0.4724,0.3088,0.3386,0.4131,0.046],
					[0.3463,0.3304,0.1542,0.3397,0.4377,0.2874,0.3341,0.3879,0.0457],
					[0.366,0.3203,0.1492,0.3346,0.387,0.274,0.3427,0.3962,0.046]
				],
				"experiment_au": [
					[93.154,354.862,353.241,473.734,102.892,407.655,169.895,100.471,82.683],
					[93.522,371.311,329.484,511.37,98.94,431.797,169.396,91.614,80.229],
					[98.101,380.132,377.411,507.67,100.972,429.047,173.23,96.385,85.425],
					[91.033,383.904,382.485,497.192,95.727,442.68,169.981,96.691,82.568],
					[96.241,403.644,519.28,502.869,99.714,376.787,168.715,97.95,82.683],
					[99.289,374.145,522.26,468.675,98.377,374.964,167.706,98.192,80.229],
					[98.635,405.496,567.025,543.536,97.655,413.85,171.876,97.514,85.425],
					[92.437,419.592,608.621,530.969,96.552,404.571,168.694,97.164,82.568]
				],
				"experiment_uM_per_OD": [
					[0.06636948916,0.06672472459,0.08719223837,0.05433451964],
					[0.09640535552,0.09729513768,0.0981541605,0.06009889329],
					[1.492934843,1.452682442,1.589839709,1.685486989],
					[2.195146012,1.565061336,1.887232456,2.041466677],
					[7.567253431,6.247779538,8.583832619,8.655118304],
					[6.92350596,6.821109853,7.395596429,8.414358092],
					[2.428637734,2.253678877,2.490718281,2.53208441],
					[2.511326795,2.038571037,2.604637924,2.578558022],
					[0.1147675716,0.08999870922,0.103268636,0.07697949316],
					[0.08965248778,0.06817841409,0.07115703554,0.07636331388],
					[2.116496464,1.934936178,2.091597617,2.294009499],
					[2.255913081,1.849883221,2.279503462,2.345790733],
					[0.4635307581,0.4492304094,0.4997056692,0.4780847779],
					[0.5401293427,0.4909788424,0.5225545051,0.4897170677],
					[0.08499912496,0.04814634865,0.07135684836,0.06932913461],
					[0.0851872502,0.07833493959,0.08081605579,0.07725193188]
				],
				"experiment_net_au": [
					[12.3475,12.7155,17.2945,10.2265],
					[15.4345,18.4825,17.8285,11.6305],
					[274.0555,290.5045,299.3255,303.0975],
					[322.8375,293.3385,324.6895,338.7855],
					[272.4345,248.6775,296.6045,301.6785],
					[438.4735,441.4535,486.2185,527.8145],
					[392.9275,430.5635,426.8635,416.3855],
					[422.0625,387.8685,462.7295,450.1625],
					[22.0855,18.1335,20.1655,14.9205],
					[18.9075,17.5705,16.8485,15.7455],
					[326.8485,350.9905,348.2405,361.8735],
					[295.9805,294.1575,333.0435,323.7645],
					[89.0885,88.5895,92.4235,89.1745],
					[87.9085,86.8995,91.0695,87.8875],
					[19.6645,10.8075,15.5785,15.8845],
					[17.1435,17.3855,16.7075,16.3575]
				],
				"experiment_net_Abs600": [
					[0.308375,0.315875,0.328775,0.311975],
					[0.265375,0.314875,0.301075,0.320775],
					[0.304275,0.331475,0.312075,0.298075],
					[0.243775,0.310675,0.285175,0.275075],
					[0.059675,0.065975,0.057275,0.057775],
					[0.104975,0.107275,0.108975,0.103975],
					[0.268175,0.316675,0.284075,0.272575],
					[0.278575,0.315375,0.294475,0.289375],
					[0.318975,0.333975,0.323675,0.321275],
					[0.349575,0.427175,0.392475,0.341775],
					[0.255975,0.300675,0.275975,0.261475],
					[0.217475,0.263575,0.242175,0.228775],
					[0.318575,0.326875,0.306575,0.309175],
					[0.269775,0.293375,0.288875,0.297475],
					[0.383475,0.372075,0.361875,0.379775],
					[0.333575,0.367875,0.342675,0.350975]
				],
				"parameters": {
					"fluorescence_unit": "MEFL"
				}
			}
		],
		[
			{
				"LUDOX_Abs600": [
					[0.048],
					[0.047],
					[0.047],
					[0.05]
				],
				"water_Abs600": [
					[0.04],
					[0.042],
					[0.042],
					[0.042]
				],
				"LUDOX_mean": 0.048,
				"water_mean": 0.0415,
				"net_Abs600": 0.0065,
				"reference_OD600": 0.0425,
				"OD600_per_Abs600": 6.538461538,
				"au_raw": [
					[87785,59462,32504,15733,8865,4529,2467,1326,634,328,210,4],
					[88183,53958,31630,17395,9935,5053,2720,1458,704,362,196,7],
					[86929,52445,33800,19172,8981,4662,2524,1344,705,341,164,0],
					[89604,61045,31618,16818,9212,4848,2486,1399,648,347,182,0]
				],
				"au_mean": [88125.25,56727.5,32388,17279.5,9248.25,4773,2549.25,1381.75,672.75,344.5,188,2.2],
				"au_std": [1116.067613,4168.462266,1028.698855,1437.537362,480.0148435,227.9488247,116.2737431,59.56718895,37.10682776,14.10673598,19.66384161,3.193743885],
				"uM_fluorescein": [50,25,12.5,6.25,3.125,1.5625,0.78125,0.390625,0.1953125,0.09765625,0.048828125],
				"uM_per_au": [0.000567374277,0.0004407033626,0.0003859454119,0.0003617002807,0.0003379017652,0.000327362246,0.0003064626851,0.0002827030939,0.0002903195838,0.0002834724238,0.0002597240691],
				"mean_uM_per_au": 0.0003707226133,
				"experiment_Abs600": [
					[0.415,0.328,0.38,0.35,0.398,0.302,0.329,0.352,0.045],
					[0.4,0.321,0.365,0.338,0.386,0.292,0.314,0.342,0.045],
					[0.401,0.313,0.366,0.34,0.385,0.289,0.31,0.34,0.045],
					[0.413,0.313,0.375,0.346,0.394,0.298,0.32,0.347,0.045],
					[0.402,0.314,0.358,0.341,0.377,0.332,0.342,0.339,0.039],
					[0.39,0.304,0.342,0.348,0.371,0.328,0.337,0.33,0.041],
					[0.384,0.305,0.337,0.358,0.378,0.329,0.33,0.327,0.04],
					[0.396,0.31,0.35,0.351,0.37,0.33,0.332,0.334,0.04]
				],
				"experiment_au": [
					[93,237,176,335,103,195,129,93,84],
					[113,270,161,337,118,199,140,107,104],
					[110,252,160,332,120,200,146,106,103],
					[109,269,162,348,115,207,141,109,102],
					[97,225,174,365,101,235,118,97,82],
					[110,248,187,383,113,237,130,108,89],
					[103,248,195,399,114,236,127,118,92],
					[111,248,194,368,114,232,128,112,91]
				],
				"experiment_uM_per_OD": [
					[0.001743410842,0.004974960188,0.004488651249,0.004191440046],
					[0.002434433977,0.004630127363,0.003554003444,0.004711586485],
					[0.03072005586,0.03817041024,0.03554094603,0.03908461807],
					[0.02980319048,0.03589483768,0.03575887239,0.03509420933],
					[0.01580540449,0.01391219393,0.01369492948,0.01366541792],
					[0.0165445887,0.01987281861,0.02174090683,0.02064274974],
					[0.04651499608,0.04877619964,0.04750179776,0.04954169696],
					[0.05358032122,0.05568297692,0.05678818283,0.05240062137],
					[0.00341463076,0.005998563683,0.006345645278,0.005380759809],
					[0.003290552607,0.005412153659,0.005467980594,0.005600940608],
					[0.02465635411,0.02654224475,0.02709194429,0.02768752316],
					[0.0299081049,0.03072005586,0.03041651833,0.02952651304],
					[0.009351356768,0.0121497327,0.01359505407,0.01209166946],
					[0.006875430134,0.009290167236,0.008926620222,0.009060109954],
					[0.002096577669,0.004803382697,0.004645884412,0.005095476134],
					[0.002949096193,0.005199020569,0.007236029617,0.005902088583]
				],
				"experiment_net_au": [
					[11.5,31.5,28.5,27.5],
					[15.5,28.5,21.5,29.5],
					[155.5,188.5,170.5,187.5],
					[143.5,166.5,166.5,166.5],
					[94.5,79.5,78.5,80.5],
					[92.5,105.5,113.5,112.5],
					[253.5,255.5,250.5,266.5],
					[283.5,301.5,317.5,286.5],
					[21.5,36.5,38.5,33.5],
					[19.5,31.5,32.5,32.5],
					[113.5,117.5,118.5,125.5],
					[153.5,155.5,154.5,150.5],
					[47.5,58.5,64.5,59.5],
					[36.5,48.5,45.5,46.5],
					[11.5,25.5,24.5,27.5],
					[15.5,26.5,36.5,30.5]
				],
				"experiment_net_Abs600": [
					[0.374,0.359,0.36,0.372],
					[0.361,0.349,0.343,0.355],
					[0.287,0.28,0.272,0.272],
					[0.273,0.263,0.264,0.269],
					[0.339,0.324,0.325,0.334],
					[0.317,0.301,0.296,0.309],
					[0.309,0.297,0.299,0.305],
					[0.3,0.307,0.317,0.31],
					[0.357,0.345,0.344,0.353],
					[0.336,0.33,0.337,0.329],
					[0.261,0.251,0.248,0.257],
					[0.291,0.287,0.288,0.289],
					[0.288,0.273,0.269,0.279],
					[0.301,0.296,0.289,0.291],
					[0.311,0.301,0.299,0.306],
					[0.298,0.289,0.286,0.293]
				],
				"parameters": {
					"fluorescence_unit": "MEFL"
				}
			}
		],
		[
			{
				"LUDOX_Abs600": [
					[0.045],
					[0.046],
					[0.045],
					[0.046]
				],
				"water_Abs600": [
					[0.037],
					[0.037],
					[0.037],
					[0.037]
				],
				"LUDOX_mean": 0.0455,
				"water_mean": 0.037,
				"net_Abs600": 0.0085,
				"reference_OD600": 0.0425,
				"OD600_per_Abs600": 5,
				"au_raw": [
					[521358,517907,518914,520425,519679,521787,407619,270926,170159,96430,51265,283],
					[527818,527637,527377,526087,526154,525954,417182,275759,180950,106964,58208,267],
					[526566,527781,528310,527597,527060,528627,435396,297589,194817,118280,67502,350],
					[531951,534146,533106,533050,532096,533169,431482,290068,184023,110429,41682,262]
				],
				"au_mean": [526923.25,526867.75,526926.75,526789.75,526247.25,527384.25,422919.75,283585.5,182487.25,108025.75,54664.25,290.5],
				"au_std": [4365.718068,6700.590391,5902.073047,5191.219598,5099.641907,4774.326576,12858.24852,12377.90856,10144.45906,9064.840222,10915.73337,40.66530052],
				"uM_fluorescein": [50,25,12.5,6.25,3.125,1.5625,0.78125,0.390625,0.1953125,0.09765625,0.048828125],
				"uM_per_au": [9.489047978e-05,4.745023775e-05,2.372246237e-05,1.186431589e-05,5.938273312e-06,2.962735425e-06,1.847277173e-06,1.37745054e-06,1.070280252e-06,9.040089979e-07,8.932368961e-07],
				"mean_uM_per_au": 1.838760495e-05,
				"experiment_Abs600": [
					[0.379,0.314,0.164,0.333,0.329,0.248,0.353,0.342,0.041],
					[0.36,0.32,0.17,0.342,0.351,0.247,0.354,0.36,0.041],
					[0.351,0.309,0.164,0.334,0.347,0.249,0.363,0.368,0.042],
					[0.364,0.324,0.176,0.339,0.352,0.259,0.359,0.367,0.042],
					[0.354,0.322,0.173,0.381,0.364,0.252,0.36,0.366,0.042],
					[0.354,0.323,0.176,0.374,0.361,0.25,0.359,0.358,0.042],
					[0.357,0.325,0.179,0.382,0.362,0.251,0.353,0.359,0.042],
					[0.359,0.33,0.182,0.386,0.357,0.259,0.352,0.349,0.041]
				],
				"experiment_au": [
					[15414,164264,263143,274323,19562,152669,74930,17087,9117],
					[15202,168821,262124,281411,20666,158496,77547,16999,9381],
					[15089,173198,266997,283803,20760,157885,78377,17445,10281],
					[15606,173601,270014,284318,20888,165325,79254,17509,9945],
					[16003,174981,274775,303824,21200,160393,81062,17475,10402],
					[15818,170249,265719,304533,20785,161262,79956,17427,10166],
					[15596,166436,269098,298127,20532,161162,74948,16542,9513],
					[15462,170257,269100,296225,20562,161805,78246,17036,9749]
				],
				"experiment_uM_per_OD": [
					[0.04618846414,0.04649622964,0.0465056272,0.05052953782],
					[0.05682344082,0.05464460532,0.05153487186,0.04965667625],
					[2.067864312,2.083502325,2.22948936,2.116255349],
					[2.149466731,2.0799503,2.015758639,2.029541864],
					[7.579596375,7.195775929,7.695532292,7.090308406],
					[7.385772046,6.972655128,6.910785387,6.763013543],
					[3.322644949,3.309863814,3.430567119,3.37923352],
					[3.172323915,3.247007526,3.101425573,3.045070171],
					[0.107333043,0.1128258683,0.1154368116,0.1150936646],
					[0.1143683351,0.1106625678,0.1074117469,0.1094653056],
					[2.522837348,2.639532852,2.603219071,2.609334447],
					[2.609942331,2.650353618,2.635930173,2.549749297],
					[0.7532478675,0.7816572336,0.7692601202,0.789125294],
					[0.8075379653,0.7972627873,0.7534605434,0.7949816547],
					[0.07237153089,0.0672613678,0.07063940127,0.07158021831],
					[0.07141535942,0.07266374478,0.06217589664,0.07011228178]
				],
				"experiment_net_au": [
					[4235.75,4023.75,3910.75,4427.75],
					[4824.75,4639.75,4417.75,4283.75],
					[153085.75,157642.75,162019.75,162422.75],
					[163802.75,159070.75,155257.75,159078.75],
					[251964.75,250945.75,255818.75,258835.75],
					[263596.75,254540.75,257919.75,257921.75],
					[263144.75,270232.75,272624.75,273139.75],
					[292645.75,293354.75,286948.75,285046.75],
					[8383.75,9487.75,9581.75,9709.75],
					[10021.75,9606.75,9353.75,9383.75],
					[141490.75,147317.75,146706.75,154146.75],
					[149214.75,150083.75,149983.75,150626.75],
					[63751.75,66368.75,67198.75,68075.75],
					[69883.75,68777.75,63769.75,67067.75],
					[5908.75,5820.75,6266.75,6330.75],
					[6296.75,6248.75,5363.75,5857.75]
				],
				"experiment_net_Abs600": [
					[0.33725,0.31825,0.30925,0.32225],
					[0.31225,0.31225,0.31525,0.31725],
					[0.27225,0.27825,0.26725,0.28225],
					[0.28025,0.28125,0.28325,0.28825],
					[0.12225,0.12825,0.12225,0.13425],
					[0.13125,0.13425,0.13725,0.14025],
					[0.29125,0.30025,0.29225,0.29725],
					[0.33925,0.33225,0.34025,0.34425],
					[0.28725,0.30925,0.30525,0.31025],
					[0.32225,0.31925,0.32025,0.31525],
					[0.20625,0.20525,0.20725,0.21725],
					[0.21025,0.20825,0.20925,0.21725],
					[0.31125,0.31225,0.32125,0.31725],
					[0.31825,0.31725,0.31125,0.31025],
					[0.30025,0.31825,0.32625,0.32525],
					[0.32425,0.31625,0.31725,0.30725]
				],
				"parameters": {
					"fluorescence_unit": "MEFL"
				}
			}
		],
		[
			{
				"LUDOX_Abs600": [
					[0.0458],
					[0.0472],
					[0.0465],
					[0.047]
				],
				"water_Abs600": [
					[0.0414],
					[0.0416],
					[0.043],
					[0.0413]
				],
				"LUDOX_mean": 0.046625,
				"water_mean": 0.041825,
				"net_Abs600": 0.0048,
				"reference_OD600": 0.0425,
				"OD600_per_Abs600": 8.854166667,
				"au_raw": [
					["_NaN_","_NaN_","_NaN_",32530,18650,10281,4297,2286,1133,727,347,7],
					["_NaN_","_NaN_","_NaN_",31917,19715,10435,3863,2448,1127,679,398,6],
					["_NaN_","_NaN_","_NaN_",34621,19538,9783,4335,2330,1015,670,384,7],
					["_NaN_","_NaN_","_NaN_",32087,19234,9530,4619,2368,1391,707,397,4]
				],
				"au_mean": ["_NaN_","_NaN_","_NaN_",32788.75,19284.25,10007.25,4278.5,2358,1166.5,695.75,381.5,6],
				"au_std": ["_NaN_","_NaN_","_NaN_",1248.531504,467.166191,422.6759003,312.0443345,68.72166083,159.2011306,26.11991577,23.86769085,1.414213562],
				"uM_fluorescein": [50,25,12.5,6.25,3.125,1.5625,0.78125,0.390625,0.1953125,0.09765625,0.048828125],
				"uM_per_au": ["_NaN_","_NaN_","_NaN_",0.0001906141588,0.0001620493408,0.0001561368008,0.0001825990417,0.0001656594572,0.0001674346335,0.0001403611211,0.0001279898427],
				"mean_uM_per_au": 0.0001714117599,
				"experiment_Abs600": [
					[0.8345,0.8319,0.1491,0.8406,0.8353,0.8458,0.9351,0.9983,0.0699],
					[0.7553,0.7235,0.135,0.8195,0.907,0.895,0.9417,0.9362,0.0566],
					[0.895,0.7531,0.1472,0.9544,0.9105,0.9067,0.963,0.9319,0.0693],
					[0.9067,0.7469,0.146,0.9389,0.9746,0.9117,0.952,0.9389,0.0576],
					[0.9333,0.9064,0.2139,0.8073,0.9012,0.8779,0.9066,0.9377,0.0691],
					[0.8709,0.7868,0.2227,0.8858,0.9369,0.9107,0.933,0.9536,0.0566],
					[0.9066,0.8738,0.2063,0.9505,0.9615,0.7442,0.9493,0.9067,0.0594],
					[0.957,0.8477,0.1715,0.7122,0.9245,0.89,0.9577,0.9098,0.0581]
				],
				"experiment_au": [
					[1023,6365,4847,10646,1160,10269,3436,744,928],
					[1030,5877,5002,10481,1161,10788,3241,1068,1604],
					[1107,6103,5428,10666,1333,10694,2535,1085,927],
					[1075,6089,5200,11414,1387,11052,3240,1117,886],
					[1073,7384,7317,10509,1381,12762,2907,1052,868],
					[1038,7114,9937,10667,1117,8157,2891,1108,1203],
					[1032,7418,7385,11568,1212,8991,3284,1085,927],
					[1082,7061,6528,8839,1172,7715,3197,1093,922]
				],
				"experiment_uM_per_OD": [
					[-0.0009646307597,-0.0008787605228,0.001069485777,0.0003169522891],
					[0.0002625350435,-0.0005597999071,-0.0006743242516,0.0004512818073],
					[0.1342103925,0.1419786054,0.1422302163,0.1431283784],
					[0.1457982682,0.1627583661,0.1525040674,0.1487505091],
					[0.8910640981,1.119453209,1.052120225,1.012304567],
					[0.823582817,1.10253193,0.877908179,1.011306741],
					[0.2398131804,0.2422920877,0.2095010278,0.2298302881],
					[0.2470162796,0.2270736879,0.2301871299,0.2333197951],
					[0.002487793968,0.002298523741,0.006235914659,0.006947220574],
					[0.007419167977,0.001240490897,0.003262098539,0.002499922608],
					[0.2288425923,0.2273796892,0.2220452482,0.2289345841],
					[0.2792923195,0.1627893437,0.2266414195,0.1564877758],
					[0.05295000744,0.0482354141,0.03183728536,0.04765225395],
					[0.04255158931,0.0408970109,0.04876333866,0.04641290499],
					[-0.00659378838,0.0001503149011,0.0005315147543,0.001237645897],
					[-0.0002056322832,0.001020641773,0.0005474630449,0.0007291801469]
				],
				"experiment_net_au": [
					[-38.25,-31.25,45.75,13.75],
					[11.75,-23.25,-29.25,20.75],
					[5303.75,4815.75,5041.75,5027.75],
					[6322.75,6052.75,6356.75,5999.75],
					[3785.75,3940.75,4366.75,4138.75],
					[6255.75,8875.75,6323.75,5466.75],
					[9584.75,9419.75,9604.75,10352.75],
					[9447.75,9605.75,10506.75,7777.75],
					[98.75,99.75,271.75,325.75],
					[319.75,55.75,150.75,110.75],
					[9207.75,9726.75,9632.75,9990.75],
					[11700.75,7095.75,7929.75,6653.75],
					[2374.75,2179.75,1473.75,2178.75],
					[1845.75,1829.75,2222.75,2135.75],
					[-317.25,6.75,23.75,55.75],
					[-9.25,46.75,23.75,31.75]
				],
				"experiment_net_Abs600": [
					[0.7676499999,0.6884499999,0.8281499999,0.8398499999],
					[0.8664499999,0.8040499999,0.8397499999,0.8901499999],
					[0.7650499999,0.6566499999,0.6862499999,0.6800499999],
					[0.8395499999,0.7199499999,0.8069499999,0.7808499999],
					[0.08224999994,0.06814999994,0.08034999994,0.07914999994],
					[0.1470499999,0.1558499999,0.1394499999,0.1046499999],
					[0.7737499999,0.7526499999,0.8875499999,0.8720499999],
					[0.7404499999,0.8189499999,0.8836499999,0.6453499999],
					[0.7684499999,0.8401499999,0.8436499999,0.9077499999],
					[0.8343499999,0.8700499999,0.8946499999,0.8576499999],
					[0.7789499999,0.8281499999,0.8398499999,0.8448499999],
					[0.8110499999,0.8438499999,0.6773499999,0.8231499999],
					[0.8682499999,0.8748499999,0.8961499999,0.8851499999],
					[0.8397499999,0.8661499999,0.8824499999,0.8908499999],
					[0.9314499999,0.8693499999,0.8650499999,0.8720499999],
					[0.8708499999,0.8867499999,0.8398499999,0.8429499999]
				],
				"parameters": {
					"fluorescence_unit": "MEFL"
				}
			}
		],
		[
			{
				"LUDOX_Abs600": [
					[0.0932],
					[0.0927],
					[0.0961],
					[0.0937]
				],
				"water_Abs600": [
					[0.0973],
					[0.0777],
					[0.0796],
					[0.0803]
				],
				"LUDOX_mean": 0.093925,
				"water_mean": 0.083725,
				"net_Abs600": 0.0102,
				"reference_OD600": 0.0425,
				"OD600_per_Abs600": 4.166666667,
				"au_raw": [
					[60105,43268,29004,17671,9656,4867,2466,1328,658,324,160,6],
					[64328,45105,30375,18411,9892,4742,2569,1361,698,339,172,6],
					[64879,46230,30542,18336,9472,4772,2540,1353,703,349,179,5],
					[64574,46956,30906,18065,9491,5071,2587,1374,709,359,190,6]
				],
				"au_mean": [63471.5,45389.75,30206.75,18120.75,9627.75,4863,2540.5,1354,692,342.75,175.25,5.75],
				"au_std": [2255.620905,1606.452069,831.9172134,334.6444631,194.5805317,148.550777,53.30728531,19.37352145,23.10844002,14.93039406,12.57974563,0.5],
				"uM_fluorescein": [50,25,12.5,6.25,3.125,1.5625,0.78125,0.390625,0.1953125,0.09765625,0.048828125],
				"uM_per_au": [0.0007877551342,0.0005507851442,0.0004138147931,0.0003449084613,0.0003245825868,0.000321303722,0.0003075182051,0.0002884970458,0.0002822434971,0.0002849197666,0.0002786198288],
				"mean_uM_per_au": 0.0003910789415,
				"experiment_Abs600": [
					[0.2852,0.2515,0.0937,0.2081,0.2876,0.1312,0.2516,0.2616,0.0902],
					[0.2722,0.2545,0.0956,0.2188,0.2918,0.1308,0.2483,0.2663,0.0907],
					[0.2719,0.2535,0.0956,0.2184,0.2929,0.1328,0.2542,0.2714,0.0912],
					[0.2815,0.2591,0.0971,0.2148,0.2959,0.1347,0.2488,0.2649,0.0905],
					[0.2634,0.2673,0.0954,0.1858,0.2583,0.102,0.2342,0.2635,0.0901],
					[0.2651,0.2679,0.097,0.1857,0.2638,0.1042,0.2372,0.2719,0.0926],
					[0.268,0.2681,0.0952,0.1875,0.2624,0.1047,0.2326,0.2628,0.0928],
					[0.2525,0.2702,0.1024,0.1837,0.2582,0.1034,0.2384,0.2648,0.0901]
				],
				"experiment_au": [
					[72,256,154,385,85,147,161,77,65],
					[72,263,158,388,88,146,161,76,66],
					[71,266,158,395,87,149,164,77,66],
					[73,272,160,379,84,149,160,73,67],
					[72,259,148,325,78,93,148,74,66],
					[71,258,147,321,77,96,152,75,64],
					[70,259,146,323,79,97,151,76,66],
					[69,259,143,315,79,97,146,75,66]
				],
				"experiment_uM_per_OD": [
					[0.003361968129,0.003601549249,0.003092127252,0.00391639884],
					[0.003784089974,0.003212055758,0.002633158815,0.002307179498],
					[0.1108490257,0.1128187664,0.115227657,0.1147426654],
					[0.1025694157,0.1016969913,0.1021092697,0.100920801],
					[2.128266545,1.49852051,1.49852051,1.217283258],
					[1.384940891,1.065250321,1.401396244,0.5798810126],
					[0.2538336168,0.2349656233,0.2408042928,0.2357265269],
					[0.2541351309,0.2504862149,0.24779338,0.2498241841],
					[0.009489088432,0.01068558721,0.01016564584,0.00865164329],
					[0.007240268787,0.006472100856,0.007612021685,0.007801842027],
					[0.1857919992,0.185315652,0.1832458213,0.1754958589],
					[0.2149734549,0.2017072669,0.2012386111,0.2204393593],
					[0.05568026455,0.05683935538,0.05651230439,0.05607042833],
					[0.05394005549,0.05538903373,0.05651580152,0.05115273085],
					[0.006554967854,0.005848737604,0.006201279292,0.004287632078],
					[0.004862457986,0.005153545419,0.005967047568,0.005362602254]
				],
				"experiment_net_au": [
					[7,7,6,8],
					[7,6,5,4],
					[191,198,201,207],
					[194,193,194,194],
					[89,93,93,95],
					[83,82,81,78],
					[320,323,330,314],
					[260,256,258,250],
					[20,23,22,19],
					[13,12,14,14],
					[82,81,84,84],
					[28,31,32,32],
					[96,96,99,95],
					[83,87,86,81],
					[12,11,12,8],
					[9,10,11,10]
				],
				"experiment_net_Abs600": [
					[0.195425,0.182425,0.182125,0.191725],
					[0.173625,0.175325,0.178225,0.162725],
					[0.161725,0.164725,0.163725,0.169325],
					[0.177525,0.178125,0.178325,0.180425],
					[0.003925,0.005825,0.005825,0.007325],
					[0.005625,0.007225,0.005425,0.012625],
					[0.118325,0.129025,0.128625,0.125025],
					[0.096025,0.095925,0.097725,0.093925],
					[0.197825,0.202025,0.203125,0.206125],
					[0.168525,0.174025,0.172625,0.168425],
					[0.041425,0.041025,0.043025,0.044925],
					[0.012225,0.014425,0.014925,0.013625],
					[0.161825,0.158525,0.164425,0.159025],
					[0.144425,0.147425,0.142825,0.148625],
					[0.171825,0.176525,0.181625,0.175125],
					[0.173725,0.182125,0.173025,0.175025]
				],
				"parameters": {
					"fluorescence_unit": "MEFL"
				}
			}
		],
		[
			{
				"LUDOX_Abs600": [
					[0.049],
					[0.054],
					[0.052],
					[0.058]
				],
				"water_Abs600": [
					[0.028],
					[0.026],
					[0.027],
					[0.028]
				],
				"LUDOX_mean": 0.05325,
				"water_mean": 0.02725,
				"net_Abs600": 0.026,
				"reference_OD600": 0.0425,
				"OD600_per_Abs600": 1.634615385,
				"au_raw": [
					[13414.1,11455.1,8410.2,5255.2,2576.53,1581.79,674.3,364.496,219.688,110.455,42.6915,0.116654],
					[13484.6,11463.9,8163.66,4963.2,2863.6,1566.24,705.598,438.018,189.537,88.2177,47.6698,0.181143],
					[13468.1,11541.2,8193.38,5177.1,2939.83,1587.29,823.477,422.591,233.03,115.595,54.3853,0.152354],
					[13574.4,9851.55,6476.66,5177.48,2949.9,1585.38,828.868,426.119,221.582,117.785,58.7254,0.159733]
				],
				"au_mean": [13485.3,11077.9375,7810.975,5143.245,2832.465,1580.175,758.06075,412.806,215.95925,108.013175,50.868,0.152471],
				"au_std": [66.59474454,818.5061692,896.3048985,125.5233316,174.919348,9.565697396,79.7102164,32.87594479,18.57475612,13.54985823,7.099149469,0.02681847253],
				"uM_fluorescein": [50,25,12.5,6.25,3.125,1.5625,0.78125,0.390625,0.1953125,0.09765625,0.048828125],
				"uM_per_au": [0.003707741022,0.002256737773,0.001600312381,0.001215186132,0.001103279299,0.00098881453,0.001030590226,0.0009462677384,0.0009043951579,0.0009041142435,0.0009598986593],
				"mean_uM_per_au": 0.001432866023,
				"experiment_Abs600": [
					[0.403,0.308,0.069,0.308,0.398,0.272,0.36,0.387,0.038],
					[0.396,0.279,0.059,0.307,0.399,0.274,0.366,0.402,0.038],
					[0.385,0.297,0.068,0.288,0.392,0.264,0.368,0.38,0.039],
					[0.384,0.282,0.057,0.324,0.343,0.264,0.347,0.343,0.038],
					[0.282,0.393,0.07,0.403,0.3,0.296,0.327,0.351,0.039],
					[0.399,0.303,0.069,0.427,0.295,0.236,0.324,0.374,0.038],
					[0.446,0.237,0.068,0.217,0.209,0.225,0.294,0.356,0.038],
					[0.312,0.411,0.068,0.287,0.181,0.228,0.309,0.375,0.038]
				],
				"experiment_au": [
					[13.86,84.88,53.36,146.1,16.24,87.02,47.54,14.5,12.51],
					[14.13,74.53,48.94,129,15.33,86.88,46.09,14.72,12.48],
					[14.1,79.93,53.32,142.7,14.79,85.79,45.93,14.73,12.97],
					[13.53,79.25,52.33,146.6,16.13,83.04,42.66,14.63,13.34],
					[13.67,79.7,54.14,125.9,15.95,97.47,36.82,14.53,11.89],
					[13.87,68.25,55.06,120.6,15.66,97.03,41.73,14.82,12.92],
					[14.02,81.04,56.59,132.6,15.93,97.78,41.66,14.32,13.07],
					[13.94,81.93,55.34,121.6,15.44,82.43,37.26,14.82,12.22]
				],
				"experiment_uM_per_OD": [
					[0.004986694961,0.00574583575,0.005852272339,0.004424082785],
					[0.00677886106,0.005066286225,0.004804780588,0.006900541135],
					[0.2375287699,0.2284561377,0.2308573148,0.2426184941],
					[0.1678159761,0.1869533993,0.3054456882,0.164956362],
					[1.185160423,1.56960064,1.223819157,1.895509805],
					[1.169367337,1.233621583,1.32016895,1.28333799],
					[0.4364686603,0.3823179787,0.4594877268,0.413563288],
					[0.2742441906,0.245362601,0.5924678796,0.3869800523],
					[0.01085517697,0.008613901519,0.007446257153,0.0124978719],
					[0.01394820488,0.01322973841,0.0212791279,0.02244405203],
					[0.2821358723,0.2792218002,0.2873580094,0.2766798859],
					[0.2914044165,0.3778700103,0.4036478028,0.3263545315],
					[0.09741105104,0.0917497154,0.09076790576,0.08765768612],
					[0.07600035228,0.09186034683,0.1023958308,0.08247754585],
					[0.006824103736,0.007072860722,0.007553822549,0.008183301624],
					[0.007693696192,0.007923784881,0.006993303991,0.00790025471]
				],
				"experiment_net_au": [
					[2.075,2.345,2.315,1.745],
					[1.885,2.085,2.235,2.155],
					[73.095,62.745,68.145,67.465],
					[67.915,56.465,69.255,70.145],
					[41.575,37.155,41.535,40.545],
					[42.355,43.275,44.805,43.555],
					[134.315,117.215,130.915,134.815],
					[114.115,108.815,120.815,109.815],
					[4.455,3.545,3.005,4.345],
					[4.165,3.875,4.145,3.655],
					[75.235,75.095,74.005,71.255],
					[85.685,85.245,85.995,70.645],
					[35.755,34.305,34.145,30.875],
					[25.035,29.945,29.875,25.475],
					[2.715,2.935,2.945,2.845],
					[2.745,3.035,2.535,3.035]
				],
				"experiment_net_Abs600": [
					[0.36475,0.35775,0.34675,0.34575],
					[0.24375,0.36075,0.40775,0.27375],
					[0.26975,0.24075,0.25875,0.24375],
					[0.35475,0.26475,0.19875,0.37275],
					[0.03075,0.02075,0.02975,0.01875],
					[0.03175,0.03075,0.02975,0.02975],
					[0.26975,0.26875,0.24975,0.28575],
					[0.36475,0.38875,0.17875,0.24875],
					[0.35975,0.36075,0.35375,0.30475],
					[0.26175,0.25675,0.17075,0.14275],
					[0.23375,0.23575,0.22575,0.22575],
					[0.25775,0.19775,0.18675,0.18975],
					[0.32175,0.32775,0.32975,0.30875],
					[0.28875,0.28575,0.25575,0.27075],
					[0.34875,0.36375,0.34175,0.30475],
					[0.31275,0.33575,0.31775,0.33675]
				],
				"parameters": {
					"fluorescence_unit": "MEFL"
				}
			}
		],
		[
			{
				"LUDOX_Abs600": [
					[0.064],
					[0.047],
					[0.072],
					[0.085]
				],
				"water_Abs600": [
					[0.04],
					[0.042],
					[0.049],
					[0.049]
				],
				"LUDOX_mean": 0.067,
				"water_mean": 0.045,
				"net_Abs600": 0.022,
				"reference_OD600": 0.0425,
				"OD600_per_Abs600": 1.931818182,
				"au_raw": [
					[36183,24791,14186,7386,3919,1989,872,500,244,127,52,0],
					[39887,23570,13668,7555,3866,1972,906,479,249,134,62,4],
					[40219,22563,13755,7445,3761,1961,983,505,253,120,77,7],
					[39569,24855,14060,6919,3985,1640,917,539,261,142,57,0]
				],
				"au_mean": [38964.5,23944.75,13917.25,7326.25,3882.75,1890.5,919.5,505.75,251.75,130.75,62,2.75],
				"au_std": [1873.227073,1094.587403,245.6655925,280.3870836,94.64451032,167.3967343,46.46504062,24.86463352,7.182153809,9.42956344,10.8012345,3.403429643],
				"uM_fluorescein": [50,25,12.5,6.25,3.125,1.5625,0.78125,0.390625,0.1953125,0.09765625,0.048828125],
				"uM_per_au": [0.001283219341,0.001044070203,0.0008981659451,0.0008530967412,0.000804841929,0.0008265009257,0.000849646547,0.0007723677706,0.0007758192651,0.0007468929254,0.0007875504032],
				"mean_uM_per_au": 0.0008853351489,
				"experiment_Abs600": [
					[0.366,0.127,0.124,0.385,0.346,0.312,0.402,0.388,0.049],
					[0.354,0.127,0.122,0.383,0.334,0.337,0.415,0.395,0.051],
					[0.372,0.127,0.124,0.383,0.334,0.337,0.402,0.398,0.04],
					[0.374,0.143,0.125,0.38,0.34,0.338,0.407,0.401,0.046],
					[0.377,0.241,0.085,0.354,0.359,0.291,0.341,0.382,0.059],
					[0.391,0.249,0.096,0.358,0.386,0.3,0.352,0.432,0.049],
					[0.376,0.26,0.108,0.377,0.389,0.304,0.351,0.381,0.054],
					[0.375,0.25,0.097,0.366,0.362,0.296,0.329,0.383,0.048]
				],
				"experiment_au": [
					[75,262,394,429,71,289,147,71,90],
					[74,272,410,466,68,341,156,80,90],
					[70,273,433,445,64,310,150,82,93],
					[71,256,400,444,69,351,150,83,94],
					[72,610,242,426,79,283,133,66,91],
					[76,634,259,409,86,315,133,78,96],
					[71,628,258,448,82,316,143,69,95],
					[73,672,263,426,73,315,132,81,96]
				],
				"experiment_uM_per_OD": [
					[-0.002086064127,-0.002951223361,-0.005774625813,-0.004999949173],
					[-0.004221990477,-0.001234598548,-0.004970731063,-0.003508172179],
					[0.4979876892,0.5250155149,0.5277182975,0.4112141434],
					[0.6472634467,0.6513086026,0.6129589828,0.6925849099],
					[0.8831678972,0.9488776693,0.9920803019,0.8900614747],
					[0.8077397565,0.7338353188,0.6118412676,0.7381721185],
					[0.252034475,0.2801786254,0.2650240829,0.266592423],
					[0.2740702761,0.257475466,0.2718594738,0.2641715754],
					[-0.005448303303,-0.008184300187,-0.0115419618,-0.007200985],
					[0.0009686182744,0.005902865632,0.003015190764,-0.003647109692],
					[0.1913469285,0.2187900265,0.193025579,0.2263547093],
					[0.2010887308,0.2245828327,0.2221913549,0.2280083096],
					[0.04739548512,0.05172904307,0.04944871913,0.04878631164],
					[0.04532108948,0.04375461035,0.05183687784,0.04630946746],
					[-0.004802350618,0.001569764896,0.002940690511,0.003602943482],
					[-0.008503675754,0.000158213732,-0.006350760709,0.002345345866]
				],
				"experiment_net_au": [
					[-2.75,-3.75,-7.75,-6.75],
					[-5.75,-1.75,-6.75,-4.75],
					[184.25,194.25,195.25,178.25],
					[532.25,556.25,550.25,594.25],
					[316.25,332.25,355.25,322.25],
					[164.25,181.25,180.25,185.25],
					[351.25,388.25,367.25,366.25],
					[348.25,331.25,370.25,348.25],
					[-6.75,-9.75,-13.75,-8.75],
					[1.25,8.25,4.25,-4.75],
					[211.25,263.25,232.25,273.25],
					[205.25,237.25,238.25,237.25],
					[69.25,78.25,72.25,72.25],
					[55.25,55.25,65.25,54.25],
					[-6.75,2.25,4.25,5.25],
					[-11.75,0.25,-8.75,3.25]
				],
				"experiment_net_Abs600": [
					[0.33225,0.32025,0.33825,0.34025],
					[0.34325,0.35725,0.34225,0.34125],
					[0.09325,0.09325,0.09325,0.10925],
					[0.20725,0.21525,0.22625,0.21625],
					[0.09025,0.08825,0.09025,0.09125],
					[0.05125,0.06225,0.07425,0.06325],
					[0.35125,0.34925,0.34925,0.34625],
					[0.32025,0.32425,0.34325,0.33225],
					[0.31225,0.30025,0.30025,0.30625],
					[0.32525,0.35225,0.35525,0.32825],
					[0.27825,0.30325,0.30325,0.30425],
					[0.25725,0.26625,0.27025,0.26225],
					[0.36825,0.38125,0.36825,0.37325],
					[0.30725,0.31825,0.31725,0.29525],
					[0.35425,0.36125,0.36425,0.36725],
					[0.34825,0.39825,0.34725,0.34925]
				],
				"parameters": {
					"fluorescence_unit": "MEFL"
				}
			}
		],
		[
			{
				"LUDOX_Abs600": [
					[0.047],
					[0.045],
					[0.048],
					[0.048]
				],
				"water_Abs600": [
					[0.04],
					[0.04],
					[0.042],
					[0.041]
				],
				"LUDOX_mean": 0.047,
				"water_mean": 0.04075,
				"net_Abs600": 0.00625,
				"reference_OD600": 0.0425,
				"OD600_per_Abs600": 6.8,
				"au_raw": [
					[40649,26105,16044,8715,4461,2275,1197,594,298,160,76,4],
					[41111,26716,15422,8594,4540,2273,1170,593,300,152,77,4],
					[41157,26528,15611,8410,4472,2280,1159,629,277,145,76,5],
					[40760,26858,15662,8607,4392,2340,1174,591,297,157,80,4]
				],
				"au_mean": [40919.25,26551.75,15684.75,8581.5,4466.25,2292,1175,601.75,293,153.5,77.25,4.25],
				"au_std": [252.7770757,327.0661248,260.8030866,126.5451171,60.58809014,32.13513135,15.97915309,18.20942979,10.7393358,6.557438524,1.892969449,0.5],
				"uM_fluorescein": [50,25,12.5,6.25,3.125,1.5625,0.78125,0.390625,0.1953125,0.09765625,0.048828125],
				"uM_per_au": [0.001221918779,0.0009415575245,0.0007969524538,0.0007283109014,0.0006996921355,0.0006817190227,0.000664893617,0.0006491483174,0.0006665955631,0.0006361970684,0.000632079288],
				"mean_uM_per_au": 0.0007696464076,
				"experiment_Abs600": [
					[0.358,0.337,0.168,0.351,0.318,0.328,0.332,0.32,0.044],
					[0.39,0.359,0.176,0.358,0.344,0.35,0.372,0.34,0.05],
					[0.399,0.36,0.177,0.368,0.347,0.346,0.359,0.343,0.045],
					[0.402,0.359,0.177,0.365,0.346,0.358,0.364,0.351,0.054],
					[0.315,0.277,0.183,0.322,0.301,0.348,0.33,0.32,0.047],
					[0.329,0.289,0.186,0.351,0.319,0.389,0.353,0.331,0.051],
					[0.339,0.301,0.189,0.358,0.344,0.371,0.359,0.362,0.052],
					[0.337,0.307,0.202,0.354,0.331,0.387,0.363,0.356,0.076]
				],
				"experiment_au": [
					[37,352,251,622,43,336,131,40,26],
					[45,378,270,646,49,365,141,42,30],
					[45,381,271,664,50,366,140,44,32],
					[49,384,278,659,50,376,141,46,31],
					[38,352,254,539,45,290,100,43,32],
					[43,366,260,573,50,310,107,41,30],
					[45,366,266,574,50,307,109,44,29],
					[44,386,271,568,49,308,110,42,34]
				],
				"experiment_uM_per_OD": [
					[0.003141487179,0.0054595254,0.005321600548,0.006537378917],
					[0.004053396248,0.005832152331,0.006399393064,0.006058239252],
					[0.1245304735,0.125172672,0.1258484079,0.127320023],
					[0.1564272864,0.1552392202,0.1480257811,0.1532311215],
					[0.201290052,0.205343802,0.2046573178,0.2105588677],
					[0.1821827372,0.1831080535,0.1839954081,0.1725290105],
					[0.218013241,0.2217889949,0.2212337585,0.2215372024],
					[0.2070129563,0.2000214114,0.1959390432,0.1962752887],
					[0.006065226538,0.007796027804,0.00809116408,0.008117845577],
					[0.007341026893,0.008911263968,0.008171739987,0.00814762663],
					[0.1221109872,0.1240503651,0.1260598779,0.1248516762],
					[0.09705398043,0.09209933121,0.09611528879,0.09197683904],
					[0.04020599338,0.03875904795,0.03999441341,0.03972425381],
					[0.02827119733,0.02872903948,0.02889976629,0.0288922229],
					[0.004796767246,0.005235560334,0.005937175353,0.006517448468],
					[0.006021473777,0.005006372989,0.005583827408,0.004968141451]
				],
				"experiment_net_au": [
					[8.75,16.75,16.75,20.75],
					[9.75,14.75,16.75,15.75],
					[323.75,349.75,352.75,355.75],
					[323.75,337.75,337.75,357.75],
					[222.75,241.75,242.75,249.75],
					[225.75,231.75,237.75,242.75],
					[593.75,617.75,635.75,630.75],
					[510.75,544.75,545.75,539.75],
					[14.75,20.75,21.75,21.75],
					[16.75,21.75,21.75,20.75],
					[307.75,336.75,337.75,347.75],
					[261.75,281.75,278.75,279.75],
					[102.75,112.75,111.75,112.75],
					[71.75,78.75,80.75,81.75],
					[11.75,13.75,15.75,17.75],
					[14.75,12.75,15.75,13.75]
				],
				"experiment_net_Abs600": [
					[0.31525,0.34725,0.35625,0.35925],
					[0.27225,0.28625,0.29625,0.29425],
					[0.29425,0.31625,0.31725,0.31625],
					[0.23425,0.24625,0.25825,0.26425],
					[0.12525,0.13325,0.13425,0.13425],
					[0.14025,0.14325,0.14625,0.15925],
					[0.30825,0.31525,0.32525,0.32225],
					[0.27925,0.30825,0.31525,0.31125],
					[0.27525,0.30125,0.30425,0.30325],
					[0.25825,0.27625,0.30125,0.28825],
					[0.28525,0.30725,0.30325,0.31525],
					[0.30525,0.34625,0.32825,0.34425],
					[0.28925,0.32925,0.31625,0.32125],
					[0.28725,0.31025,0.31625,0.32025],
					[0.27725,0.29725,0.30025,0.30825],
					[0.27725,0.28825,0.31925,0.31325]
				],
				"parameters": {
					"fluorescence_unit": "MEFL"
				}
			}
		],
		[
			{
				"LUDOX_Abs600": [
					[0.0497],
					[0.0493],
					[0.0518],
					[0.0516]
				],
				"water_Abs600": [
					[0.0483],
					[0.0463],
					[0.0492],
					[0.047]
				],
				"LUDOX_mean": 0.0506,
				"water_mean": 0.0477,
				"net_Abs600": 0.0029,
				"reference_OD600": 0.0425,
				"OD600_per_Abs600": 14.65517241,
				"au_raw": [
					[1937386,1040680,592161,322379,163819,86765,42958,22216,11739,5925,3079,444],
					[1859453,1115787,617759,316051,158096,82081,42161,21509,11052,5854,3048,444],
					[1874906,1099274,611612,327265,156925,77801,40314,19642,10255,5430,2655,373],
					[1893953,1082973,639359,340346,172348,86573,44775,21540,11446,6076,3351,414]
				],
				"au_mean": [1891424.5,1084678.5,615222.75,326510.25,162797,83305,42552,21226.75,11123,5821.25,3033.25,418.75],
				"au_std": [33733.71434,32246.67489,19441.133,10303.08631,7043.812178,4260.031925,1850.053152,1105.718281,643.4930717,276.7735235,286.5593307,33.61919095],
				"uM_fluorescein": [50,25,12.5,6.25,3.125,1.5625,0.78125,0.390625,0.1953125,0.09765625,0.048828125],
				"uM_per_au": [2.643510222e-05,2.304830417e-05,2.031784423e-05,1.914181867e-05,1.919568542e-05,1.875637717e-05,1.835988908e-05,1.840248743e-05,1.755933651e-05,1.677582134e-05,1.609762631e-05],
				"mean_uM_per_au": 2.009200593e-05,
				"experiment_Abs600": [
					[0.3418,0.2795,0.1188,0.5729,0.5727,0.2658,0.339,0.2577,0.081],
					[0.3336,0.1669,0.1266,0.2937,0.5957,0.2782,0.3515,0.2817,0.0745],
					[0.3498,0.1767,0.1358,0.3136,0.5377,0.2685,0.3269,0.3062,0.0791],
					[0.3444,0.2126,0.1521,0.3244,0.6281,0.4,0.4236,0.3207,0.077],
					[0.2849,0.3532,0.3657,0.2122,0.5475,0.1774,0.2702,0.3044,0.0837],
					[0.2961,0.3555,0.3583,0.1906,0.3306,0.1688,0.2674,0.3058,0.0615],
					[0.2887,0.3704,0.3605,0.1867,0.293,0.1616,0.3363,0.314,0.0539],
					[0.2848,0.3607,0.3564,0.2411,0.3057,0.1584,0.2638,0.2978,0.06]
				],
				"experiment_au": [
					[13536,25274,13778,48348,17472,29534,16231,13606,11275],
					[14121,25930,14505,34672,18057,31674,17099,14343,11769],
					[13879,27848,14807,35126,15807,30089,16432,15362,11567],
					[14727,28959,14838,35762,18734,38093,17432,14737,11678],
					[13404,37578,26274,21762,15211,17734,15514,14222,11365],
					[14141,39617,27142,21540,14868,17644,16463,14747,11375],
					[13758,40082,27858,21055,14404,16755,16321,14575,11032],
					[13536,40869,27404,25567,14616,16422,15595,14040,11315]
				],
				"experiment_uM_per_OD": [
					[0.01104528179,0.01438583909,0.01239279497,0.01681551248],
					[0.01309336716,0.0168537914,0.0150527622,0.01392797896],
					[0.08979108411,0.1993417461,0.2054704685,0.1654347183],
					[0.1255337042,0.1342044365,0.1297237175,0.1376655606],
					[0.06438260909,0.07259724313,0.06893935425,0.05632312353],
					[0.06851140648,0.07432503602,0.07710677494,0.07605060622],
					[0.1002340836,0.140866639,0.132044554,0.1298967424],
					[0.0982138851,0.1128440098,0.1109750524,0.1118270081],
					[0.01666613346,0.0174571868,0.01306041825,0.01810262613],
					[0.01109596486,0.01842551554,0.01867557219,0.01889901067],
					[0.1252501082,0.1317694863,0.12734175,0.1100393378],
					[0.07925460505,0.08470578717,0.07830953665,0.07607098085],
					[0.02471266437,0.0278031791,0.02691838801,0.02346927215],
					[0.02823197658,0.03509821184,0.02541704654,0.02970986081],
					[0.01640271552,0.01926732299,0.02312463415,0.01843658006],
					[0.0167326285,0.01964132059,0.01803846087,0.01613157522]
				],
				"experiment_net_au": [
					[2218.75,2803.75,2561.75,3409.75],
					[2086.75,2823.75,2440.75,2218.75],
					[13956.75,14612.75,16530.75,17641.75],
					[26260.75,28299.75,28764.75,29551.75],
					[2460.75,3187.75,3489.75,3520.75],
					[14956.75,15824.75,16540.75,16086.75],
					[37030.75,23354.75,23808.75,24444.75],
					[10444.75,10222.75,9737.75,14249.75],
					[6154.75,6739.75,4489.75,7416.75],
					[3893.75,3550.75,3086.75,3298.75],
					[18216.75,20356.75,18771.75,26775.75],
					[6416.75,6326.75,5437.75,5104.75],
					[4913.75,5781.75,5114.75,6114.75],
					[4196.75,5145.75,5003.75,4277.75],
					[2288.75,3025.75,4044.75,3419.75],
					[2904.75,3429.75,3257.75,2722.75]
				],
				"experiment_net_Abs600": [
					[0.2754,0.2672,0.2834,0.278],
					[0.2185,0.2297,0.2223,0.2184],
					[0.2131,0.1005,0.1103,0.1462],
					[0.2868,0.2891,0.304,0.2943],
					[0.0524,0.0602,0.0694,0.0857],
					[0.2993,0.2919,0.2941,0.29],
					[0.5065,0.2273,0.2472,0.258],
					[0.1458,0.1242,0.1203,0.1747],
					[0.5063,0.5293,0.4713,0.5617],
					[0.4811,0.2642,0.2266,0.2393],
					[0.1994,0.2118,0.2021,0.3336],
					[0.111,0.1024,0.0952,0.092],
					[0.2726,0.2851,0.2605,0.3572],
					[0.2038,0.201,0.2699,0.1974],
					[0.1913,0.2153,0.2398,0.2543],
					[0.238,0.2394,0.2476,0.2314]
				],
				"parameters": {
					"fluorescence_unit": "MEFL"
				}
			}
		],
		[
			{
				"LUDOX_Abs600": [
					[0.092],
					[0.093],
					[0.093],
					[0.092]
				],
				"water_Abs600": [
					[0.083],
					[0.082],
					[0.08],
					[0.078]
				],
				"LUDOX_mean": 0.0925,
				"water_mean": 0.08075,
				"net_Abs600": 0.01175,
				"reference_OD600": 0.0425,
				"OD600_per_Abs600": 3.617021277,
				"au_raw": [
					[0.753,0.396,0.285,0.195,0.144,0.119,0.091,0.088,0.087,0.087,0.098,0.089],
					[0.733,0.376,0.231,0.155,0.126,0.105,0.091,0.101,0.394,0.098,0.091,0.109],
					[0.719,0.375,0.26,0.157,0.12,0.136,0.1,0.096,0.088,0.088,0.152,0.112],
					[0.721,0.376,0.255,0.17,0.128,0.107,0.098,0.093,0.094,0.088,0.087,0.098]
				],
				"au_mean": [0.7315,0.38075,0.25775,0.16925,0.1295,0.11675,0.095,0.0945,0.16575,0.09025,0.107,0.102],
				"au_std": [0.01560982597,0.01017758976,0.02214158983,0.01840968948,0.01024695077,0.01424488212,0.00469041576,0.005446711546,0.1521980617,0.005188127472,0.03034248946,0.01055146119],
				"uM_fluorescein": [50,25,12.5,6.25,3.125,1.5625,0.78125,0.390625,0.1953125,0.09765625,0.048828125],
				"uM_per_au": [68.35269993,65.65988181,48.49660524,36.92762186,24.13127413,13.38329764,8.223684211,4.133597884,1.178355958,1.082063712,0.4563376168],
				"mean_uM_per_au": 37.71973614,
				"experiment_Abs600": [
					[0.379,0.308,0.083,0.27,0.293,0.14,0.249,0.275,0.098],
					[0.364,0.278,0.082,0.276,0.275,0.17,0.253,0.273,0.083],
					[0.376,0.28,0.085,0.268,0.248,0.187,0.255,0.28,0.087],
					[0.369,0.286,0.081,0.29,0.291,0.188,0.254,0.277,0.086],
					[0.459,0.315,0.08,0.258,0.333,0.202,0.279,0.274,0.092],
					[0.431,0.324,0.102,0.257,0.291,0.189,0.262,0.268,0.09],
					[0.436,0.304,0.082,0.26,0.279,0.211,0.272,0.269,0.096],
					[0.404,0.298,0.081,0.263,0.286,0.209,0.21,0.273,0.087]
				],
				"experiment_au": [
					[0.308,0.379,0.1,0.352,0.385,0.183,0.332,0.38,0.104],
					[0.278,0.364,0.096,0.347,0.377,0.221,0.329,0.384,0.103],
					[0.28,0.376,0.104,0.35,0.334,0.252,0.336,0.392,0.104],
					[0.286,0.369,0.105,0.379,0.402,0.241,0.336,0.383,0.103],
					[0.315,0.459,0.097,0.335,0.46,0.25,0.363,0.364,0.109],
					[0.324,0.431,0.124,0.341,0.28,0.238,0.353,0.359,0.106],
					[0.304,0.436,0.097,0.341,0.371,0.249,0.35,0.351,0.103],
					[0.298,0.404,0.097,0.346,0.382,0.281,0.282,0.361,0.103]
				],
				"experiment_uM_per_OD": [
					[7.286677843,6.562938247,6.365501031,6.739750439],
					[5.931367693,6.677767906,5.992822988,6.39500182],
					[12.87056401,14.04695815,14.53895742,13.7506055],
					[16.0747744,14.26475117,15.78989021,14.67969563],
					[-41.71359055,69.52265092,13.90453018,-23.83633746],
					[15.16857838,12.45990367,55.61812074,23.83633746],
					[13.97878669,13.27495896,14.01711747,13.98839345],
					[13.92436546,14.36335973,14.12025632,14.17452106],
					[14.08639681,14.97132769,14.7038829,15.0729781],
					[14.96021879,8.963664716,14.34734962,14.41761248],
					[14.93674422,14.34278185,15.10492128,13.8715028],
					[13.03003143,13.4464986,12.03433022,14.86821049],
					[14.48998409,13.96578362,14.22742203,14.31050187],
					[13.92224296,14.66084354,13.72085079,14.83332002],
					[15.13405951,15.51241278,15.38486039,15.13929541],
					[14.34075074,14.52376027,13.99784918,14.25168665]
				],
				"experiment_net_au": [
					[0.207,0.177,0.179,0.185],
					[0.214,0.223,0.203,0.197],
					[0.278,0.263,0.275,0.268],
					[0.358,0.33,0.335,0.303],
					[-0.001,-0.005,0.003,0.004],
					[-0.004,0.023,-0.004,-0.004],
					[0.251,0.246,0.249,0.278],
					[0.234,0.24,0.24,0.245],
					[0.284,0.276,0.233,0.301],
					[0.359,0.179,0.27,0.281],
					[0.082,0.12,0.151,0.14],
					[0.149,0.137,0.148,0.18],
					[0.231,0.228,0.235,0.235],
					[0.262,0.252,0.249,0.181],
					[0.279,0.283,0.291,0.282],
					[0.263,0.258,0.25,0.26]
				],
				"experiment_net_Abs600": [
					[0.29625,0.28125,0.29325,0.28625],
					[0.37625,0.34825,0.35325,0.32125],
					[0.22525,0.19525,0.19725,0.20325],
					[0.23225,0.24125,0.22125,0.21525],
					[0.00025,-0.00075,0.00225,-0.00175],
					[-0.00275,0.01925,-0.00075,-0.00175],
					[0.18725,0.19325,0.18525,0.20725],
					[0.17525,0.17425,0.17725,0.18025],
					[0.21025,0.19225,0.16525,0.20825],
					[0.25025,0.20825,0.19625,0.20325],
					[0.05725,0.08725,0.10425,0.10525],
					[0.11925,0.10625,0.12825,0.12625],
					[0.16625,0.17025,0.17225,0.17125],
					[0.19625,0.17925,0.18925,0.12725],
					[0.19225,0.19025,0.19725,0.19425],
					[0.19125,0.18525,0.18625,0.19025]
				],
				"parameters": {
					"fluorescence_unit": "MEFL"
				}
			}
		],
		[
			{
				"LUDOX_Abs600": [
					[0.108],
					[0.111],
					[0.11],
					[0.11]
				],
				"water_Abs600": [
					[0.101],
					[0.103],
					[0.102],
					[0.094]
				],
				"LUDOX_mean": 0.10975,
				"water_mean": 0.1,
				"net_Abs600": 0.00975,
				"reference_OD600": 0.0425,
				"OD600_per_Abs600": 4.358974359,
				"au_raw": [
					[88019,46192,23807,12073,6343,3306,2052,1264,862,657,530,479],
					[88113,45810,23440,12570,6647,3438,2330,1365,918,637,541,465],
					[88930,46682,23739,11977,6287,3507,2144,1356,900,706,598,470],
					[88677,46953,24165,12169,6669,3389,2185,1361,955,705,625,463]
				],
				"au_mean": [88434.75,46409.25,23787.75,12197.25,6486.5,3410,2177.75,1336.5,908.75,676.25,573.5,469.25],
				"au_std": [439.82146,508.7090688,297.7665473,260.5690887,199.5486574,84.55767263,115.7364103,48.47336038,38.67277251,34.75029976,45.46427169,7.135591543],
				"uM_fluorescein": [50,25,12.5,6.25,3.125,1.5625,0.78125,0.390625,0.1953125,0.09765625,0.048828125],
				"uM_per_au": [0.0005653886057,0.0005386857146,0.000525480552,0.0005124105844,0.0004817698296,0.0004582111437,0.0003587418207,0.0002922745978,0.0002149243466,0.0001444085028,8.514058413e-05],
				"mean_uM_per_au": 0.0005033115649,
				"experiment_Abs600": [
					[0.254,0.266,0.131,0.258,0.271,0.257,0.252,0.263,0.115],
					[0.257,0.245,0.129,0.263,0.316,0.252,0.262,0.268,0.107],
					[0.254,0.24,0.127,0.27,0.298,0.253,0.282,0.29,0.103],
					[0.248,0.242,0.129,0.277,0.284,0.286,0.292,0.313,0.107],
					[0.274,0.245,0.349,0.317,0.316,0.307,0.315,0.389,0.102],
					[0.25,0.241,0.231,0.279,0.308,0.276,0.275,0.325,0.104],
					[0.248,0.246,0.226,0.259,0.255,0.236,0.271,0.26,0.1],
					[0.252,0.242,0.226,0.265,0.252,0.238,0.252,0.224,0.106]
				],
				"experiment_au": [
					[7482,7043,6505,7975,7391,9561,7603,7281,6241],
					[7654,6975,6442,7803,6966,7751,7236,7239,6204],
					[7628,6966,6407,8142,7129,7893,7471,7172,6425],
					[7711,7133,6513,7696,7062,7877,7271,7220,6143],
					[7842,7316,10172,8267,8617,7611,7640,7343,6257],
					[7637,7208,7842,7450,7706,7727,7247,7132,6172],
					[7520,6938,7641,8095,7129,7709,7537,7301,6410],
					[7398,7057,8071,8550,7294,8133,7559,7525,6753]
				],
				"experiment_uM_per_OD": [
					[0.705228322,0.8241187559,0.8204965392,0.9239305753],
					[0.8704195852,0.8508738785,0.7666833132,0.6477679874],
					[0.3314391545,0.3249441588,0.3293716102,0.4680979493],
					[0.6118204258,0.536600895,0.2916915646,0.4027319518],
					[-0.4159244525,-0.79739181,-1.090175156,-0.4116008832],
					[1.714993122,1.174095384,1.02747291,1.447347798],
					[1.065319002,0.9030859766,1.105374017,0.7553871745],
					[0.9260699336,0.5806992297,1.149884637,1.440107452],
					[0.5674258684,0.2091687656,0.3278858729,0.3100374042],
					[1.12457667,0.6442144081,0.4236352279,0.5645206958],
					[2.299447991,0.9303285058,1.036805517,0.8344939795],
					[0.5923950001,0.7811513385,1.008579587,1.368965405],
					[0.8118612063,0.4845063592,0.5846170477,0.4275517053],
					[0.5856849505,0.4544408218,0.6706906572,0.7766411983],
					[0.5148538335,0.4685273179,0.3695215795,0.3551164745],
					[0.3096530649,0.2887304216,0.5401666308,0.929932582]
				],
				"experiment_net_au": [
					[893.25,1065.25,1039.25,1122.25],
					[1253.25,1048.25,931.25,809.25],
					[454.25,386.25,377.25,544.25],
					[727.25,619.25,349.25,468.25],
					[-83.75,-146.75,-181.75,-75.75],
					[3583.25,1253.25,1052.25,1482.25],
					[1386.25,1214.25,1553.25,1107.25],
					[1678.25,861.25,1506.25,1961.25],
					[802.25,377.25,540.25,473.25],
					[2028.25,1117.25,540.25,705.25],
					[2972.25,1162.25,1304.25,1288.25],
					[1022.25,1138.25,1120.25,1544.25],
					[1014.25,647.25,882.25,682.25],
					[1051.25,658.25,948.25,970.25],
					[692.25,650.25,583.25,631.25],
					[754.25,543.25,712.25,936.25]
				],
				"experiment_net_Abs600": [
					[0.14625,0.14925,0.14625,0.14025],
					[0.16625,0.14225,0.14025,0.14425],
					[0.15825,0.13725,0.13225,0.13425],
					[0.13725,0.13325,0.13825,0.13425],
					[0.02325,0.02125,0.01925,0.02125],
					[0.24125,0.12325,0.11825,0.11825],
					[0.15025,0.15525,0.16225,0.16925],
					[0.20925,0.17125,0.15125,0.15725],
					[0.16325,0.20825,0.19025,0.17625],
					[0.20825,0.20025,0.14725,0.14425],
					[0.14925,0.14425,0.14525,0.17825],
					[0.19925,0.16825,0.12825,0.13025],
					[0.14425,0.15425,0.17425,0.18425],
					[0.20725,0.16725,0.16325,0.14425],
					[0.15525,0.16025,0.18225,0.20525],
					[0.28125,0.21725,0.15225,0.11625]
				],
				"parameters": {
					"fluorescence_unit": "MEFL"
				}
			}
		],
		[
			{
				"LUDOX_Abs600": [
					[0.089],
					[0.09],
					[0.089],
					[0.088]
				],
				"water_Abs600": [
					[0.088],
					[0.079],
					[0.076],
					[0.077]
				],
				"LUDOX_mean": 0.089,
				"water_mean": 0.08,
				"net_Abs600": 0.009,
				"reference_OD600": 0.0425,
				"OD600_per_Abs600": 4.722222222,
				"au_raw": [
					[0.653,0.354,0.222,0.15,0.122,0.102,0.095,0.09,0.089,0.089,0.098,0.093],
					[0.684,0.389,0.195,0.147,0.12,0.11,0.098,0.092,0.092,0.089,0.098,0.092],
					[0.712,0.379,0.23,0.171,0.109,0.102,0.097,0.092,0.092,0.092,0.091,0.094],
					[0.685,0.363,0.199,0.159,0.115,0.103,0.094,0.093,0.093,0.088,0.092,0.095]
				],
				"au_mean": [0.6835,0.37125,0.2115,0.15675,0.1165,0.10425,0.096,0.09175,0.0915,0.0895,0.09475,0.0935],
				"au_std": [0.02411776662,0.01571358224,0.01713670525,0.01078192933,0.005802298395,0.003862210075,0.001825741858,0.001258305739,0.001732050808,0.001732050808,0.003774917218,0.001290994449],
				"uM_fluorescein": [50,25,12.5,6.25,3.125,1.5625,0.78125,0.390625,0.1953125,0.09765625,0.048828125],
				"uM_per_au": [73.15288954,67.34006734,59.10165485,39.87240829,26.82403433,14.98800959,8.138020833,4.257493188,2.134562842,1.091131285,0.5153364116],
				"mean_uM_per_au": 41.62523488,
				"experiment_Abs600": [
					[0.411,0.326,0.089,0.223,0.283,0.184,0.251,0.288,0.094],
					[0.472,0.324,0.083,0.237,0.272,0.182,0.252,0.287,0.092],
					[0.488,0.303,0.081,0.246,0.28,0.177,0.251,0.287,0.094],
					[0.489,0.296,0.085,0.253,0.274,0.18,0.267,0.344,0.094],
					[0.465,0.303,0.08,0.239,0.269,0.183,0.29,0.27,0.096],
					[0.517,0.302,0.084,0.25,0.27,0.169,0.261,0.261,0.091],
					[0.485,0.302,0.081,0.241,0.263,0.17,0.249,0.254,0.087],
					[0.474,0.296,0.08,1.536,1.383,0.174,0.24,0.245,0.087]
				],
				"experiment_au": [
					[0.585,0.404,0.101,0.29,0.377,0.228,0.33,0.386,0.104],
					[0.62,0.449,0.097,0.304,0.359,0.222,0.326,0.394,0.101],
					[0.611,0.398,0.097,0.313,0.377,0.223,0.329,0.382,0.149],
					[0.67,0.393,0.102,0.327,0.373,0.227,0.344,0.466,0.1],
					[0.623,0.394,0.102,0.321,0.361,0.228,0.383,0.35,0.108],
					[0.686,0.397,0.099,0.334,0.365,0.219,0.392,0.349,0.102],
					[0.618,0.408,0.096,0.327,0.36,0.22,0.336,0.35,0.098],
					[0.681,0.399,0.097,1.406,1.245,0.224,0.324,0.356,0.098]
				],
				"experiment_uM_per_OD": [
					[13.39204808,12.04974184,11.36037219,12.64580544],
					[12.34777133,12.14304093,11.6048761,13.39866006],
					[11.42793774,13.24600872,12.42891049,12.64064216],
					[12.26081026,12.44622381,12.91071392,12.90149806],
					[2.592575183,4.514874831,3.777752409,0.2671138067],
					[0.1663161438,3.0970763,4.497324297,3.49263902],
					[12.75507027,12.37131789,12.16176594,12.40135415],
					[13.22969326,13.03234204,13.40857073,7.965508676],
					[12.7633945,12.66119444,12.96842895,13.20384556],
					[12.97762741,13.10368905,13.38440802,7.810088767],
					[12.21438589,11.89371252,12.70903572,12.67597422],
					[12.35047933,13.58577847,13.5236153,13.2903591],
					[12.72621612,12.4239469,12.67033811,12.26455926],
					[12.57810745,15.22548698,13.22920788,13.31974146],
					[12.84306499,13.27331588,12.72736973,12.78710811],
					[12.35561927,12.96596691,13.58541652,14.7396655]
				],
				"experiment_net_au": [
					[0.48275,0.51775,0.50875,0.56775],
					[0.52075,0.58375,0.51575,0.57875],
					[0.30175,0.34675,0.29575,0.29075],
					[0.29175,0.29475,0.30575,0.29675],
					[-0.00125,-0.00525,-0.00525,-0.00025],
					[-0.00025,-0.00325,-0.00625,-0.00525],
					[0.18775,0.20175,0.21075,0.22475],
					[0.21875,0.23175,0.22475,1.30375],
					[0.27475,0.25675,0.27475,0.27075],
					[0.25875,0.26275,0.25775,1.14275],
					[0.12575,0.11975,0.12075,0.12475],
					[0.12575,0.11675,0.11775,0.12175],
					[0.22775,0.22375,0.22675,0.24175],
					[0.28075,0.28975,0.23375,0.22175],
					[0.28375,0.29175,0.27975,0.36375],
					[0.24775,0.24675,0.24775,0.25375]
				],
				"experiment_net_Abs600": [
					[0.31775,0.37875,0.39475,0.39575],
					[0.37175,0.42375,0.39175,0.38075],
					[0.23275,0.23075,0.20975,0.20275],
					[0.20975,0.20875,0.20875,0.20275],
					[-0.00425,-0.01025,-0.01225,-0.00825],
					[-0.01325,-0.00925,-0.01225,-0.01325],
					[0.12975,0.14375,0.15275,0.15975],
					[0.14575,0.15675,0.14775,1.44275],
					[0.18975,0.17875,0.18675,0.18075],
					[0.17575,0.17675,0.16975,1.28975],
					[0.09075,0.08875,0.08375,0.08675],
					[0.08975,0.07575,0.07675,0.08075],
					[0.15775,0.15875,0.15775,0.17375],
					[0.19675,0.16775,0.15575,0.14675],
					[0.19475,0.19375,0.19375,0.25075],
					[0.17675,0.16775,0.16075,0.15175]
				],
				"parameters": {
					"fluorescence_unit": "MEFL"
				}
			}
		],
		[
			{
				"LUDOX_Abs600": [
					[0.034],
					[0.031],
					[0.032],
					[0.031]
				],
				"water_Abs600": [
					[0.025],
					[0.024],
					[0.025],
					[0.023]
				],
				"LUDOX_mean": 0.032,
				"water_mean": 0.02425,
				"net_Abs600": 0.00775,
				"reference_OD600": 0.0425,
				"OD600_per_Abs600": 5.483870968,
				"au_raw": [
					["_NaN_","_NaN_","_NaN_","_NaN_","_NaN_",57809,29980,15540,7861,3913,1949,3],
					["_NaN_","_NaN_","_NaN_","_NaN_","_NaN_",58424,30336,15369,7579,3948,1993,3],
					["_NaN_","_NaN_","_NaN_","_NaN_","_NaN_",58075,29993,15535,7723,3908,1999,2],
					["_NaN_","_NaN_","_NaN_","_NaN_","_NaN_",57953,29694,15532,7798,3935,2044,4]
				],
				"au_mean": ["_NaN_","_NaN_","_NaN_","_NaN_","_NaN_",58065.25,30000.75,15494,7740.25,3926,1996.25,3],
				"au_std": ["_NaN_","_NaN_","_NaN_","_NaN_","_NaN_",262.7170531,262.6650275,83.39864108,121.4011944,18.77942136,38.8619351,0.8164965809],
				"uM_fluorescein": [50,25,12.5,6.25,3.125,1.5625,0.78125,0.390625,0.1953125,0.09765625,0.048828125],
				"uM_per_au": ["_NaN_","_NaN_","_NaN_","_NaN_","_NaN_",2.690938212e-05,2.604101564e-05,2.521137214e-05,2.52333581e-05,2.487423586e-05,2.445992486e-05],
				"mean_uM_per_au": 2.690938212e-05,
				"experiment_Abs600": [
					[0.28,0.291,0.033,0.27,0.309,0.073,0.323,0.315,0.023],
					[0.289,0.287,0.033,0.307,0.303,0.069,0.313,0.316,0.022],
					[0.282,0.277,0.038,0.299,0.295,0.067,0.299,0.307,0.022],
					[0.282,0.278,0.034,0.288,0.285,0.067,0.29,0.302,0.024],
					[0.277,0.301,0.031,0.294,0.301,0.04,0.308,0.259,0.025],
					[0.258,0.297,0.031,0.289,0.291,0.038,0.308,0.308,0.026],
					[0.252,0.293,0.032,0.301,0.295,0.036,0.296,0.303,0.027],
					[0.251,0.284,0.032,0.269,0.264,0.034,0.293,0.278,0.029]
				],
				"experiment_au": [
					[210,2525,1027,5007,302,945,965,286,120],
					[212,2732,1109,5407,408,968,1048,308,122],
					[233,2782,1406,5375,397,873,954,329,118],
					[223,2660,1206,5287,386,852,1028,295,126],
					[228,2345,942,5812,421,660,1136,276,119],
					[284,2345,1039,5674,402,586,1089,304,128],
					[250,2836,940,5658,382,530,1149,338,111],
					[248,2797,766,5532,391,560,1136,304,115]
				],
				"experiment_uM_per_OD": [
					[0.001334782175,0.001326468263,0.001762710525,0.001572147225],
					[0.001700447268,0.003015654021,0.002361833163,0.002328931721],
					[0.0439052659,0.04844382244,0.05133407382,0.04877001591],
					[0.03912293839,0.03969722006,0.04926194379,0.05023298156],
					[0.5117717541,0.5591099197,0.4599862811,0.5503593474],
					[0.6050714595,0.6782990722,0.5230867303,0.4092442149],
					[0.09727063017,0.09147873167,0.09357274149,0.09584023188],
					[0.1032655982,0.1026575124,0.09791826382,0.1082049788],
					[0.002785523035,0.004713191492,0.004653037989,0.004624451905],
					[0.004977992388,0.004814941091,0.004380930504,0.005132378898],
					[0.08139557736,0.09124823857,0.08457367397,0.08214903622],
					[0.1644638119,0.1619311642,0.166198125,0.2166830091],
					[0.01355385461,0.0154353796,0.01454225336,0.01640288857],
					[0.01723077055,0.01641726356,0.01822730945,0.01819338343],
					[0.002457725383,0.002819634076,0.003274231638,0.002732008175],
					[0.002835390934,0.002829965832,0.003479832971,0.003164873031]
				],
				"experiment_net_au": [
					[69.5,71.5,92.5,82.5],
					[87.5,143.5,109.5,107.5],
					[2384.5,2591.5,2641.5,2519.5],
					[2204.5,2204.5,2695.5,2656.5],
					[886.5,968.5,1265.5,1065.5],
					[801.5,898.5,799.5,625.5],
					[4866.5,5266.5,5234.5,5146.5],
					[5671.5,5533.5,5517.5,5391.5],
					[161.5,267.5,256.5,245.5],
					[280.5,261.5,241.5,250.5],
					[804.5,827.5,732.5,711.5],
					[519.5,445.5,389.5,419.5],
					[824.5,907.5,813.5,887.5],
					[995.5,948.5,1008.5,995.5],
					[145.5,167.5,188.5,154.5],
					[135.5,163.5,197.5,163.5]
				],
				"experiment_net_Abs600": [
					[0.2555,0.2645,0.2575,0.2575],
					[0.2525,0.2335,0.2275,0.2265],
					[0.2665,0.2625,0.2525,0.2535],
					[0.2765,0.2725,0.2685,0.2595],
					[0.0085,0.0085,0.0135,0.0095],
					[0.0065,0.0065,0.0075,0.0075],
					[0.2455,0.2825,0.2745,0.2635],
					[0.2695,0.2645,0.2765,0.2445],
					[0.2845,0.2785,0.2705,0.2605],
					[0.2765,0.2665,0.2705,0.2395],
					[0.0485,0.0445,0.0425,0.0425],
					[0.0155,0.0135,0.0115,0.0095],
					[0.2985,0.2885,0.2745,0.2655],
					[0.2835,0.2835,0.2715,0.2685],
					[0.2905,0.2915,0.2825,0.2775],
					[0.2345,0.2835,0.2785,0.2535]
				],
				"parameters": {
					"fluorescence_unit": "MEFL"
				}
			}
		],
		[
			{
				"LUDOX_Abs600": [
					[0.053],
					[0.054],
					[0.052],
					[0.051]
				],
				"water_Abs600": [
					[0.047],
					[0.045],
					[0.043],
					[0.045]
				],
				"LUDOX_mean": 0.0525,
				"water_mean": 0.045,
				"net_Abs600": 0.0075,
				"reference_OD600": 0.0425,
				"OD600_per_Abs600": 5.666666667,
				"au_raw": [
					[1175047,769486,449968,249202,129025,65461,33219,16513,8149,4220,2058,106],
					[1184479,768457,449209,244923,127742,64199,32534,16257,7973,3990,2070,88],
					[1183559,764050,449009,244755,125308,64225,31122,16006,8317,4038,2044,104],
					[1189744,756280,445394,246353,129249,65993,33168,16820,8225,4050,2182,98]
				],
				"au_mean": [1183207.25,764568.25,448395,246308.25,127831,64969.5,32510.75,16399,8166,4074.5,2088.5,99],
				"au_std": [6084.402374,6007.503995,2042.867429,2058.097402,1808.29662,901.3092329,976.8593809,348.7358121,145.8538081,100.4041832,63.23237567,8.082903769],
				"uM_fluorescein": [50,25,12.5,6.25,3.125,1.5625,0.78125,0.390625,0.1953125,0.09765625,0.048828125],
				"uM_per_au": [4.225802369e-05,3.269819274e-05,2.787720648e-05,2.537470832e-05,2.444633931e-05,2.404974642e-05,2.403051298e-05,2.382005e-05,2.39177688e-05,2.396766474e-05,2.337951879e-05],
				"mean_uM_per_au": 2.688923865e-05,
				"experiment_Abs600": [
					[0.105,0.099,0.076,0.092,0.099,0.09,0.097,0.097,0.044],
					[0.111,0.105,0.08,0.095,0.101,0.094,0.101,0.101,0.044],
					[0.11,0.104,0.079,0.096,0.099,0.093,0.1,0.097,0.044],
					[0.11,0.103,0.078,0.096,0.098,0.092,0.1,0.098,0.043],
					[0.107,0.101,0.072,0.097,0.093,0.093,0.096,0.1,0.044],
					[0.112,0.104,0.074,0.099,0.096,0.096,0.099,0.098,0.044],
					[0.109,0.103,0.073,0.095,0.093,0.096,0.098,0.098,0.044],
					[0.107,0.101,0.071,0.096,0.09,0.093,0.094,0.098,0.043]
				],
				"experiment_au": [
					[1210,2244,8741,2754,1318,2418,1522,1212,1158],
					[1234,2352,8994,2864,1234,2502,1556,1276,1078],
					[1262,2308,8731,3024,1294,2438,1452,1198,1050],
					[1246,2326,8693,2960,1280,2538,1520,1296,1088],
					[1220,2198,7801,2920,1214,2414,1522,1338,1082],
					[1264,2162,8131,3020,1284,2426,1570,1192,1148],
					[1338,2236,8287,3006,1206,2564,1600,1210,1052],
					[1310,2296,8503,3084,1262,2464,1538,1294,1074]
				],
				"experiment_uM_per_OD": [
					[0.01101345723,0.0117296084,0.01392875793,0.01277404225],
					[0.01141863146,0.0136576554,0.01971348226,0.01822443829],
					[0.101836762,0.1002146498,0.09839753884,0.1015262267],
					[0.09440150434,0.08680267147,0.09425704583,0.102595789],
					[1.146609943,1.051899052,1.046256521,1.071914016],
					[1.151150109,1.126397252,1.191323936,1.318710941],
					[0.1674469989,0.1678337295,0.179261591,0.1733931809],
					[0.1665078809,0.1690923597,0.1811108268,0.1847632255],
					[0.02158072659,0.01379649975,0.01950065656,0.01862751088],
					[0.01411380852,0.01971419032,0.01333511564,0.02001783244],
					[0.1399173884,0.1366796772,0.1332538198,0.1459819831],
					[0.1309177411,0.1244286338,0.1370823931,0.1357845717],
					[0.04074990279,0.04072057805,0.03259903478,0.03838685296],
					[0.04153734053,0.04342146193,0.04687776435,0.04473326489],
					[0.01286365585,0.01730833605,0.01160427695,0.02004002355],
					[0.02289592782,0.01085869118,0.01244776793,0.01986345947]
				],
				"experiment_net_au": [
					[141,165,193,177],
					[151,195,269,241],
					[1175,1283,1239,1257],
					[1129,1093,1167,1227],
					[7672,7925,7662,7624],
					[6732,7062,7218,7434],
					[1685,1795,1955,1891],
					[1851,1951,1937,2015],
					[249,165,225,211],
					[145,215,137,193],
					[1349,1433,1369,1469],
					[1345,1357,1495,1395],
					[453,487,383,451],
					[453,501,531,469],
					[143,207,129,227],
					[269,123,141,225]
				],
				"experiment_net_Abs600": [
					[0.06075,0.06675,0.06575,0.06575],
					[0.06275,0.06775,0.06475,0.06275],
					[0.05475,0.06075,0.05975,0.05875],
					[0.05675,0.05975,0.05875,0.05675],
					[0.03175,0.03575,0.03475,0.03375],
					[0.02775,0.02975,0.02875,0.02675],
					[0.04775,0.05075,0.05175,0.05175],
					[0.05275,0.05475,0.05075,0.05175],
					[0.05475,0.05675,0.05475,0.05375],
					[0.04875,0.05175,0.04875,0.04575],
					[0.04575,0.04975,0.04875,0.04775],
					[0.04875,0.05175,0.05175,0.04875],
					[0.05275,0.05675,0.05575,0.05575],
					[0.05175,0.05475,0.05375,0.04975],
					[0.05275,0.05675,0.05275,0.05375],
					[0.05575,0.05375,0.05375,0.05375]
				],
				"parameters": {
					"fluorescence_unit": "MEFL"
				}
			}
		],
		[
			{
				"LUDOX_Abs600": [
					[0.07725],
					[0.057],
					[0.04675],
					[0.044]
				],
				"water_Abs600": [
					[0.035],
					[0.033],
					[0.03325],
					[0.033]
				],
				"LUDOX_mean": 0.05625,
				"water_mean": 0.0335625,
				"net_Abs600": 0.0226875,
				"reference_OD600": 0.0425,
				"OD600_per_Abs600": 1.873278237,
				"au_raw": [
					[67209.25,59909,45989.75,35158,22822.5,13586.5,7476.25,3968.75,2117.5,1423.25,671.75,4.75],
					[68655.75,62369.25,50517.25,35637.25,26954.25,15191.5,8885.5,5071.75,2868.5,1398.25,657.5,3.5],
					[68820.25,64115,54084,40424.5,25478.75,15892.75,7926.75,4901.75,3023,1493,744.5,5.75],
					[67682,64238.5,53020.5,37446.25,25888,15433.75,8283,5928,3520.25,1734,834.25,0]
				],
				"au_mean": [68091.8125,62657.9375,50902.875,37166.5,25285.875,15026.125,8142.875,4967.5625,2882.3125,1512.125,727,3.5],
				"au_std": [773.6298742,2021.650052,3600.527545,2385.057782,1756.079612,1002.84031,595.0422429,803.1714059,580.7713755,153.2542142,81.01774497,2.508319491],
				"uM_fluorescein": [50,25,12.5,6.25,3.125,1.5625,0.78125,0.390625,0.1953125,0.09765625,0.048828125],
				"uM_per_au": [0.0007343026741,0.0003989917479,0.0002455656974,0.0001681621891,0.0001235867851,0.0001039855585,9.594277206e-05,7.863514551e-05,6.776243034e-05,6.45821278e-05,6.716385832e-05],
				"mean_uM_per_au": 0.0002080583956,
				"experiment_Abs600": [
					[0.4675,0.48175,0.08,0.43375,0.45275,0.32875,0.45375,0.47725,0.045],
					[0.461,0.08025,0.4605,0.4895,0.333,0.462,0.503,0.047,0.461],
					[0.48575,0.473,0.08225,0.4505,0.4865,0.345,0.4495,0.50375,0.046],
					[0.46275,0.46275,0.0865,0.45975,0.48475,0.3325,0.4535,0.51125,0.047],
					[0.469,0.42125,0.11825,0.427,0.4435,0.269,0.44075,0.4615,0.043],
					[0.49775,0.445,0.1025,0.434,0.47725,0.2705,0.4585,0.48625,0.04325],
					[0.49875,0.4455,0.1035,0.44375,0.4925,0.2675,0.47475,0.494,0.05],
					[0.4955,0.4525,0.1095,0.4325,0.487,0.26225,0.4755,0.489,0.047]
				],
				"experiment_au": [
					[17041.5,"_NaN_",82527.5,"_NaN_",18814.25,"_NaN_",52108,16920.75,18755],
					[17451,"_NaN_",88261.5,"_NaN_",20106.5,"_NaN_",53096.5,17464.75,18746.5],
					[17692.75,"_NaN_",94124,"_NaN_",19782.75,"_NaN_",50162.25,17483.75,18529],
					[17378,"_NaN_",88421.25,"_NaN_",19951.25,"_NaN_",51098.25,17605,18491.75],
					[17123,"_NaN_",73276.75,"_NaN_",18694,"_NaN_",47528.5,19097.5,18935.75],
					[17298,"_NaN_",67814.75,"_NaN_",20319.25,"_NaN_",45409.75,18300.25,18968.75],
					[17191,"_NaN_",67566.75,"_NaN_",20379.25,"_NaN_",47472,18648.25,19032.75],
					[17330.5,"_NaN_",66908.5,"_NaN_",20372.5,"_NaN_",46129,18360,19129]
				],
				"experiment_uM_per_OD": [
					[-0.1861814426,-0.08058445068,-0.01561872193,-0.09950803573],
					[-0.1643413274,-0.1113557026,-0.1371166573,-0.1039527057],
					["_NaN_","_NaN_","_NaN_","_NaN_"],
					["_NaN_","_NaN_","_NaN_","_NaN_"],
					[188.0792657,18.70062575,209.4324493,175.3883777],
					[80.60893846,91.5216255,89.5934294,80.57984891],
					["_NaN_","_NaN_","_NaN_","_NaN_"],
					["_NaN_","_NaN_","_NaN_","_NaN_"],
					[0.2861954508,0.8966591324,0.5063388502,0.5505844319],
					[0.2595409772,0.6539181703,0.6465787048,0.6528818699],
					["_NaN_","_NaN_","_NaN_","_NaN_"],
					["_NaN_","_NaN_","_NaN_","_NaN_"],
					[9.260790092,8.509993974,8.827315609,8.994040444],
					[8.287760982,7.370112909,7.622497405,7.265427346],
					[-0.212808324,-6.144355624,-0.06525455444,-0.03552884989],
					[0.3551778608,0.1361938497,0.2193240392,0.1501942708]
				],
				"experiment_net_au": [
					[-713.6875,-304.1875,-62.4375,-377.1875],
					[-632.1875,-457.1875,-564.1875,-424.6875],
					["_NaN_","_NaN_","_NaN_","_NaN_"],
					["_NaN_","_NaN_","_NaN_","_NaN_"],
					[64772.3125,70506.3125,76368.8125,70666.0625],
					[55521.5625,50059.5625,49811.5625,49153.3125],
					["_NaN_","_NaN_","_NaN_","_NaN_"],
					["_NaN_","_NaN_","_NaN_","_NaN_"],
					[1059.0625,2351.3125,2027.5625,2196.0625],
					[938.8125,2564.0625,2624.0625,2617.3125],
					["_NaN_","_NaN_","_NaN_","_NaN_"],
					["_NaN_","_NaN_","_NaN_","_NaN_"],
					[34352.8125,35341.3125,32407.0625,33343.0625],
					[29773.3125,27654.5625,29716.8125,28373.8125],
					[-834.4375,-290.4375,-271.4375,-150.1875],
					[1342.3125,545.0625,893.0625,604.8125]
				],
				"experiment_net_Abs600": [
					[0.42575,0.41925,0.444,0.421],
					[0.42725,0.456,0.457,0.45375],
					[0.44,0.0385,0.43125,0.421],
					[0.3795,0.40325,0.40375,0.41075],
					[0.03825,0.41875,0.0405,0.04475],
					[0.0765,0.06075,0.06175,0.06775],
					[0.392,0.44775,0.40875,0.418],
					[0.38525,0.39225,0.402,0.39075],
					[0.411,0.29125,0.44475,0.443],
					[0.40175,0.4355,0.45075,0.44525],
					[0.287,0.42025,0.30325,0.29075],
					[0.22725,0.22875,0.22575,0.2205],
					[0.412,0.46125,0.40775,0.41175],
					[0.399,0.41675,0.433,0.43375],
					[0.4355,0.00525,0.462,0.4695],
					[0.41975,0.4445,0.45225,0.44725]
				],
				"parameters": {
					"fluorescence_unit": "MEFL"
				}
			}
		],
		[
			{
				"LUDOX_Abs600": [
					[0.0546438],
					[0.0646164],
					[0.0528094],
					[0.0468351]
				],
				"water_Abs600": [
					[0.0479187],
					[0.0395392],
					[0.0623817],
					[0.0543815]
				],
				"LUDOX_mean": 0.054726175,
				"water_mean": 0.051055275,
				"net_Abs600": 0.0036709,
				"reference_OD600": 0.0425,
				"OD600_per_Abs600": 11.57754229,
				"au_raw": [
					[8046.05,5538.24,3487.65,1976.74,1038.55,516.834,267.457,132.862,67.4549,32.9643,16.3122,0.413069],
					[8086.32,5631.68,3416.68,2011.67,1051.37,554.619,278.081,139.843,72.8676,36.3374,18.3838,0.409506],
					[8163.97,5549.05,3419.1,1906.89,1017.18,513.92,258.849,127.172,63.9817,32.2649,15.8498,0.408333],
					[7979.49,5599.54,3409.77,1960.24,1020.61,529.013,266.578,133.146,68.3525,33.5659,16.6715,0.402986]
				],
				"au_mean": [8068.9575,5579.6275,3433.3,1963.885,1031.9275,528.5965,267.74125,133.25575,68.164175,33.783125,16.804325,0.4084735],
				"au_std": [77.15356694,43.79451668,36.44835524,43.62863471,15.99419556,18.5391481,7.903933383,5.182372711,3.658498835,1.783908537,1.10539416,0.004176005787],
				"uM_fluorescein": [50,25,12.5,6.25,3.125,1.5625,0.78125,0.390625,0.1953125,0.09765625,0.048828125],
				"uM_per_au": [0.006196587353,0.004480585846,0.003640812047,0.003182467405,0.00302831352,0.002955940874,0.002917929157,0.002931393204,0.002865324784,0.002890681368,0.00290568797],
				"mean_uM_per_au": 0.003457623938,
				"experiment_Abs600": [
					[0.457351,0.541762,0.0803095,0.410031,0.432805,0.424584,0.541842,0.538341,0.0405716],
					[0.505497,0.539347,0.0775549,0.431165,0.497183,0.424974,0.474123,0.517821,0.0408902],
					[0.484395,0.544496,0.0884114,0.461648,0.518321,0.423703,0.511785,0.518108,0.0412533],
					[0.529795,0.544394,0.0801184,0.423598,0.506654,0.431936,0.521625,0.525643,0.0417408],
					[0.539682,0.553497,0.0675632,0.463936,0.643435,0.525435,0.572776,0.551278,0.0423653],
					[0.583664,0.596487,0.0678384,0.517038,0.602609,0.507576,0.586833,0.627086,0.039653],
					[0.573085,0.600861,0.0719398,0.447507,0.65182,0.541931,0.588701,0.606777,0.104586],
					[0.576142,0.575137,0.0854518,0.426774,0.652777,0.511545,0.567194,0.555882,0.0400243]
				],
				"experiment_au": [
					[8.70574,131.321,76.0767,182.765,10.1844,119.088,24.4968,8.72658,7.59562],
					[8.31101,129.691,75.1763,181.62,10.0451,118.339,22.7997,8.56546,7.60743],
					[8.42023,127.303,80.3325,192.246,9.93582,117.978,23.6962,8.93295,7.37592],
					[7.58591,127.139,74.8045,183.319,9.55994,117.674,22.861,9.21739,6.81537],
					[8.42771,127.709,52.2667,170.952,11.7535,133.455,26.0965,8.54625,7.35817],
					[8.58148,134.92,52.4595,180.638,11.3199,132.537,26.3048,8.68464,7.46142],
					[8.65921,139.637,54.8276,174.472,11.8833,138.449,26.1864,9.03033,7.75101],
					[8.67156,138.58,56.9425,171.113,12.0564,136.105,25.6425,8.80789,7.44631]
				],
				"experiment_uM_per_OD": [
					[0.0005601141151,0.0002482226409,0.0003336133789,-0.0002072044258],
					[0.0003011024216,0.0003613311952,0.0004121496152,0.000416687965],
					[0.0736013201,0.07298108961,0.07081803399,0.07073507662],
					[0.06981072112,0.06828467411,0.07026762304,0.07306104048],
					[0.518603253,0.5503811326,0.4567074017,0.511412565],
					[0.4997142671,0.4967286432,0.4536528028,0.3297899868],
					[0.1415185214,0.1329751038,0.1308827012,0.1369319363],
					[0.1151359089,0.1083682645,0.1223762959,0.1263535335],
					[0.001722483758,0.001388159815,0.001258294447,0.001048720573],
					[0.001898128877,0.00180552511,0.001935539584,0.002017021867],
					[0.08656300238,0.08589241019,0.0858959563,0.08385444816],
					[0.07739800017,0.07977326192,0.07782664944,0.0813651614],
					[0.009882912133,0.01025797165,0.01000602536,0.009282100065],
					[0.01020645339,0.0100575565,0.009958681754,0.01005703377],
					[0.0004814060711,0.0004011978833,0.0006310198428,0.000796509586],
					[0.0003636452389,0.0003871303969,0.0005835233527,0.0005121718714]
				],
				"experiment_net_au": [
					[0.780745,0.386015,0.495235,-0.339085],
					[0.502715,0.656485,0.734215,0.746565],
					[123.396005,121.766005,119.378005,119.214005],
					[119.784005,126.995005,131.712005,130.655005],
					[68.151705,67.251305,72.407505,66.879505],
					[44.341705,44.534505,46.902605,49.017505],
					[174.840005,173.695005,184.321005,175.394005],
					[163.027005,172.713005,166.547005,163.188005],
					[2.259405,2.120105,2.010825,1.634945],
					[3.828505,3.394905,3.958305,4.131405],
					[111.163005,110.414005,110.053005,109.749005],
					[125.530005,124.612005,130.524005,128.180005],
					[16.571805,14.874705,15.771205,14.936005],
					[18.171505,18.379805,18.261405,17.717505],
					[0.801585,0.640465,1.007955,1.292395],
					[0.621255,0.759645,1.105335,0.882895]
				],
				"experiment_net_Abs600": [
					[0.416288175,0.464434175,0.443332175,0.488732175],
					[0.498619175,0.542601175,0.532022175,0.535079175],
					[0.500699175,0.498284175,0.503433175,0.503331175],
					[0.512434175,0.555424175,0.559798175,0.534074175],
					[0.039246675,0.036492075,0.047348575,0.039055575],
					[0.026500375,0.026775575,0.030876975,0.044388975],
					[0.368968175,0.390102175,0.420585175,0.382535175],
					[0.422873175,0.475975175,0.406444175,0.385711175],
					[0.391742175,0.456120175,0.477258175,0.465591175],
					[0.602372175,0.561546175,0.610757175,0.611714175],
					[0.383521175,0.383911175,0.382640175,0.390873175],
					[0.484372175,0.466513175,0.500868175,0.470482175],
					[0.500779175,0.433060175,0.470722175,0.480562175],
					[0.531713175,0.545770175,0.547638175,0.526131175],
					[0.497278175,0.476758175,0.477045175,0.484580175],
					[0.510215175,0.586023175,0.565714175,0.514819175]
				],
				"parameters": {
					"fluorescence_unit": "MEFL"
				}
			}
		],
		[
			{
				"LUDOX_Abs600": [
					[0.0504],
					[0.0475],
					[0.0487],
					[0.0453]
				],
				"water_Abs600": [
					[0.0338],
					[0.0316],
					[0.0307],
					[0.0309]
				],
				"LUDOX_mean": 0.047975,
				"water_mean": 0.03175,
				"net_Abs600": 0.016225,
				"reference_OD600": 0.0425,
				"OD600_per_Abs600": 2.619414484,
				"au_raw": [
					[5669384192,4857091072,3442661120,2058770944,1165620224,582276480,302343680,158810448,88844984,29668638,19191180,132212],
					[5696922112,5015040512,3318366976,2092854656,1196345600,589586496,319449184,155418512,77222088,40395300,19138050,123774],
					[5530690560,4763240448,3324405504,2097059584,1139021568,570161600,311599008,147051488,74850784,38005888,19689304,124103],
					[5508610048,4880784896,3321659136,2025794688,1110734976,565673920,297179008,144415616,73080680,37376052,18615460,108894]
				],
				"au_mean": [5601401728,4879039232,3351773184,2068619968,1152930592,576924624,307642720,151424016,78499634,36361469.5,19158498.5,122245.75],
				"au_std": [95491926.93,103907772.6,60642222.47,33302350.98,36605193.79,10973941.85,9876131.17,6800785.436,7102524.415,4647553.903,438988.0457,9719.058472],
				"uM_fluorescein": [50,25,12.5,6.25,3.125,1.5625,0.78125,0.390625,0.1953125,0.09765625,0.048828125],
				"uM_per_au": [8.92633709e-09,5.123959618e-09,3.729369296e-09,3.021337943e-09,2.710484067e-09,2.708326071e-09,2.539471761e-09,2.579676661e-09,2.488068925e-09,2.685706913e-09,2.54864049e-09],
				"mean_uM_per_au": 3.458695399e-09,
				"experiment_Abs600": [
					[0.2631,0.154,0.0578,0.2227,0.3049,0.0607,0.275,0.3105,0.0408],
					[0.3052,0.1586,0.0551,0.2424,0.3139,0.0626,0.2992,0.3176,0.0432],
					[0.2865,0.1602,0.0579,0.2359,0.3189,0.0584,0.2588,0.3053,0.041],
					[0.283,0.1559,0.0559,0.2464,0.3179,0.0586,0.2606,0.325,0.0387],
					[0.2993,0.1881,0.3444,0.2827,0.2941,0.0527,0.2824,0.3378,0.0397],
					[0.3138,0.1759,0.3617,0.2872,0.3009,0.0541,0.2766,0.3503,0.0393],
					[0.3492,0.183,0.3663,0.2864,0.3223,0.0566,0.2844,0.3438,0.0389],
					[0.327,0.1878,0.3517,0.2834,0.3067,0.0561,0.305,0.345,0.0399]
				],
				"experiment_au": [
					[5437226,42997000,25776604,43176036,6157438,17419286,19228718,5800990,5098470],
					[5832461,50919440,24251576,48072112,6472880,19118720,23626134,6051108,5053053],
					[5556618,46457860,24981088,48901516,6161094,17850398,19634230,5909496,5026354],
					[5378417,47075400,25963732,43249864,5942768,17747498,19142094,5655626,5163423],
					[5001450,59249080,149000000,68633584,6201498,15540644,19423948,5946838,5124930],
					[5794390,59083340,156000000,70532176,6445017,15625176,18851178,6131812,5327592],
					[5851754,60395176,152000000,69959208,6707142,16954958,18825248,6034262,4899177],
					[5499933,60403016,155000000,68861544,6765022,16578288,20264790,5937217,5212442]
				],
				"experiment_uM_per_OD": [
					[0.00117712194,0.002966022823,0.001707444893,0.0007591478229],
					[-0.001217120608,0.002688069433,0.002625042786,0.001203644189],
					[0.4418830271,0.5136581167,0.4572585523,0.4815045006],
					[0.4853825166,0.5277118713,0.5135070713,0.4967672115],
					[1.631128228,1.802789794,1.558571075,1.858376371],
					[0.6260125119,0.6210607558,0.5960288118,0.6368089233],
					[0.2759501615,0.281061847,0.2960678994,0.2445576131],
					[0.3465736418,0.3504242031,0.3484822638,0.3468147342],
					[0.004596478725,0.005972017377,0.004382154155,0.003356235984],
					[0.005022767701,0.006129282571,0.006893872187,0.007586724504],
					[0.823684438,0.8553738443,0.9667159543,0.9478228032],
					[1.18020521,1.061004391,1.002874316,1.003147625],
					[0.07899765566,0.09409169406,0.08733862404,0.08366069421],
					[0.07764290623,0.07634329431,0.07375426822,0.07520009255],
					[0.002753363486,0.00387738948,0.003350011522,0.001936439203],
					[0.003149189928,0.003811951737,0.003468199246,0.003032748519]
				],
				"experiment_net_au": [
					[197842.5,593077.5,317234.5,139033.5],
					[-237933.5,555006.5,612370.5,260549.5],
					[37757616.5,45680056.5,41218476.5,41836016.5],
					[54009696.5,53843956.5,55155792.5,55163632.5],
					[20537220.5,19012192.5,19741704.5,20724348.5],
					[143760616.5,150760616.5,146760616.5,149760616.5],
					[37936652.5,42832728.5,43662132.5,38010480.5],
					[63394200.5,65292792.5,64719824.5,63622160.5],
					[918054.5,1233496.5,921710.5,703384.5],
					[962114.5,1205633.5,1467758.5,1525638.5],
					[12179902.5,13879336.5,12611014.5,12508114.5],
					[10301260.5,10385792.5,11715574.5,11338904.5],
					[13989334.5,18386750.5,14394846.5,13902710.5],
					[14184564.5,13611794.5,13585864.5,15025406.5],
					[561606.5,811724.5,670112.5,416242.5],
					[707454.5,892428.5,794878.5,697833.5]
				],
				"experiment_net_Abs600": [
					[0.221925,0.264025,0.245325,0.241825],
					[0.258125,0.272625,0.308025,0.285825],
					[0.112825,0.117425,0.119025,0.114725],
					[0.146925,0.134725,0.141825,0.146625],
					[0.016625,0.013925,0.016725,0.014725],
					[0.303225,0.320525,0.325125,0.310525],
					[0.181525,0.201225,0.194725,0.205225],
					[0.241525,0.246025,0.245225,0.242225],
					[0.263725,0.272725,0.277725,0.276725],
					[0.252925,0.259725,0.281125,0.265525],
					[0.019525,0.021425,0.017225,0.017425],
					[0.011525,0.012925,0.015425,0.014925],
					[0.233825,0.258025,0.217625,0.219425],
					[0.241225,0.235425,0.243225,0.263825],
					[0.269325,0.276425,0.264125,0.283825],
					[0.296625,0.309125,0.302625,0.303825]
				],
				"parameters": {
					"fluorescence_unit": "MEFL"
				}
			}
		],
		[
			{
				"LUDOX_Abs600": [
					[0.042],
					[0.046],
					[0.042],
					[0.042]
				],
				"water_Abs600": [
					[0.033],
					[0.036],
					[0.034],
					[0.034]
				],
				"LUDOX_mean": 0.043,
				"water_mean": 0.03425,
				"net_Abs600": 0.00875,
				"reference_OD600": 0.0425,
				"OD600_per_Abs600": 4.857142857,
				"au_raw": [
					[79030,59331,35580,22445,11542,5089,2798,1379,617,329,145,8],
					[75118,58065,34167,13139,8965,4644,2631,684,532,223,113,7],
					[77901,57760,28895,18198,9821,4515,2307,1127,553,309,118,6],
					[80133,48863,31847,15660,9281,4031,2276,1173,583,347,114,6]
				],
				"au_mean": [78045.5,56004.75,32622.25,17360.5,9902.25,4569.75,2503,1090.75,571.25,302,122.5,6.75],
				"au_std": [2153.913725,4809.506723,2922.780796,3969.311821,1148.879273,435.2710841,253.8726715,292.4680894,36.98986348,54.90598025,15.15475723,0.9574271078],
				"uM_fluorescein": [50,25,12.5,6.25,3.125,1.5625,0.78125,0.390625,0.1953125,0.09765625,0.048828125],
				"uM_per_au": [0.0006406519274,0.0004463907079,0.0003831740606,0.0003600126724,0.0003155848418,0.0003419224246,0.0003121254495,0.0003581251433,0.0003419037199,0.0003233650662,0.0003985969388],
				"mean_uM_per_au": 0.0003694169415,
				"experiment_Abs600": [
					[0.228,0.239,0.093,0.24,0.274,0.169,0.224,0.23,0.089],
					[0.215,0.226,0.089,0.212,0.226,0.155,0.213,0.217,0.085],
					[0.218,0.222,0.095,0.226,0.226,0.162,0.216,0.222,0.087],
					[0.224,0.223,0.094,0.222,0.225,0.155,0.221,0.219,0.088],
					[0.233,0.223,0.1,0.221,0.23,0.188,0.281,0.217,0.092],
					[0.224,0.219,0.096,0.214,0.227,0.185,0.239,0.211,0.085],
					[0.222,0.22,0.097,0.213,0.224,0.19,0.227,0.224,0.087],
					[0.226,0.219,0.097,0.216,0.23,0.187,0.22,0.225,0.084]
				],
				"experiment_au": [
					[1564,12708,3458,16750,1949,12829,3732,1338,1261],
					[1243,11086,2882,13158,1606,9872,3397,1267,1065],
					[1337,10578,2952,13547,1507,11651,3333,1156,1144],
					[1332,11379,3005,14262,1526,10175,3244,1180,1153],
					[1382,12656,4630,13199,1617,9731,4016,1240,1033],
					[1431,12616,3991,12097,1574,10256,3272,1153,1158],
					[1342,11484,4216,12846,1623,11178,3154,1204,1103],
					[1580,11688,4654,11605,1705,10994,3587,1278,1101]
				],
				"experiment_uM_per_OD": [
					[0.2447731557,0.08018352219,0.1325225659,0.1240050475],
					[0.1422824355,0.1785672684,0.1314210356,0.2569620784],
					[5.766866891,5.421193616,5.296547355,5.702566716],
					[6.41150146,6.581454458,5.889832575,6.050775012],
					[25.54409498,45.0000539,15.59156797,18.04438781],
					[19.13905713,21.93467416,21.49631256,24.52474128],
					[7.725654032,7.274254186,6.758156989,7.356781803],
					[6.812402526,6.53015747,7.030129304,6.141849177],
					[0.3406357092,0.2710868438,0.2173040832,0.2292636245],
					[0.2693665198,0.2519032085,0.2843849089,0.3158454488],
					[10.74136702,9.661371034,10.5518288,9.995357962],
					[6.430496518,7.028689597,7.365041325,7.445246681],
					[1.446725554,1.371411202,1.302320087,1.203945104],
					[1.134605909,1.076223327,1.104166741,1.407611524],
					[0.1220071884,0.09289334856,0.02740268403,0.0417452581],
					[0.07721759599,0.02798876592,0.05345995381,0.09356582289]
				],
				"experiment_net_au": [
					[457,136,230,225],
					[275,324,235,473],
					[11601,9979,9471,10272],
					[11549,11509,10377,10581],
					[2351,1775,1845,1898],
					[3523,2884,3109,3547],
					[15643,12051,12440,13155],
					[12092,10990,11739,10498],
					[842,499,400,419],
					[510,467,516,598],
					[11722,8765,10544,9068],
					[8624,9149,10071,9887],
					[2625,2290,2226,2137],
					[2909,2165,2047,2480],
					[231,160,49,73],
					[133,46,97,171]
				],
				"experiment_net_Abs600": [
					[0.142,0.129,0.132,0.138],
					[0.147,0.138,0.136,0.14],
					[0.153,0.14,0.136,0.137],
					[0.137,0.133,0.134,0.133],
					[0.007,0.003,0.009,0.008],
					[0.014,0.01,0.011,0.011],
					[0.154,0.126,0.14,0.136],
					[0.135,0.128,0.127,0.13],
					[0.188,0.14,0.14,0.139],
					[0.144,0.141,0.138,0.144],
					[0.083,0.069,0.076,0.069],
					[0.102,0.099,0.104,0.101],
					[0.138,0.127,0.13,0.135],
					[0.195,0.153,0.141,0.134],
					[0.144,0.131,0.136,0.133],
					[0.131,0.125,0.138,0.139]
				],
				"parameters": {
					"fluorescence_unit": "MEFL"
				}
			}
		],
		[
			{
				"LUDOX_Abs600": [
					[0.046],
					[0.045],
					[0.046],
					[0.047]
				],
				"water_Abs600": [
					[0.035],
					[0.036],
					[0.036],
					[0.037]
				],
				"LUDOX_mean": 0.046,
				"water_mean": 0.036,
				"net_Abs600": 0.01,
				"reference_OD600": 0.0425,
				"OD600_per_Abs600": 4.25,
				"au_raw": [
					[1753,1091,612.6,345,157.3,77.01,31.56,13.93,6.117,2.58,1.055,0.0408],
					[1861,949,411.6,261,107.9,42.05,19.91,9.346,3.243,1.872,0.6322,0.0342],
					[1786,1283,342.5,125.3,65.8,26.04,11.75,5.961,2.926,1.249,0.6074,0.0399],
					[1851,957.2,575.3,209.4,97.26,45.93,11.73,6.949,3.559,0.7711,0.4975,0.038]
				],
				"au_mean": [1812.75,1070.05,485.5,235.175,107.065,47.7575,18.7375,9.0465,3.96125,1.618025,0.698025,0.038225],
				"au_std": [51.88689623,156.1781355,129.2654375,92.13274391,37.96134306,21.31723774,9.375881736,3.552374276,1.460215595,0.7838708668,0.2450763469,0.002926174978],
				"uM_fluorescein": [50,25,12.5,6.25,3.125,1.5625,0.78125,0.390625,0.1953125,0.09765625,0.048828125],
				"uM_per_au": [0.02758240243,0.02336339423,0.02574665294,0.02657595408,0.02918787652,0.03271737423,0.04169446298,0.04317968275,0.04930577469,0.06035521701,0.06995182837],
				"mean_uM_per_au": 0.0275182504,
				"experiment_Abs600": [
					[0.413,0.315,0.341,0.294,0.502,0.24,0.455,0.365,0.05],
					[0.383,0.286,0.238,0.361,0.425,0.191,0.267,0.364,0.048],
					[0.394,0.302,0.21,0.289,0.426,0.171,0.278,0.36,0.056],
					[0.395,0.312,0.208,0.331,0.313,0.151,0.342,0.339,0.051],
					[0.362,0.342,0.176,0.347,0.363,0.173,0.328,0.317,0.047],
					[0.341,0.323,1.159,0.3,0.258,0.133,0.288,0.298,0.055],
					[0.334,0.346,0.156,0.268,0.334,0.163,0.276,0.318,0.048],
					[0.349,0.277,0.143,0.294,0.323,0.12,0.299,0.289,0.05]
				],
				"experiment_au": [
					[4.374,29.19,9.903,35.49,4.552,13.73,7.989,4.282,3.849],
					[4.253,24.21,9.307,34.2,4.491,13.48,8.519,4.116,3.714],
					[4.099,28.59,9.974,34.61,4.471,13.24,8.006,4.094,3.603],
					[4.364,27.84,9.856,33.49,4.705,13.3,7.904,4.008,3.7],
					[4.123,26.78,9.45,27.4,4.297,16.8,7.333,4.113,3.677],
					[4.096,27.11,9.541,27.24,4.397,16.81,7.335,4.12,4.067],
					[4.029,26.46,9.245,26.3,4.202,16.84,7.997,4.043,3.682],
					[4.33,27.21,9.339,29.43,4.268,16.73,7.476,4.578,3.702]
				],
				"experiment_uM_per_OD": [
					[0.01347559843,0.0123377355,0.009046967196,0.01399062217],
					[0.01047178746,0.01062658819,0.009362099159,0.01540556826],
					[0.6242250478,0.5643630872,0.6409941109,0.5980347098],
					[0.5131607433,0.5566621718,0.4992380248,0.6721910966],
					[0.1397240727,0.1956738711,0.2568134342,0.2552310692],
					[0.2991011044,0.03457356659,0.3429097744,0.3972418497],
					[0.8449025726,0.6361923052,0.8387442291,0.6877073368],
					[0.518034161,0.6111875052,0.6729130981,0.6842565639],
					[0.01337211765,0.01506348401,0.01467926838,0.02673579191],
					[0.01403494072,0.02422056867,0.01330283676,0.01540228213],
					[0.3441472342,0.4520728545,0.5138253106,0.6191586356],
					[0.6925103482,1.026025817,0.755946099,1.208521831],
					[0.06983765867,0.1460685794,0.124476601,0.09495755746],
					[0.08644811605,0.1010163192,0.1253193823,0.1002210491],
					[0.01363781743,0.01026091156,0.00993406622,0.008730178581],
					[0.01199276637,0.01309321647,0.01025843445,0.02598071954]
				],
				"experiment_net_au": [
					[0.756,0.635,0.481,0.746],
					[0.505,0.478,0.411,0.712],
					[25.572,20.592,24.972,24.222],
					[23.162,23.492,22.842,23.592],
					[6.285,5.689,6.356,6.238],
					[5.832,5.923,5.627,5.721],
					[31.872,30.582,30.992,29.872],
					[23.782,23.622,22.682,25.812],
					[0.934,0.873,0.853,1.087],
					[0.679,0.779,0.584,0.65],
					[10.112,9.862,9.622,9.682],
					[13.182,13.192,13.222,13.112],
					[4.371,4.901,4.388,4.286],
					[3.715,3.717,4.379,3.858],
					[0.664,0.498,0.476,0.39],
					[0.495,0.502,0.425,0.96]
				],
				"experiment_net_Abs600": [
					[0.36325,0.33325,0.34425,0.34525],
					[0.31225,0.29125,0.28425,0.29925],
					[0.26525,0.23625,0.25225,0.26225],
					[0.29225,0.27325,0.29625,0.22725],
					[0.29125,0.18825,0.16025,0.15825],
					[0.12625,1.10925,0.10625,0.09325],
					[0.24425,0.31125,0.23925,0.28125],
					[0.29725,0.25025,0.21825,0.24425],
					[0.45225,0.37525,0.37625,0.26325],
					[0.31325,0.20825,0.28425,0.27325],
					[0.19025,0.14125,0.12125,0.10125],
					[0.12325,0.08325,0.11325,0.07025],
					[0.40525,0.21725,0.22825,0.29225],
					[0.27825,0.23825,0.22625,0.24925],
					[0.31525,0.31425,0.31025,0.28925],
					[0.26725,0.24825,0.26825,0.23925]
				],
				"parameters": {
					"fluorescence_unit": "MEFL"
				}
			}
		],
		[
			{
				"LUDOX_Abs600": [
					[0.304],
					[0.308],
					[0.336],
					[0.322]
				],
				"water_Abs600": [
					[0.256],
					[0.258],
					[0.269],
					[0.271]
				],
				"LUDOX_mean": 0.3175,
				"water_mean": 0.2635,
				"net_Abs600": 0.054,
				"reference_OD600": 0.0425,
				"OD600_per_Abs600": 0.787037037,
				"au_raw": [
					[58589,38901,23711,13543,6909,3633,1774,969,508,259,139,13],
					[58668,38542,23683,13173,6956,3640,1858,936,480,251,132,12],
					[58952,39378,23718,13291,6872,3632,1846,936,481,247,134,13],
					[59452,39005,23853,13278,6862,3602,1826,929,471,240,132,12]
				],
				"au_mean": [58915.25,38956.5,23741.25,13321.25,6899.75,3626.75,1826,942.5,485,249.25,134.25,12.5],
				"au_std": [390.3087453,343.9500933,76.01918617,156.9891185,42.60183877,16.87947472,37.09447398,17.97220076,15.97915309,7.93200269,3.304037934,0.5773502692],
				"uM_fluorescein": [50,25,12.5,6.25,3.125,1.5625,0.78125,0.390625,0.1953125,0.09765625,0.048828125],
				"uM_per_au": [0.0008486767009,0.0006417414295,0.0005265097668,0.00046917519,0.0004529149607,0.0004308264976,0.0004278477547,0.0004144562334,0.0004027061856,0.0003918004012,0.0003637104283],
				"mean_uM_per_au": 0.0005042335689,
				"experiment_Abs600": [
					[0.895,0.746,0.243,0.722,0.867,0.69,0.78,0.835,0.252],
					[0.92,0.798,0.276,0.785,0.91,0.728,0.844,0.884,0.302],
					[0.919,0.799,0.281,0.769,0.915,0.723,0.851,0.882,0.278],
					[0.917,0.793,0.285,0.778,0.915,0.739,0.83,0.902,0.285],
					[0.798,0.691,0.275,0.741,0.801,0.658,0.773,0.773,0.3],
					[0.813,0.68,0.306,0.764,0.805,0.663,0.795,0.786,0.302],
					[0.803,0.691,0.299,0.741,0.802,0.653,0.79,0.784,0.31],
					[0.773,0.676,0.279,0.723,0.773,0.643,0.771,0.76,0.288]
				],
				"experiment_au": [
					[106,820,135,842,126,703,210,107,75],
					[104,848,130,825,125,695,207,107,73],
					[105,865,131,850,126,707,212,110,78],
					[108,895,129,872,126,734,210,110,79],
					[65,545,107,715,79,579,149,67,79],
					[65,556,108,714,78,575,151,66,80],
					[66,561,103,731,77,579,152,65,78],
					[66,588,107,729,78,580,152,66,80]
				],
				"experiment_uM_per_OD": [
					[0.02369007106,0.02076371689,0.02179842469,0.02488295442],
					[-0.02256109337,-0.02192646346,-0.02112109584,-0.0224057038],
					[1.012366777,0.945402529,0.9645571608,1.013281058],
					[0.7193455776,0.7567227344,0.7442714666,0.8161004874],
					[-0.9021725223,-7.987059732,24.47371779,5.583009667],
					[-3.203366202,0.604063341,0.6573141039,-20.28798595],
					[1.099176532,0.9405628424,1.004059698,1.014211778],
					[0.877496628,0.8344959142,0.8997205236,0.9333665991],
					[0.04663904816,0.0424404725,0.04311496424,0.04311496424],
					[-0.005223714671,-0.006403683032,-0.007667224037,-0.006819127243],
					[0.967842147,0.8743599663,0.9015678145,0.9078238677],
					[0.8396926873,0.8220510529,0.8509410823,0.8761305773],
					[0.1623295017,0.1405109677,0.1443968135,0.1475789791],
					[0.08540145071,0.08424184773,0.08632295009,0.08966164943],
					[0.02740385315,0.02518161268,0.02845663625,0.02754199949],
					[-0.02110682242,-0.02183034745,-0.0231874797,-0.02301220905]
				],
				"experiment_net_au": [
					[22.75,20.75,21.75,24.75],
					[-18.25,-18.25,-17.25,-17.25],
					[736.75,764.75,781.75,811.75],
					[461.75,472.75,477.75,504.75],
					[51.75,46.75,47.75,45.75],
					[23.75,24.75,19.75,23.75],
					[758.75,741.75,766.75,788.75],
					[631.75,630.75,647.75,645.75],
					[42.75,41.75,42.75,42.75],
					[-4.25,-5.25,-6.25,-5.25],
					[619.75,611.75,623.75,650.75],
					[495.75,491.75,495.75,496.75],
					[126.75,123.75,128.75,126.75],
					[65.75,67.75,68.75,68.75],
					[23.75,23.75,26.75,26.75],
					[-16.25,-17.25,-18.25,-17.25]
				],
				"experiment_net_Abs600": [
					[0.61525,0.64025,0.63925,0.63725],
					[0.51825,0.53325,0.52325,0.49325],
					[0.46625,0.51825,0.51925,0.51325],
					[0.41125,0.40025,0.41125,0.39625],
					[-0.03675,-0.00375,0.00125,0.00525],
					[-0.00475,0.02625,0.01925,-0.00075],
					[0.44225,0.50525,0.48925,0.49825],
					[0.46125,0.48425,0.46125,0.44325],
					[0.58725,0.63025,0.63525,0.63525],
					[0.52125,0.52525,0.52225,0.49325],
					[0.41025,0.44825,0.44325,0.45925],
					[0.37825,0.38325,0.37325,0.36325],
					[0.50025,0.56425,0.57125,0.55025],
					[0.49325,0.51525,0.51025,0.49125],
					[0.55525,0.60425,0.60225,0.62225],
					[0.49325,0.50625,0.50425,0.48025]
				],
				"parameters": {
					"fluorescence_unit": "MEFL"
				}
			}
		],
		[
			{
				"LUDOX_Abs600": [
					[0.047],
					[0.042],
					[0.041],
					[0.041]
				],
				"water_Abs600": [
					[0.031],
					[0.03],
					[0.029],
					[0.029]
				],
				"LUDOX_mean": 0.04275,
				"water_mean": 0.02975,
				"net_Abs600": 0.013,
				"reference_OD600": 0.0425,
				"OD600_per_Abs600": 3.269230769,
				"au_raw": [
					[142265,91852,54301,29880,14142,9317,4899,3020,1221,728,256,22],
					[138310,91952,54105,29864,15335,7926,4157,1787,775,303,116,25],
					[139051,91249,43601,47220,2456,5793,3719,1925,904,588,389,23],
					[139746,92102,54862,30209,14718,7984,3536,1490,603,318,115,26]
				],
				"au_mean": [139843,91788.75,51717.25,34293.25,11662.75,7755,4077.75,2055.5,875.75,484.25,219,24],
				"au_std": [1717.832549,374.2132859,5420.334576,8619.299947,6157.13404,1457.277141,606.3350971,668.1249883,261.1122045,208.7013416,131.2681733,1.825741858],
				"uM_fluorescein": [50,25,12.5,6.25,3.125,1.5625,0.78125,0.390625,0.1953125,0.09765625,0.048828125],
				"uM_per_au": [0.000357543817,0.0002723645327,0.0002416988529,0.0001822516093,0.0002679470965,0.0002014829142,0.0001915884986,0.00019003892,0.000223023123,0.0002016649458,0.0002229594749],
				"mean_uM_per_au": 0.0002331490011,
				"experiment_Abs600": [
					[0.827,0.815,0.487,0.816,0.821,0.72,0.852,0.89,0.461],
					[0.84,0.81,0.486,0.857,0.836,0.744,0.858,0.87,0.394],
					[0.847,0.816,0.462,0.841,0.841,0.753,0.823,0.878,0.357],
					[0.864,0.816,0.467,0.851,0.813,0.708,0.829,0.852,0.522],
					[0.794,0.799,0.522,0.808,0.837,0.713,0.841,0.853,0.33],
					[0.772,0.814,0.528,0.827,0.844,0.688,0.824,0.813,0.163],
					[0.789,0.792,0.619,0.827,0.846,0.734,0.807,0.876,0.31],
					[0.793,0.784,0.56,0.8,0.854,0.749,0.862,0.843,0.358]
				],
				"experiment_au": [
					[238,1940,1101,3279,259,2687,557,249,232],
					[237,1933,1098,3258,252,2715,561,235,236],
					[228,1955,1102,3375,261,2723,563,235,235],
					[232,1952,1085,3331,252,2720,592,240,219],
					[2311,2155,1823,3224,254,2490,641,229,245],
					[2315,2198,1896,3314,258,2549,658,237,242],
					[2334,2148,1818,3325,257,2533,650,239,236],
					[2362,2059,1899,3297,258,2524,647,234,237]
				],
				"experiment_uM_per_OD": [
					[-0.01389768594,-0.0136913581,-0.01470812901,-0.01374187837],
					[0.2906060052,0.3050618424,0.2970638378,0.2987379523],
					[0.2261287313,0.2273915923,0.2277959521,0.227373129],
					[0.2648834044,0.2630844839,0.2676945469,0.2588220104],
					[0.3071228633,0.3076522632,0.3581056775,0.3389789055],
					[0.4992972546,0.5094362295,0.3414059455,0.4450841861],
					[0.414401886,0.3806027693,0.4077847573,0.3944469406],
					[0.4131826611,0.4104128048,0.41193017,0.4305531536],
					[-0.01113006685,-0.01176174395,-0.01044224451,-0.01229955729],
					[-0.01146877607,-0.01078423282,-0.0108770457,-0.01058599325],
					[0.4084589868,0.390472436,0.3838274639,0.4266874825],
					[0.3806920597,0.4170014651,0.3690695641,0.3549969241],
					[0.0287172565,0.02892338993,0.03117475636,0.03479926551],
					[0.04059380581,0.04429510835,0.04466228646,0.03982465195],
					[-0.01103556175,-0.01321259308,-0.01302650022,-0.01299348948],
					[-0.01441427093,-0.0144262819,-0.01256852909,-0.01401570035]
				],
				"experiment_net_au": [
					[-100.75,-101.75,-110.75,-106.75],
					[1972.25,1976.25,1995.25,2023.25],
					[1601.25,1594.25,1616.25,1613.25],
					[1816.25,1859.25,1809.25,1720.25],
					[762.25,759.25,763.25,746.25],
					[1484.25,1557.25,1479.25,1560.25],
					[2940.25,2919.25,3036.25,2992.25],
					[2885.25,2975.25,2986.25,2958.25],
					[-79.75,-86.75,-77.75,-86.75],
					[-84.75,-80.75,-81.75,-80.75],
					[2348.25,2376.25,2384.25,2381.25],
					[2151.25,2210.25,2194.25,2185.25],
					[218.25,222.25,224.25,253.25],
					[302.25,319.25,311.25,308.25],
					[-89.75,-103.75,-103.75,-98.75],
					[-109.75,-101.75,-99.75,-104.75]
				],
				"experiment_net_Abs600": [
					[0.517,0.53,0.537,0.554],
					[0.484,0.462,0.479,0.483],
					[0.505,0.5,0.506,0.506],
					[0.489,0.504,0.482,0.474],
					[0.177,0.176,0.152,0.157],
					[0.212,0.218,0.309,0.25],
					[0.506,0.547,0.531,0.541],
					[0.498,0.517,0.517,0.49],
					[0.511,0.526,0.531,0.503],
					[0.527,0.534,0.536,0.544],
					[0.41,0.434,0.443,0.398],
					[0.403,0.378,0.424,0.439],
					[0.542,0.548,0.513,0.519],
					[0.531,0.514,0.497,0.552],
					[0.58,0.56,0.568,0.542],
					[0.543,0.503,0.566,0.533]
				],
				"parameters": {
					"fluorescence_unit": "MEFL"
				}
			}
		],
		[
			{
				"LUDOX_Abs600": [
					[0.044],
					[0.042],
					[0.043],
					[0.045]
				],
				"water_Abs600": [
					[0.001],
					[0.001],
					[0.002],
					[0.001]
				],
				"LUDOX_mean": 0.0435,
				"water_mean": 0.00125,
				"net_Abs600": 0.04225,
				"reference_OD600": 0.0425,
				"OD600_per_Abs600": 1.00591716,
				"au_raw": [
					[419000,204000,110000,58800,32000,15300,8050,3790,1830,986,488,52.4],
					[422000,229000,104000,59200,32900,16500,8310,4220,1940,1060,546,47.7],
					[423000,211000,103000,61800,31800,16500,8180,4170,2090,1090,534,52.2],
					[425000,213000,116000,60700,32200,16900,8250,4120,1970,989,508,44.6]
				],
				"au_mean": [422250,214250,108250,60125,32225,16300,8197.5,4075,1957.5,1031.25,519,49.225],
				"au_std": [2500,10563.30125,6020.797289,1384.136313,478.7135539,692.820323,111.7661249,194.336478,106.8877916,51.99599344,26.05123158,3.770389016],
				"uM_fluorescein": [50,25,12.5,6.25,3.125,1.5625,0.78125,0.390625,0.1953125,0.09765625,0.048828125],
				"uM_per_au": [0.0001184132623,0.0001166861144,0.0001154734411,0.000103950104,9.697439876e-05,9.585889571e-05,9.530344617e-05,9.585889571e-05,9.977650064e-05,9.46969697e-05,9.40811657e-05],
				"mean_uM_per_au": 0.0001057885908,
				"experiment_Abs600": [
					[1.39,0.919,1.2,1.361,1.304,0.969,1.47,1.694,0],
					[1.401,0.934,1.188,1.368,1.313,0.981,1.469,1.704,0],
					[1.394,0.941,1.193,1.366,1.312,0.978,1.483,1.692,0],
					[1.395,0.938,1.197,1.372,1.301,0.981,1.467,1.688,0],
					[1.431,1.078,1.18,1.328,1.35,1.027,1.371,1.524,0],
					[1.431,1.089,1.188,1.319,1.162,1.029,1.392,1.542,0],
					[1.437,1.081,1.187,1.322,1.359,1.034,1.383,1.539,0],
					[1.441,1.063,1.189,1.324,1.355,1.051,1.382,1.541,0]
				],
				"experiment_au": [
					[1213.998587,2895.70475,3451.254019,1669.053336,1233.513327,2148.32257,2578.768176,1272.154582,835.3490055],
					[1187.120673,2942.663354,3190.737817,1605.547734,1300.910864,2105.991532,2540.539808,1278.445018,844.6707781],
					[1209.626969,2863.512449,3297.675243,1527.36659,1283.581985,2089.012737,2384.317907,1313.491738,838.488162],
					[1153.949949,2986.736017,3343.505569,1589.372325,1309.897203,2064.749623,2481.715722,1322.188547,835.6337947],
					[1164.762705,3724.278542,3434.658185,1504.900745,1335.05895,2285.813546,2723.448223,1232.614693,843.4709923],
					[1190.893533,3527.300721,3340.809667,1510.292548,1294.620427,2132.147161,2735.130463,1294.620427,842.3707354],
					[1238.649872,3612.747721,3231.384269,1506.698012,1284.735455,2145.626668,2622.801234,1311.69447,839.26826],
[truncated: 502,577 more chars]
