# Supplementary material for: Comparative analysis of three studies measuring fluorescence from engineered bacterial genetic constructs
Source: PLoS One. 2021 Jun 7;16(6):e0252263. doi: 10.1371/journal.pone.0252263 (PMC8183995; doi:10.1371/journal.pone.0252263)
Supplement: S6 File — JSON files containing of all input data sets, plus all results of analysis per Materials and methods above. For flow cytometry data, only the per-sample statistical summary of each sample is included. In both cases, team names are omitted and data reported in an arbitrary order in order to anonymize data sets. (ZIP) [file pone.0252263.s006.zip › data_digests/plate_summary_2016.json]

{
	"MEFL_per_OD": {
		"geomeans": [
			[4.135841706e+12],
			[2.290818142e+14],
			[5.229598391e+14],
			[3.680972478e+14],
			[1.004651667e+13]
		],
		"geostds": [
			[1.912255255],
			[1.592517662],
			[2.885671631],
			[1.812307564],
			[1.656460888]
		],
		"counts": [
			[19],
			[21],
			[14],
			[21],
			[20]
		],
		"pos_median": 2.545521934e+14
	},
	"data_used": [
		[0],
		[0],
		[0],
		[0],
		[0],
		[0],
		[1],
		[1],
		[0],
		[0],
		[0],
		[0],
		[0],
		[0],
		[0],
		[1],
		[0],
		[0],
		[1],
		[0],
		[0],
		[0],
		[1],
		[1],
		[0],
		[0],
		[1],
		[0],
		[0],
		[1],
		[0],
		[1],
		[0],
		[0],
		[0],
		[0],
		[1],
		[0],
		[0],
		[0],
		[1],
		[1],
		[0],
		[0],
		[1],
		[0],
		[1],
		[1],
		[1],
		[1],
		[0],
		[1],
		[0],
		[1],
		[0],
		[0],
		[0],
		[1],
		[0],
		[0],
		[1],
		[0],
		[0],
		[1],
		[1]
	],
	"description": "Summary of E. coli measurements for plate reader data sets"
}
