# Supplementary material for: Comparative analysis of three studies measuring fluorescence from engineered bacterial genetic constructs
Source: PLoS One. 2021 Jun 7;16(6):e0252263. doi: 10.1371/journal.pone.0252263 (PMC8183995; doi:10.1371/journal.pone.0252263)
Supplement: S6 File — JSON files containing of all input data sets, plus all results of analysis per Materials and methods above. For flow cytometry data, only the per-sample statistical summary of each sample is included. In both cases, team names are omitted and data reported in an arbitrary order in order to anonymize data sets. (ZIP) [file pone.0252263.s006.zip › data_digests/plate_summary_2017.json]

{
	"MEFL_per_OD": {
		"geomeans": [
			[3.40204149e+11],
			[1.219357768e+13],
			[2.699202817e+13],
			[1.633006525e+13],
			[6.109260155e+11],
			[1.24542465e+13],
			[3.02897675e+12],
			[4.306103772e+11]
		],
		"geostds": [
			[2.362565456],
			[1.66691741],
			[2.68347928],
			[1.637027582],
			[1.876774118],
			[1.783904775],
			[1.668139668],
			[2.329258992]
		],
		"counts": [
			[59],
			[66],
			[48],
			[66],
			[60],
			[63],
			[65],
			[60]
		],
		"pos_median": 1.334879547e+13
	},
	"data_used": [
		[0],
		[1],
		[0],
		[0],
		[0],
		[1],
		[1],
		[1],
		[1],
		[1],
		[1],
		[1],
		[1],
		[1],
		[1],
		[1],
		[0],
		[0],
		[1],
		[1],
		[0],
		[1],
		[1],
		[0],
		[1],
		[1],
		[0],
		[1],
		[1],
		[1],
		[1],
		[1],
		[1],
		[0],
		[1],
		[0],
		[0],
		[0],
		[1],
		[0],
		[1],
		[0],
		[0],
		[0],
		[0],
		[0],
		[0],
		[1],
		[1],
		[0],
		[0],
		[1],
		[0],
		[0],
		[0],
		[0],
		[0],
		[0],
		[0],
		[0],
		[0],
		[0],
		[0],
		[0],
		[1],
		[1],
		[0],
		[1],
		[0],
		[1],
		[1],
		[0],
		[0],
		[0],
		[0],
		[1],
		[0],
		[0],
		[1],
		[0],
		[1],
		[0],
		[0],
		[0],
		[0],
		[1],
		[1],
		[0],
		[0],
		[0],
		[0],
		[0],
		[1],
		[0],
		[0],
		[0],
		[0],
		[1],
		[1],
		[1],
		[1],
		[1],
		[1],
		[0],
		[0],
		[0],
		[0],
		[0],
		[1],
		[0],
		[1],
		[0],
		[1],
		[0],
		[1],
		[0],
		[0],
		[0],
		[0],
		[0],
		[1],
		[1],
		[1],
		[0],
		[1],
		[0],
		[1],
		[0],
		[1],
		[0],
		[0],
		[0],
		[0],
		[0],
		[1],
		[0],
		[0],
		[1],
		[0],
		[0],
		[1],
		[1],
		[0],
		[0],
		[0],
		[1],
		[0],
		[0],
		[1],
		[0],
		[0],
		[0],
		[0],
		[1],
		[1],
		[0],
		[0],
		[0],
		[0],
		[1],
		[1],
		[0],
		[1],
		[0],
		[0],
		[0],
		[0],
		[0],
		[0],
		[0],
		[0],
		[0],
		[0],
		[1],
		[0],
		[1],
		[0],
		[0],
		[0],
		[0],
		[0],
		[0],
		[1],
		[0],
		[0],
		[0],
		[1],
		[0]
	],
	"description": "Summary of E. coli measurements for plate reader data sets"
}
