# Supplementary material for: Comparative analysis of three studies measuring fluorescence from engineered bacterial genetic constructs
Source: PLoS One. 2021 Jun 7;16(6):e0252263. doi: 10.1371/journal.pone.0252263 (PMC8183995; doi:10.1371/journal.pone.0252263)
Supplement: S6 File — JSON files containing of all input data sets, plus all results of analysis per Materials and methods above. For flow cytometry data, only the per-sample statistical summary of each sample is included. In both cases, team names are omitted and data reported in an arbitrary order in order to anonymize data sets. (ZIP) [file pone.0252263.s006.zip › data_digests/plate_data_sets_2016.json]

{
	"plate_reader_data_for_each_team": [
		[
			{
				"LUDOX_Abs600": [
					[0.045],
					[0.045],
					[0.045],
					[0.045]
				],
				"water_Abs600": [
					[0.037],
					[0.037],
					[0.037],
					[0.037]
				],
				"LUDOX_mean": 0.045,
				"water_mean": 0.037,
				"net_Abs600": 0.008,
				"reference_OD600": 0.01475,
				"OD600_per_Abs600": 1.84375,
				"au_raw": [
					[33023,24444,14334,8623,3108,1901,858,414,253,99,64,28],
					[47229,16504,13329,6637,3506,1737,840,422,220,124,73,13],
					[37590,27747,16189,8336,4372,2275,1128,546,281,161,100,20],
					[37928,26927,15740,8792,4435,2250,1165,595,293,185,103,33]
				],
				"au_mean": [38942.5,23905.5,14898,8097,3855.25,2040.75,997.75,494.25,261.75,142.25,85,23.5],
				"au_std": [5960.006404,5130.262144,1310.915965,991.3663971,654.0893797,264.8601832,172.5811403,90.3488609,32.48974197,38.2219396,19.4422221,8.812869378],
				"experiment_Abs600_initial": [
					[0.05,0.045,0.046,0.048,0.047,0.047],
					[0.073,0.046,0.048,0.045,0.047,0.043]
				],
				"experiment_Abs600": [
					[0.525,0.504,0.051,0.54,0.49,0.043],
					[0.496,0.451,0.102,0.549,0.548,0.051]
				],
				"experiment_au": [
					[7076,5218,1840,911,892,942],
					[6865,4209,4124,939,1072,897]
				],
				"experiment_net_au": [
					[6268.571429,4410.571429,1032.571429,103.5714286,84.57142857],
					[6057.571429,3401.571429,3316.571429,131.5714286,264.5714286]
				],
				"experiment_net_Abs600_initial": [
					[0.009877232143,0.0006584821429,0.002502232143,0.006189732143,0.004345982143],
					[0.05228348214,0.002502232143,0.006189732143,0.0006584821429,0.004345982143]
				],
				"experiment_net_Abs600": [
					[0.8856584821,0.8469397321,0.01172098214,0.9133147321,0.8211272321],
					[0.8321897321,0.7492209821,0.1057522321,0.9299084821,0.9280647321]
				],
				"parameters": {
					"fluorescence_unit": "MEFL"
				}
			}
		],
		[
			{
				"LUDOX_Abs600": [
					[0.09899999946],
					[0.09690000117],
					[0.09690000117],
					[0.1026000008]
				],
				"water_Abs600": [
					[0.0903000012],
					[0.1553999931],
					[0.1879000068],
					[0.2269999981]
				],
				"LUDOX_mean": 0.09885000065,
				"water_mean": 0.1651499998,
				"net_Abs600": -0.06629999913,
				"reference_OD600": 0.01475,
				"OD600_per_Abs600": -0.2224736077,
				"au_raw": [
					[35990,15857,8863,4887,2627,1464,709,386,240,150,105,65],
					[38319,15190,8407,4289,2094,1203,668,339,217,143,109,62],
					[41200,15748,8759,4464,2476,1165,567,336,207,141,106,61],
					[41472,23408,12671,6544,3356,1681,872,452,255,154,106,60]
				],
				"au_mean": [39245.25,17550.75,9675,5046,2638.25,1378.25,704,378.25,229.75,147,106.5,62],
				"au_std": [2597.053122,3915.746619,2006.841631,1029.73427,528.4646787,241.6600574,126.9041633,54.23636541,21.77728174,6.055300708,1.732050808,2.160246899],
				"experiment_Abs600_initial": [
					[38776,39034,38125,40208,39192,38224],
					[37449,36651,38710,40292,38893,40199]
				],
				"experiment_Abs600": [
					[34842,43750,39348,33573,29743,38743],
					[36569,36844,40406,31614,36237,37238]
				],
				"experiment_au": [
					[34842,43750,39348,33573,29743,38743],
					[36569,36844,40406,31614,36237,37238]
				],
				"experiment_net_au": [
					[34842,43750,39348,33573,29743],
					[36569,36844,40406,31614,36237]
				],
				"experiment_net_Abs600_initial": [
					[446.5045307,389.1063399,591.3348494,127.9223244,353.9555099],
					[741.7270082,919.2609472,461.1877888,109.2345414,420.4751186]
				],
				"experiment_net_Abs600": [
					[1321.715704,-660.0791942,319.2496271,1604.034712,2456.108629],
					[937.503783,876.3235409,83.87255012,2039.860509,1011.365021]
				],
				"parameters": {
					"fluorescence_unit": "MEFL"
				}
			}
		],
		[
			{
				"LUDOX_Abs600": [
					[0.1007491776],
					[0.1043151589],
					[0.1001141387],
					[0.1024245024]
				],
				"water_Abs600": [
					[0.09250854008],
					[0.0953613684],
					[0.09272817682],
					[0.09281423692]
				],
				"LUDOX_mean": 0.1019007444,
				"water_mean": 0.09335308056,
				"net_Abs600": 0.008547663851,
				"reference_OD600": 0.01475,
				"OD600_per_Abs600": 1.725617696,
				"au_raw": [
					[2595844,1451101,1270239,170495,70072,41352,8136,23098,8832,6294,6142,5072],
					[2371065,1477459,818515,435414,232718,114623,64382,37703,23820,16246,14995,14957],
					[2464269,1595610,849801,432682,213039,112194,56582,31288,18828,13223,10880,9556],
					[2412861,1572813,875714,448425,227185,110126,59661,35526,22844,17658,14379,12233]
				],
				"au_mean": [2461009.75,1524245.75,953567.25,371754,185753.5,94573.75,47190.25,31903.75,18581,13355.25,11599,10454.5],
				"au_std": [97637.52329,70688.96278,212405.7992,134348.3583,77564.90058,35528.73386,26233.02807,6446.507498,6848.948824,5057.958572,4064.358334,4211.657512],
				"experiment_Abs600_initial": [
					[0.6851401166,0.7074955738,0.6569306284,0.747155384,0.6896698043,0.09269366733],
					[0.6698581233,0.7374722989,0.6431675965,0.8385822206,0.6896698043,0.09498640795]
				],
				"experiment_Abs600": [
					[0.5814577259,0.6324801702,0.4346169686,0.7395140955,0.6580093897,0.09204864133],
					[0.6107585708,0.812640032,0.6130578751,0.5436868963,0.6580093897,0.09498640795]
				],
				"experiment_au": [
					[31830,673163,2153470,1233108,49978,15293],
					[32120,782185,3703129,860117,49978,16298]
				],
				"experiment_net_au": [
					[15335.07143,656668.0714,2136975.071,1216613.071,33483.07143],
					[15625.07143,765690.0714,3686634.071,843622.0714,33483.07143]
				],
				"experiment_net_Abs600_initial": [
					[1.020520126,1.059097099,0.9718413345,1.127534769,1.028336636],
					[0.9941492484,1.110825466,0.948091603,1.285302536,1.028336636]
				],
				"experiment_net_Abs600": [
					[0.8416039584,0.9296491911,0.588212949,1.114348827,0.9737028641],
					[0.8921660148,1.240536237,0.8961337349,0.7764259463,0.9737028641]
				],
				"parameters": {
					"fluorescence_unit": "MEFL"
				}
			}
		],
		[
			{
				"LUDOX_Abs600": [
					[0.0476],
					[0.0392999],
					[0.0439],
					[0.0410999]
				],
				"water_Abs600": [
					[0.0335999],
					[0.0344],
					[0.0342],
					[0.0355999]
				],
				"LUDOX_mean": 0.04297495,
				"water_mean": 0.03444995,
				"net_Abs600": 0.008525,
				"reference_OD600": 0.01475,
				"OD600_per_Abs600": 1.730205279,
				"au_raw": [
					[18496,12184,7107,3522,1806,960,517,265,146,80,51,7],
					[18103,13312,7269,3665,1919,952,512,9,253,137,86,6],
					[18410,12840,6683,3387,1709,834,438,220,128,71,47,7],
					[18167,11895,6750,3523,1858,904,441,232,133,81,55,5]
				],
				"au_mean": [18294,12557.75,6952.25,3524.25,1823,912.5,477,181.5,165,92.25,59.75,6.25],
				"au_std": [188.7414457,639.6573953,281.4715794,113.5117468,88.93068462,57.882064,43.36665386,116.5632875,59.1551632,30.17034968,17.80215343,0.9574271078],
				"experiment_Abs600_initial": [
					[0.2181999981,0.2178999931,0.2043000013,0.180399999,0.209800005,0.1882999986],
					[0.2547000051,0.2509999871,0.2046999931,0.1865999997,0.2585000098,0.2466000021]
				],
				"experiment_Abs600": [
					[0.2533000112,0.3271000087,0.2563000023,0.1685000062,0.3438000083,0.2329999954],
					[0.2881000042,0.2456,0.1798000038,0.2329999954,0.356400013,0.243900001]
				],
				"experiment_au": [
					[104,990,1111,1435,132,101],
					[103,810,966,1425,128,98]
				],
				"experiment_net_au": [
					[-6.857142857,879.1428571,1000.142857,1324.142857,21.14285714],
					[-7.857142857,699.1428571,855.1428571,1314.142857,17.14285714]
				],
				"experiment_net_Abs600_initial": [
					[-0.03187285475,-0.03239192512,-0.05592270272,-0.09727461275,-0.04640656729],
					[0.03127964988,0.02487785933,-0.05523063467,-0.08654733891,0.03785443811]
				],
				"experiment_net_Abs600": [
					[0.02885737305,0.1565465184,0.03404797363,-0.1178640432,0.1854409458],
					[0.0890685047,0.01553477314,-0.09831272771,-0.006265821451,0.2072415404]
				],
				"parameters": {
					"fluorescence_unit": "MEFL"
				}
			}
		],
		[
			{
				"LUDOX_Abs600": [
					[1.237],
					[1.639],
					[1.735],
					[1.291]
				],
				"water_Abs600": [
					[0.04],
					[0.04],
					[0.039],
					[0.04]
				],
				"LUDOX_mean": 1.4755,
				"water_mean": 0.03975,
				"net_Abs600": 1.43575,
				"reference_OD600": 0.01475,
				"OD600_per_Abs600": 0.01027337628,
				"au_raw": [
					[31271,16000,8920,4585,2512,1322,674,337,195,104,59,10],
					[30622,15808,8920,4947,2255,1304,701,373,201,106,60,12],
					[29499,15961,8848,4799,2512,1280,682,378,193,107,60,7],
					[25887,15541,8385,4625,2408,1245,663,353,191,107,57,13]
				],
				"au_mean": [29319.75,15827.5,8768.25,4739,2421.75,1287.75,680,360.25,195,106.6666667,59,10.5],
				"au_std": [2402.716154,208.1994236,257.7445441,166.9091569,121.4972565,33.290389,16.02081979,18.89223827,4.320493799,0.5773502692,1.414213562,2.645751311],
				"experiment_Abs600_initial": [
					[0.059,0.06,0.057,0.06,0.062,0.04],
					[0.06,0.058,0.057,0.061,0.06,0.04]
				],
				"experiment_Abs600": [
					[0.308,0.219,0.105,0.284,0.33,0.039],
					[0.291,0.21,0.103,0.302,0.315,0.04]
				],
				"experiment_au": [
					[9298,73982,40539,61931,11110,3771],
					[8628,75487,39279,68385,10534,3555]
				],
				"experiment_net_au": [
					[5696.714286,70380.71429,36937.71429,58329.71429,7508.714286],
					[5026.714286,71885.71429,35677.71429,64783.71429,6932.714286]
				],
				"experiment_net_Abs600_initial": [
					[0.0001929927116,0.0002032660879,0.0001724459591,0.0002032660879,0.0002238128405],
					[0.0002032660879,0.0001827193353,0.0001724459591,0.0002135394642,0.0002032660879]
				],
				"experiment_net_Abs600": [
					[0.002751063406,0.001836732917,0.0006655680207,0.002504502376,0.002977077685],
					[0.00257641601,0.001744272531,0.0006450212681,0.002689423149,0.00282297704]
				],
				"parameters": {
					"fluorescence_unit": "MEFL"
				}
			}
		],
		[
			{
				"LUDOX_Abs600": [
					[0.047],
					[0.048],
					[0.049],
					[0.047]
				],
				"water_Abs600": [
					[0.034],
					[0.034],
					[0.033],
					[0.035]
				],
				"LUDOX_mean": 0.04775,
				"water_mean": 0.034,
				"net_Abs600": 0.01375,
				"reference_OD600": 0.01475,
				"OD600_per_Abs600": 1.072727273,
				"au_raw": [
					[1129.436,750.988,474.631,321.784,173.111,167.294,202.107,169.277,115.095,124.513,127.506,57.633],
					[1175.582,751.963,448.075,236.904,223.002,109.188,118.245,172.401,105.349,133.927,129.555,132.642],
					[1144.542,673.352,418.114,288.014,141.2,165.928,86.943,85.86,84.666,161.628,60.63,137.975],
					[1030.121,661.528,407.122,241.971,167.096,158.46,68.743,91.007,99.248,152.423,51.397,75.367]
				],
				"au_mean": [1119.92025,709.45775,436.9855,272.16825,176.10225,150.2175,119.0095,129.63625,101.0895,143.12275,92.272,100.90425],
				"au_std": [62.8726644,48.75908141,30.48564047,40.2833782,34.19460835,27.62719276,59.05014934,47.6402908,12.74650076,16.92949636,42.0453669,40.43957424],
				"experiment_Abs600_initial": [
					[0.0543,0.0527,0.0547,0.0534,0.0531,0.0449],
					[0.0538,0.0521,0.0538,0.0533,0.0544,0.0443]
				],
				"experiment_Abs600": [
					[0.4664,0.4503,0.4319,0.4636,0.4705,0.045],
					[0.4761,0.448,0.4143,0.4648,0.4713,0.0458]
				],
				"experiment_au": [
					[819.685,2575.245,9421.237,3421.714,915.855,694.628],
					[880.858,2559.045,6763.927,3445.29,874.009,658.637]
				],
				"experiment_net_au": [
					[115.1330714,1870.693071,8716.685071,2717.162071,211.3030714],
					[176.3060714,1854.493071,6059.375071,2740.738071,169.4570714]
				],
				"experiment_net_Abs600_initial": [
					[0.01006831169,0.008351948052,0.0104974026,0.009102857143,0.008781038961],
					[0.009531948052,0.007708311688,0.009531948052,0.008995584416,0.01017558442]
				],
				"experiment_net_Abs600": [
					[0.4521392208,0.4348683117,0.4151301299,0.4491355844,0.4565374026],
					[0.4625446753,0.432401039,0.3962501299,0.4504228571,0.4573955844]
				],
				"parameters": {
					"fluorescence_unit": "MEFL"
				}
			}
		],
		[
			{
				"LUDOX_Abs600": [
					[0.078],
					[0.078],
					[0.079],
					[0.072]
				],
				"water_Abs600": [
					[0.066],
					[0.068],
					[0.074],
					[0.072]
				],
				"LUDOX_mean": 0.07675,
				"water_mean": 0.07,
				"net_Abs600": 0.00675,
				"reference_OD600": 0.01475,
				"OD600_per_Abs600": 2.185185185,
				"au_raw": [
					[136662,85164,48690,26451,13254,6395,3311,1908,1143,650,461,243],
					[132780,88588,47535,24319,12095,5892,3049,1771,1080,676,511,273],
					[135845,85028,45710,23658,12379,6105,3289,1912,1122,734,542,220],
					[135196,88392,47037,24271,12229,5890,3107,1774,995,638,433,253]
				],
				"au_mean": [135120.75,86793,47243,24674.75,12489.25,6070.5,3189,1841.25,1085,674.5,486.75,247.25],
				"au_std": [1671.801698,1961.945633,1234.449675,1221.804233,522.8641474,238.6999511,130.6496588,79.41190087,65.46754921,42.72001873,48.96512364,22.03595547],
				"experiment_Abs600_initial": [
					[0.034,0.029,0.035,0.035,0.036,0.03],
					[0.029,0.036,0.033,0.036,0.033,0.029]
				],
				"experiment_Abs600": [
					[0.298,0.332,0.041,0.332,0.302,0.025],
					[0.357,0.288,0.04,0.346,0.27,0.026]
				],
				"experiment_au": [
					[3061,9316,5175,13168,3120,2598],
					[3062,9149,5848,13120,3058,2491]
				],
				"experiment_net_au": [
					[452,6707,2566,10559,511],
					[453,6540,3239,10511,449]
				],
				"experiment_net_Abs600_initial": [
					[0.01264285714,0.001716931217,0.01482804233,0.01482804233,0.01701322751],
					[0.001716931217,0.01701322751,0.01045767196,0.01701322751,0.01045767196]
				],
				"experiment_net_Abs600": [
					[0.589531746,0.6638280423,0.02793915344,0.6638280423,0.5982724868],
					[0.718457672,0.5676798942,0.02575396825,0.6944206349,0.5283465608]
				],
				"parameters": {
					"fluorescence_unit": "MEFL"
				}
			}
		],
		[
			{
				"LUDOX_Abs600": [
					[0.043],
					[0.044],
					[0.044],
					[0.052]
				],
				"water_Abs600": [
					[0.038],
					[0.039],
					[0.038],
					[0.038]
				],
				"LUDOX_mean": 0.04575,
				"water_mean": 0.03825,
				"net_Abs600": 0.0075,
				"reference_OD600": 0.01475,
				"OD600_per_Abs600": 1.966666667,
				"au_raw": [
					[107953,65548,37236,22030,12599,8473,6363,5077,4567,4094,4009,3664],
					[114086,64927,38615,22059,13349,8677,6300,5070,4052,3985,3648,3617],
					[114291,64553,38070,22212,13137,8953,6204,5018,4232,4180,3901,3423],
					[114479,65083,37514,21809,13023,8592,6552,4970,4232,3892,3878,3658]
				],
				"au_mean": [112702.25,65027.75,37858.75,22027.5,13027,8673.75,6354.75,5033.75,4270.75,4037.75,3859,3590.5],
				"au_std": [3170.231682,412.0075849,611.8852697,166.1134151,315.6918329,204.1035277,146.8545198,49.98916549,214.9563909,125.7308634,151.8178733,113.6031103],
				"experiment_Abs600_initial": [
					[0.043,0.043,0.043,0.043,0.046,0.041],
					[0.044,0.044,0.045,0.042,0.046,0.042]
				],
				"experiment_Abs600": [
					[0.622,0.54,0.462,0.563,0.624,0.041],
					[0.611,0.555,0.523,0.589,0.6,0.041]
				],
				"experiment_au": [
					[86157,106448,97713,113667,82721,81493],
					[85481,98838,107550,108771,83300,81522]
				],
				"experiment_net_au": [
					[4690.5,24981.5,16246.5,32200.5,1254.5],
					[4014.5,17371.5,26083.5,27304.5,1833.5]
				],
				"experiment_net_Abs600_initial": [
					[0.003792857143,0.003792857143,0.003792857143,0.003792857143,0.009692857143],
					[0.00575952381,0.00575952381,0.007726190476,0.001826190476,0.009692857143]
				],
				"experiment_net_Abs600": [
					[1.142492857,0.9812261905,0.8278261905,1.026459524,1.14642619],
					[1.120859524,1.01072619,0.9477928571,1.077592857,1.09922619]
				],
				"parameters": {
					"fluorescence_unit": "MEFL"
				}
			}
		],
		[
			{
				"LUDOX_Abs600": [
					[0.070933],
					[0.069],
					[0.0705],
					[0.068767]
				],
				"water_Abs600": [
					[0.067233],
					[0.065253],
					[0.06138],
					[0.06552]
				],
				"LUDOX_mean": 0.0698,
				"water_mean": 0.0648465,
				"net_Abs600": 0.0049535,
				"reference_OD600": 0.01475,
				"OD600_per_Abs600": 2.977692541,
				"au_raw": [
					[260000,260000,183624,114453.6667,58821.33333,32184.33333,22816.33333,17664.33333,14883.33333,13151.66667,12638.66667,10765.66667],
					[260000,260000,186750,105070.3333,58185.33333,35479.66667,24437,18881,15001.33333,11424,11614.33333,10689],
					[260000,260000,193186,167045,24851,29597,17643.66667,15446.66667,13801.66667,12697.66667,13470.33333,10715],
					[260000,260000,187655.6667,109446.3333,63825,37659,24668.33333,18040.33333,15053.66667,13416.33333,12319.66667,10575.66667]
				],
				"au_mean": [260000,260000,187803.9167,124003.8333,51420.66667,33730,22391.33333,17508.08333,14685,12672.41667,12510.75,10686.33333],
				"au_std": [0,0,3982.095041,28949.06988,17891.76025,3557.581055,3270.598563,1465.383109,593.1823154,883.6051731,769.683599,80.35292523],
				"experiment_Abs600_initial": [
					[0.079067,0.082033,0.083067,0.077833,0.080367,0.069],
					[0.0764,0.078767,0.086067,0.079133,0.075167,0.068567]
				],
				"experiment_Abs600": [
					[0.4048666667,0.3365,0.09986666667,0.2989333333,0.3625,0.06803333333],
					[0.3620666667,0.3147,0.1004,0.2676666667,0.3166,0.0676]
				],
				"experiment_au": [
					[12344,42381.66667,30462.66667,68598,12967,11463.66667],
					[12937.33333,41870.33333,30632,57302,12587.33333,11520.66667]
				],
				"experiment_net_au": [
					[892.3095238,30929.97619,19010.97619,57146.30952,1515.309524],
					[1485.642857,30418.64286,19180.30952,45850.30952,1135.642857]
				],
				"experiment_net_Abs600_initial": [
					[0.02694896826,0.03578080434,0.03885973842,0.02327449567,0.03081996856],
					[0.01900746226,0.0260556605,0.04779281605,0.02714549597,0.01533596735]
				],
				"experiment_net_Abs600": [
					[0.9970802054,0.7935052921,0.08888398054,0.681643309,0.8709252981],
					[0.8696349647,0.7285915947,0.09047208323,0.5885407889,0.7342492105]
				],
				"parameters": {
					"fluorescence_unit": "MEFL"
				}
			}
		],
		[
			{
				"LUDOX_Abs600": [
					[0.028],
					[0.028],
					[0.029],
					[0.041]
				],
				"water_Abs600": [
					[0.022],
					[0.023],
					[0.023],
					[0.029]
				],
				"LUDOX_mean": 0.0315,
				"water_mean": 0.02425,
				"net_Abs600": 0.00725,
				"reference_OD600": 0.01475,
				"OD600_per_Abs600": 2.034482759,
				"au_raw": [
					[190035,123482,72754,40597,20004,11722,3249,4149,3250,1625,3971,149],
					[186463,126797,76366,77863,27749,6823,3918,2471,1015,1160,2759,153],
					[208954,129892,70686,42580,37990,3898,4963,2980,2385,1395,2807,149],
					[194913,124116,72915,43254,22286,13486,7027,5938,2951,2392,4423,145]
				],
				"au_mean": [195091.25,126071.75,73180.25,51073.5,27007.25,8982.25,4789.25,3884.5,2400.25,1643,3490,149],
				"au_std": [9869.48112,2924.155761,2353.885635,17895.23666,8010.549352,4408.399284,1650.167744,1538.71429,990.715356,534.2028329,837.1977066,3.265986324],
				"experiment_Abs600_initial": [
					[0.063,0.072,0.079,0.076,0.073,0.026],
					[0.069,0.054,0.12,0.072,0.066,0.032]
				],
				"experiment_Abs600": [
					[0.663,0.582,0.45,"_NaN_",0.688,0.031],
					[0.669,0.505,0.089,0.82,0.664,0.037]
				],
				"experiment_au": [
					[5403,59538,208560,"_NaN_",7203,2504],
					[5383,53036,66602,129680,7417,2389]
				],
				"experiment_net_au": [
					[2949.428571,57084.42857,206106.4286,"_NaN_",4749.428571],
					[2929.428571,50582.42857,64148.42857,127226.4286,4963.428571]
				],
				"experiment_net_Abs600_initial": [
					[0.06626600985,0.08457635468,0.09881773399,0.09271428571,0.08661083744],
					[0.0784729064,0.04795566502,0.1822315271,0.08457635468,0.07236945813]
				],
				"experiment_net_Abs600": [
					[1.286955665,1.122162562,0.8536108374,"_NaN_",1.337817734],
					[1.299162562,0.9655073892,0.1191625616,1.606369458,1.288990148]
				],
				"parameters": {
					"fluorescence_unit": "MEFL"
				}
			}
		],
		[
			{
				"LUDOX_Abs600": [
					[0.05689999834],
					[0.0465000011],
					[0.09920000285],
					[0.06580000371]
				],
				"water_Abs600": [
					[0.04360000044],
					[0.03889999911],
					[0.04030000046],
					[0.0449000001]
				],
				"LUDOX_mean": 0.0671000015,
				"water_mean": 0.04192500003,
				"net_Abs600": 0.02517500147,
				"reference_OD600": 0.01475,
				"OD600_per_Abs600": 0.5858986748,
				"au_raw": [
					[0.3910000026,0.1963,0.1280000061,0.08479999751,0.06570000201,0.05460000038,0.04890000075,0.0458999984,0.04600000009,0.04470000044,0.04289999977,0.04219999909],
					[0.4314999878,0.2001000047,0.1274999976,0.09059999883,0.06570000201,0.05350000039,0.04850000143,0.04630000144,0.0458999984,0.04289999977,0.04349999875,0.04050000012],
					[0.4365999997,0.1879000068,0.1303000003,0.09080000222,0.06899999827,0.05330000073,0.05350000039,0.04619999975,0.04560000077,0.04430000111,0.04399999976,0.04120000079],
					[0.4350999892,0.2138999999,0.131099999,0.08780000359,0.06530000269,0.05490000173,0.04870000109,0.04549999908,0.0438000001,0.04340000078,0.0449000001,0.04120000079]
				],
				"au_mean": [0.4235499948,0.1995500028,0.1292250007,0.08850000054,0.06642500125,0.05407500081,0.04990000091,0.04597499967,0.04532499984,0.04382500052,0.04382499959,0.0412750002],
				"au_std": [0.02180526983,0.01083989304,0.001746185372,0.002821348301,0.001726989596,0.000793200624,0.002405548771,0.0003593985453,0.001030776146,0.000822091152,0.000846069612,0.0006994040085],
				"experiment_Abs600_initial": [
					[0.06499999762,"_NaN_","_NaN_","_NaN_",0.06210000068,0.04569999874],
					[0.06310000271,"_NaN_","_NaN_","_NaN_",0.06669999659,0.04639999941]
				],
				"experiment_Abs600": [
					[0.4034000039,"_NaN_","_NaN_","_NaN_",0.3562000096,0.05429999903],
					[0.3991999924,"_NaN_","_NaN_","_NaN_",0.3912999928,0.05079999939]
				],
				"experiment_au": [
					[0.4855000079,"_NaN_","_NaN_","_NaN_",0.4510999918,0.07339999825],
					[0.4842999876,"_NaN_","_NaN_","_NaN_",0.5062999725,0.070600003]
				],
				"experiment_net_au": [
					[0.4163071508,-0.06919285708,-0.06919285708,-0.06919285708,0.3819071347],
					[0.4151071305,-0.06919285708,-0.06919285708,-0.06919285708,0.4371071155]
				],
				"experiment_net_Abs600_initial": [
					[0.008604339329,-0.02947907313,-0.02947907313,-0.02947907313,0.006905234967],
					[0.00749113483,-0.02947907313,-0.02947907313,-0.02947907313,0.009600366476]
				],
				"experiment_net_Abs600": [
					[0.2068724546,-0.02947907313,-0.02947907313,-0.02947907313,0.1792180404],
					[0.2044116734,-0.02947907313,-0.02947907313,-0.02947907313,0.1997830741]
				],
				"parameters": {
					"fluorescence_unit": "MEFL"
				}
			}
		],
		[
			{
				"LUDOX_Abs600": [
					[0.04259999841],
					[0.04309999943],
					[0.04329999909],
					[0.04410000145]
				],
				"water_Abs600": [
					[0.03420000151],
					[0.0346999988],
					[0.03460000083],
					[0.03539999947]
				],
				"LUDOX_mean": 0.0432749996,
				"water_mean": 0.03472500015,
				"net_Abs600": 0.008549999446,
				"reference_OD600": 0.01475,
				"OD600_per_Abs600": 1.725146311,
				"au_raw": [
					[55344,35630,22846,13661,7416,3708,1987,837,414,220,115,11],
					[58303,38431,23846,13649,7103,3856,2106,880,434,221,114,11],
					[60132,39260,24865,14015,7413,3839,2235,742,411,213,107,11],
					[59805,39510,24646,14086,7543,3966,2101,926,470,240,124,11]
				],
				"au_mean": [58396,38207.75,24050.75,13852.75,7368.75,3842.25,2107.25,846.25,432.25,223.5,115,11],
				"au_std": [2184.973684,1779.299558,914.8170582,230.2265189,187.2402645,105.7303961,101.3586865,78.42777994,27.15848548,11.56143013,6.976149845,0],
				"experiment_Abs600_initial": [
					[0.06329999864,0.06279999763,0.06260000169,0.05999999866,0.06390000135,0.05600000173],
					[0.06300000101,0.0604000017,0.06499999762,0.06080000103,0.06089999899,0.05590000004]
				],
				"experiment_Abs600": [
					[0.4090999961,0.3623000085,0.3858999908,0.3907999992,0.4117999971,0.05820000172],
					[0.4117999971,0.4049000144,0.390899986,0.4063999951,0.41049999,0.05579999834]
				],
				"experiment_au": [
					[380,365,1030,16612,576,114],
					[380,376,1049,18576,578,112]
				],
				"experiment_net_au": [
					[266.5714286,251.5714286,916.5714286,16498.57143,462.5714286],
					[266.5714286,262.5714286,935.5714286,18462.57143,464.5714286]
				],
				"experiment_net_Abs600_initial": [
					[0.01259356504,0.01173099013,0.01138596788,0.006900582242,0.01362865749],
					[0.01207602524,0.007590646021,0.015526312,0.008280703373,0.008453214498]
				],
				"experiment_net_Abs600": [
					[0.6091491549,0.528412329,0.5691257513,0.5775789828,0.6138070516],
					[0.6138070516,0.601903572,0.5777514747,0.6044912581,0.6115643492]
				],
				"parameters": {
					"fluorescence_unit": "MEFL"
				}
			}
		],
		[
			{
				"LUDOX_Abs600": [
					[0.0785],
					[0.0795],
					[0.0767],
					[0.0788]
				],
				"water_Abs600": [
					[0.069],
					[0.0698],
					[0.0648],
					[0.0651]
				],
				"LUDOX_mean": 0.078375,
				"water_mean": 0.067175,
				"net_Abs600": 0.0112,
				"reference_OD600": 0.01475,
				"OD600_per_Abs600": 1.316964286,
				"au_raw": [
					[39179,24758,15688,8776,4281,2402,1312,764,494,337,255,189],
					[41426,27712,16128,9064,4744,2563,1382,808,497,349,265,198],
					[41338,27653,16814,9116,4974,2600,1375,831,512,349,270,185],
					[39655,27578,16594,9241,4753,2602,1426,810,509,350,266,193]
				],
				"au_mean": [40399.5,26925.25,16306,9049.25,4688,2541.75,1373.75,803.25,503,346.25,264,191.25],
				"au_std": [1151.576456,1445.873525,501.5363064,196.7288743,291.4366712,94.87667434,46.94944089,28.15877602,8.831760866,6.184658438,6.377042157,5.560275773],
				"experiment_Abs600_initial": [
					[0.0951,0.0959,0.0935,0.0962,0.0944,0.0796],
					[0.0944,0.0937,0.0947,0.0943,0.0949,0.0795]
				],
				"experiment_Abs600": [
					[0.5592,0.5623,0.5672,0.5626,0.5779,0.0806],
					[0.5775,0.5563,0.4043,0.5524,0.5534,0.079]
				],
				"experiment_au": [
					[564,7502,33264,13919,721,531],
					[567,6651,29356,12720,710,536]
				],
				"experiment_net_au": [
					[24.21428571,6962.214286,32724.21429,13379.21429,181.2142857],
					[27.21428571,6111.214286,28816.21429,12180.21429,170.2142857]
				],
				"experiment_net_Abs600_initial": [
					[0.01975388025,0.02080044344,0.01766075386,0.02119290464,0.01883813746],
					[0.01883813746,0.01792239466,0.01923059865,0.01870731706,0.01949223945]
				],
				"experiment_net_Abs600": [
					[0.626891352,0.6309467844,0.6373569839,0.6313392456,0.6513547666],
					[0.650831485,0.6230975604,0.424250554,0.6179955649,0.6193037689]
				],
				"parameters": {
					"fluorescence_unit": "MEFL"
				}
			}
		],
		[
			{
				"LUDOX_Abs600": [
					[0.0965],
					[0.0956],
					[0.097],
					[0.0975]
				],
				"water_Abs600": [
					[0.0902],
					[0.0963],
					[0.0907],
					[0.095]
				],
				"LUDOX_mean": 0.09665,
				"water_mean": 0.09305,
				"net_Abs600": 0.0036,
				"reference_OD600": 0.01475,
				"OD600_per_Abs600": 4.097222222,
				"au_raw": [
					[7156,4524,2573,1321,655,330,161,84,46,23,15,8],
					[7797,4525,2553,1329,743,349,179,92,46,27,17,7],
					[8000,4329,2476,1337,719,345,181,94,52,27,17,8],
					[7803,4358,2422,1255,695,350,177,92,51,26,16,7]
				],
				"au_mean": [7689,4434,2506,1310.5,703,343.5,174.5,90.5,48.75,25.75,16.25,7.5],
				"au_std": [367.6365959,105.1697041,69.89039037,37.57215281,37.52332608,9.255628918,9.146948489,4.434711565,3.201562119,1.892969449,0.9574271078,0.5773502692],
				"experiment_Abs600_initial": [
					[0.1099,0.11025,0.112983,0.110417,0.1117,0],
					[0.11005,0.1102833333,0.111833,0.109367,0.1079166667,0]
				],
				"experiment_Abs600": [
					[0.7867166667,0.8033,0.337,0.8223166667,0.8152833333,0],
					[0.784,0.8185,0.3339,0.8178666667,0.7853666667,0]
				],
				"experiment_au": [
					[29.5,478.5,139.8333,904.3333333,49.16666667,0],
					[30.16666667,507.3333333,141.5,113.4407334,47.5,0]
				],
				"experiment_net_au": [
					[29.5,478.5,139.8333,904.3333333,49.16666667],
					[30.16666667,507.3333333,141.5,113.4407334,47.5]
				],
				"experiment_net_Abs600_initial": [
					[0.4502847222,0.45171875,0.4629164583,0.4524029861,0.4576597222],
					[0.4508993056,0.4518553241,0.4582046528,0.4481009028,0.4421585648]
				],
				"experiment_net_Abs600": [
					[3.223353009,3.291298611,1.380763889,3.36921412,3.340396991],
					[3.212222222,3.353576389,1.3680625,3.350981481,3.217821759]
				],
				"parameters": {
					"fluorescence_unit": "MEFL"
				}
			}
		],
		[
			{
				"LUDOX_Abs600": [
					[0.0485],
					[0.0482],
					[0.0579],
					[0.0589]
				],
				"water_Abs600": [
					[0.0387],
					[0.0395],
					[0.0377],
					[0.0384]
				],
				"LUDOX_mean": 0.053375,
				"water_mean": 0.038575,
				"net_Abs600": 0.0148,
				"reference_OD600": 0.01475,
				"OD600_per_Abs600": 0.9966216216,
				"au_raw": [
					["_NaN_","_NaN_",0,0,"_NaN_",40211,20994,14525,7764,6858,4958,4502],
					["_NaN_","_NaN_",0,0,"_NaN_",46944,24730,15296,9009,7835,6234,5512],
					["_NaN_","_NaN_",0,0,"_NaN_",46384,26163,14271,9337,7858,4613,3915],
					["_NaN_","_NaN_",0,0,"_NaN_",45427,24076,12632,8586,5658,4273,2712]
				],
				"au_mean": ["_NaN_","_NaN_","_NaN_","_NaN_","_NaN_",44741.5,23990.75,14181,8674,7052.25,5019.5,4160.25],
				"au_std": ["_NaN_","_NaN_","_NaN_","_NaN_","_NaN_",3084.593598,2179.674192,1120.871982,680.1073445,1039.807154,856.6012297,1169.272815],
				"experiment_Abs600_initial": [
					[0.069,0.0799,0.0814,0.0691,"_NaN_",0.0583],
					[0.0734,0.0781,0.0805,0.0706,"_NaN_",0.0612]
				],
				"experiment_Abs600": [
					[0.7526,0.7721,0.6137,0.7734,"_NaN_",0.0578],
					[0.8037,0.781,0.6069,0.7685,"_NaN_",0.0611]
				],
				"experiment_au": [
					[7720,"_NaN_","_NaN_",44300,"_NaN_",7557],
					[7974,"_NaN_","_NaN_",43799,"_NaN_",7820]
				],
				"experiment_net_au": [
					[-692.7857143,-8412.785714,-8412.785714,35887.21429,-8412.785714],
					[-438.7857143,-8412.785714,-8412.785714,35386.21429,-8412.785714]
				],
				"experiment_net_Abs600_initial": [
					[0.009539092664,0.02040226834,0.02189720077,0.009638754826,-0.05922779923],
					[0.0139242278,0.01860834942,0.02100024131,0.01113368726,-0.05922779923]
				],
				"experiment_net_Abs600": [
					[0.6908296332,0.7102637548,0.55239889,0.7115593629,-0.05922779923],
					[0.7417569981,0.7191336873,0.5456218629,0.706675917,-0.05922779923]
				],
				"parameters": {
					"fluorescence_unit": "MEFL"
				}
			}
		],
		[
			{
				"LUDOX_Abs600": [
					[0.048],
					[0.044],
					[0.043],
					[0.047]
				],
				"water_Abs600": [
					[0.034],
					[0.039],
					[0.034],
					[0.036]
				],
				"LUDOX_mean": 0.0455,
				"water_mean": 0.03575,
				"net_Abs600": 0.00975,
				"reference_OD600": 0.01475,
				"OD600_per_Abs600": 1.512820513,
				"au_raw": [
					[2071,1205,712,345,167,79,37,17,11,6,3,3],
					[2074,1187,842,249,154,88,38,19,9,5,4,0],
					[2043,1235,706,374,163,78,40,22,12,8,6,1],
					[2088,1227,696,366,171,86,40,22,13,7,6,2]
				],
				"au_mean": [2069,1213.5,739,333.5,163.75,82.75,38.75,20,11.25,6.5,4.75,1.5],
				"au_std": [18.85028735,21.74856317,68.98308972,57.64546817,7.274384281,4.991659711,1.5,2.449489743,1.707825128,1.290994449,1.5,1.290994449],
				"experiment_Abs600_initial": [
					[0.05,0.053,0.049,0.052,0.053,0.042],
					[0.054,0.053,0.048,0.05,0.051,0.042]
				],
				"experiment_Abs600": [
					[0.395,0.348,0.063,0.4,0.399,0.04],
					[0.416,0.382,0.091,0.413,0.4,0.042]
				],
				"experiment_au": [
					[12,270,101,573,18,27],
					[13,246,143,594,15,20]
				],
				"experiment_net_au": [
					[-13.07142857,244.9285714,75.92857143,547.9285714,-7.071428571],
					[-12.07142857,220.9285714,117.9285714,568.9285714,-10.07142857]
				],
				"experiment_net_Abs600_initial": [
					[0.01167032967,0.01620879121,0.01015750916,0.0146959707,0.01620879121],
					[0.01772161172,0.01620879121,0.008644688645,0.01167032967,0.01318315018]
				],
				"experiment_net_Abs600": [
					[0.5335934066,0.4624908425,0.03133699634,0.5411575092,0.5396446886],
					[0.5653626374,0.5139267399,0.0736959707,0.5608241758,0.5411575092]
				],
				"parameters": {
					"fluorescence_unit": "MEFL"
				}
			}
		],
		[
			{
				"LUDOX_Abs600": [
					[25],
					[26],
					[25],
					[24]
				],
				"water_Abs600": [
					[8],
					[7],
					[8],
					[7]
				],
				"LUDOX_mean": 25,
				"water_mean": 7.5,
				"net_Abs600": 17.5,
				"reference_OD600": 0.01475,
				"OD600_per_Abs600": 0.0008428571429,
				"au_raw": [
					[44141,29606,19122,11134,6721,3611,1997,1245,863,577,395,7],
					[46085,30410,20260,11978,6709,3634,2065,1273,867,647,399,6],
					[46122,32020,19658,11823,6527,3357,1913,1133,698,478,381,7],
					[47979,32665,19800,11506,6029,3210,1716,1020,601,406,357,8]
				],
				"au_mean": [46081.75,31175.25,19710,11610.25,6496.5,3453,1922.75,1167.75,757.25,527,383,7],
				"au_std": [1567.131004,1411.985688,468.7031754,373.3562865,324.059151,204.9308827,151.2048831,115.5894315,130.5791586,106.3672882,18.97366596,0.8164965809],
				"experiment_Abs600_initial": [
					[0.0706,0.0588,0.0559,0.0567,0.0553,0.0529],
					[0.0573,0.0584,0.0568,0.0581,0.0574,0.0528]
				],
				"experiment_Abs600": [
					[0.2783,0.2665,0.079,0.2724,0.2763,0.0578],
					[0.2809,0.2665,0.1586,0.2753,0.2741,0.0574]
				],
				"experiment_au": [
					[562,3264,2207,4245,604,535],
					[589,3107,6252,4205,604,533]
				],
				"experiment_net_au": [
					[49.92857143,2751.928571,1694.928571,3732.928571,91.92857143],
					[76.92857143,2594.928571,5739.928571,3692.928571,91.92857143]
				],
				"experiment_net_Abs600_initial": [
					[1.332316327e-05,3.37744898e-06,9.331632653e-07,1.60744898e-06,4.274489796e-07],
					[2.113163265e-06,3.040306122e-06,1.691734694e-06,2.78744898e-06,2.19744898e-06]
				],
				"experiment_net_Abs600": [
					[0.0001883845918,0.0001784388776,2.040316327e-05,0.0001834117347,0.0001866988776],
					[0.0001905760204,0.0001784388776,8.749459184e-05,0.0001858560204,0.0001848445918]
				],
				"parameters": {
					"fluorescence_unit": "MEFL"
				}
			}
		],
		[
			{
				"LUDOX_Abs600": [
					[0.03425],
					[0.03375],
					[0.0345],
					[0.03325]
				],
				"water_Abs600": [
					[0.023],
					[0.023],
					[0.0245],
					[0.0235]
				],
				"LUDOX_mean": 0.0339375,
				"water_mean": 0.0235,
				"net_Abs600": 0.0104375,
				"reference_OD600": 0.01475,
				"OD600_per_Abs600": 1.413173653,
				"au_raw": [
					[124.4352735,101.7064877,76.65040632,47.4106,27.24622051,15.02264406,8.106700319,4.652924547,2.842792176,1.997941969,1.54252549,1],
					[122.5462389,110.1576141,62.51641466,45.97184336,34.04986395,32.43415191,16.44884733,9.404577392,5.528159514,3.548242291,2.457259879,1],
					[124.4352735,101.7064877,76.65040632,47.4106,27.24622051,15.02264406,8.106700319,4.652924547,2.842792176,1.997941969,1.54252549,1],
					[125.0334035,103.0232497,37.22917763,45.60827631,24.85436334,39.57037784,16.87671814,8.042720945,4.549321518,2.346756741,2.248833129,1]
				],
				"au_mean": [124.1125473,104.1484598,63.26160123,46.60032992,28.34916708,25.51245447,12.38474153,6.688286858,3.940766346,2.472720742,1.947785997,1],
				"au_std": [1.08160414,4.053907113,18.58998462,0.947319187,3.964197281,12.45802753,4.942943894,2.415100097,1.329316995,0.7356274643,0.4756277148,0],
				"experiment_Abs600_initial": [
					[0.05,0.054,0.06,0.117,0.062,0.04],
					[0.047,0.075,0.066,0.109,0.054,0.04]
				],
				"experiment_Abs600": [
					[0.72,0.87,0.619,0.761,0.733,0.127],
					[0.751,0.838,0.647,0.748,0.731,0.108]
				],
				"experiment_au": [
					[2539982,13845886,40373144,26021333,2833496,2169564],
					[2625480,13189889,40220450,25795984,2738312,2215592]
				],
				"experiment_net_au": [
					[357049.5714,11662953.57,38190211.57,23838400.57,650563.5714],
					[442547.5714,11006956.57,38037517.57,23613051.57,555379.5714]
				],
				"experiment_net_Abs600_initial": [
					[-0.0605,-0.0565,-0.0505,0.0065,-0.0485],
					[-0.0635,-0.0355,-0.0445,-0.0015,-0.0565]
				],
				"experiment_net_Abs600": [
					[0.6095,0.7595,0.5085,0.6505,0.6225],
					[0.6405,0.7275,0.5365,0.6375,0.6205]
				],
				"parameters": {
					"fluorescence_unit": "MEFL"
				}
			}
		],
		[
			{
				"LUDOX_Abs600": [
					[0.056],
					[0.056],
					[0.054],
					[0.056]
				],
				"water_Abs600": [
					[0.046],
					[0.044],
					[0.046],
					[0.046]
				],
				"LUDOX_mean": 0.0555,
				"water_mean": 0.0455,
				"net_Abs600": 0.01,
				"reference_OD600": 0.01475,
				"OD600_per_Abs600": 1.475,
				"au_raw": [
					[7485.3,5363.6,2708.5,1397.2,754.51,342.4,191.91,95.683,52.765,72.865,14.185,1.583],
					[7807.6,5113.2,2665.2,1504.2,711.56,367.4,219.19,133.42,79.839,46.925,32.849,1.25],
					[7438.5,4882.6,2692.8,1357.4,697.04,416.86,203.97,115.47,70.608,41.723,24.908,1.247],
					[7465.6,4628.4,2735,1334.7,779.89,449.04,242.69,148.17,93.355,60.175,41.599,1.19]
				],
				"au_mean": [7549.25,4996.95,2700.375,1398.375,735.75,393.925,214.44,123.18575,74.14175,55.422,28.38525,1.3175],
				"au_std": [173.2985959,314.5638833,29.20940203,75.13048094,38.22694251,48.03498274,21.89251623,22.69277915,17.03976196,13.98464477,11.66571359,0.1791396104],
				"experiment_Abs600_initial": [
					[0.047,0.048,0.047,0.045,0.051,0.043],
					[0.05,0.048,0.048,0.047,0.046,0.04]
				],
				"experiment_Abs600": [
					[0.232,0.181,0.147,0.202,0.198,0.045],
					[0.217,0.175,0.139,0.201,0.205,0.044]
				],
				"experiment_au": [
					[53.019,210.31,347.21,345.18,63.317,53.707],
					[52.659,243.34,334.45,256.27,58.397,59.18]
				],
				"experiment_net_au": [
					[9.169857143,166.4608571,303.3608571,301.3308571,19.46785714],
					[8.809857143,199.4908571,290.6008571,212.4208571,14.54785714]
				],
				"experiment_net_Abs600_initial": [
					[0.003792857143,0.005267857143,0.003792857143,0.0008428571429,0.009692857143],
					[0.008217857143,0.005267857143,0.005267857143,0.003792857143,0.002317857143]
				],
				"experiment_net_Abs600": [
					[0.2766678571,0.2014428571,0.1512928571,0.2324178571,0.2265178571],
					[0.2545428571,0.1925928571,0.1394928571,0.2309428571,0.2368428571]
				],
				"parameters": {
					"fluorescence_unit": "MEFL"
				}
			}
		],
		[
			{
				"LUDOX_Abs600": [
					[0.044],
					[0.043],
					[0.044],
					[0.044]
				],
				"water_Abs600": [
					[0.036],
					[0.038],
					[0.038],
					[0.037]
				],
				"LUDOX_mean": 0.04375,
				"water_mean": 0.03725,
				"net_Abs600": 0.0065,
				"reference_OD600": 0.01475,
				"OD600_per_Abs600": 2.269230769,
				"au_raw": [
					[74653,43757,27438,15677,9197,5583,3766,2729,2069,1693,1474,1085],
					[81948,47267,28211,15543,8754,5385,3575,2697,2311,1829,1515,965],
					[83650,39259,30100,16427,9755,5645,3767,2694,2113,1776,1635,1092],
					[79593,46716,27810,16193,8814,5437,3648,2648,2179,1848,1611,1084]
				],
				"au_mean": [79961,44249.75,28389.75,15960,9130,5512.5,3689,2692,2168,1786.5,1558.75,1056.5],
				"au_std": [3910.122675,3666.814001,1183.053218,418.8699082,460.5598043,121.7689068,94.32214303,33.3366665,105.5082935,69.38059287,76.68278816,61.10373693],
				"experiment_Abs600_initial": [
					[0.051,0.045,0.048,0.046,0.048,0.044],
					[0.049,0.045,0.046,0.046,0.048,0.043]
				],
				"experiment_Abs600": [
					[0.672,0.566,0.605,0.508,0.52,0.042],
					[0.67,0.51,0.592,0.565,0.605,0.043]
				],
				"experiment_au": [
					[2013,4262,2061,5497,2058,1471],
					[1985,4339,2131,6282,2040,1494]
				],
				"experiment_net_au": [
					[509.3571429,2758.357143,557.3571429,3993.357143,554.3571429],
					[481.3571429,2835.357143,627.3571429,4778.357143,536.3571429]
				],
				"experiment_net_Abs600_initial": [
					[0.01815384615,0.004538461538,0.01134615385,0.006807692308,0.01134615385],
					[0.01361538462,0.004538461538,0.006807692308,0.006807692308,0.01134615385]
				],
				"experiment_net_Abs600": [
					[1.427346154,1.186807692,1.275307692,1.055192308,1.082423077],
					[1.422807692,1.059730769,1.245807692,1.184538462,1.275307692]
				],
				"parameters": {
					"fluorescence_unit": "MEFL"
				}
			}
		],
		[
			{
				"LUDOX_Abs600": [
					[0.0612],
					[0.0533],
					[0.0533],
					[0.0546]
				],
				"water_Abs600": [
					[0.0461],
					[0.0384],
					[0.0391],
					[0.0395]
				],
				"LUDOX_mean": 0.0556,
				"water_mean": 0.040775,
				"net_Abs600": 0.014825,
				"reference_OD600": 0.01475,
				"OD600_per_Abs600": 0.9949409781,
				"au_raw": [
					[43510,34262,18144,9101,4504,2243,1084,552,294,165,115,50],
					[41726,21416,11161,5509,2630,1361,656,351,186,112,75,45],
					[37152,19870,10777,5537,2801,1443,742,383,206,122,82,45],
					[43618,22804,11758,5802,2939,1477,742,404,234,156,115,79]
				],
				"au_mean": [41501.5,24588,12960,6487.25,3218.5,1631,806,422.5,230,138.75,96.75,54.75],
				"au_std": [3026.670062,6559.72662,3479.489905,1747.493896,866.2695885,410.8949582,189.7155766,89.04118897,46.9893605,25.70829957,21.26617032,16.33758448],
				"experiment_Abs600_initial": [
					[0.07370000333,0.07500000298,0.07109999657,0.09329999983,0.08030000329,0.06270000339],
					[0.07930000126,0.0588000007,0.06549999863,0.07649999857,0.08550000191,0.06199999899]
				],
				"experiment_Abs600": [
					[0.3571999967,0.416200012,0.119099997,0.3869999945,0.333799988,0.05460000038],
					[0.3373999894,0.3980000019,0.118900001,0.3702000082,0.342200011,0.05240000039]
				],
				"experiment_au": [
					[1411,20853,32597,47184,1969,1374],
					[1394,21560,31391,43998,2112,1336]
				],
				"experiment_net_au": [
					[180,19622,31366,45953,738],
					[163,20329,30160,42767,881]
				],
				"experiment_net_Abs600_initial": [
					[0.01780233977,0.0190957627,0.0152154865,0.03730317947,0.02436895019],
					[0.0233740072,0.002977716582,0.009643819077,0.02058816978,0.0295426419]
				],
				"experiment_net_Abs600": [
					[0.2998681005,0.3585696334,0.06297265387,0.3295173394,0.276586473],
					[0.2801682618,0.3404616975,0.06277366971,0.3128023446,0.284944]
				],
				"parameters": {
					"fluorescence_unit": "MEFL"
				}
			}
		],
		[
			{
				"LUDOX_Abs600": [
					[0.047],
					[0.05],
					[0.047],
					[0.053]
				],
				"water_Abs600": [
					[0.042],
					[0.044],
					[0.043],
					[0.043]
				],
				"LUDOX_mean": 0.04925,
				"water_mean": 0.043,
				"net_Abs600": 0.00625,
				"reference_OD600": 0.01475,
				"OD600_per_Abs600": 2.36,
				"au_raw": [
					[8193247,7033922,4763512,3015576,1692978,917684,479736,248786,128152,67286,37872,22692],
					[8567514,6835247,4865289,3354287,1458925,951762,465217,224713,126472,64598,34518,24573],
					[7956824,7145892,4741257,3249612,1327463,964251,468273,214836,114325,63274,36275,20147],
					[8025437,7233677,4258613,3175194,1338491,963547,478156,249543,138753,68792,37461,18476]
				],
				"au_mean": [8185755.5,7062184.5,4657167.75,3198667.25,1454464.25,949311,472845.5,234469.5,126925.5,65987.5,36531.5,21472],
				"au_std": [273195.4905,171965.133,271133.697,142462.0106,169791.8524,21849.04137,7182.900273,17443.58706,10006.20343,2506.332979,1503.42775,2697.915368],
				"experiment_Abs600_initial": [
					[0.02,0.02,0.02,0.02,0.02,0],
					[0.02,0.02,0.02,0.02,0.02,0]
				],
				"experiment_Abs600": [
					[0.38,0.5,0.6,0.48,0.59,0],
					[0.4,0.52,0.61,0.5,0.6,0]
				],
				"experiment_au": [
					[370770,452984,456534,461058,357718,0],
					[370770,452984,456534,461058,357718,0]
				],
				"experiment_net_au": [
					[370770,452984,456534,461058,357718],
					[370770,452984,456534,461058,357718]
				],
				"experiment_net_Abs600_initial": [
					[0.0472,0.0472,0.0472,0.0472,0.0472],
					[0.0472,0.0472,0.0472,0.0472,0.0472]
				],
				"experiment_net_Abs600": [
					[0.8968,1.18,1.416,1.1328,1.3924],
					[0.944,1.2272,1.4396,1.18,1.416]
				],
				"parameters": {
					"fluorescence_unit": "MEFL"
				}
			}
		],
		[
			{
				"LUDOX_Abs600": [
					[0.0517],
					[0.0513],
					[0.0511],
					[0.0501]
				],
				"water_Abs600": [
					[0.0442],
					[0.0438],
					[0.0472],
					[0.048]
				],
				"LUDOX_mean": 0.05105,
				"water_mean": 0.0458,
				"net_Abs600": 0.00525,
				"reference_OD600": 0.01475,
				"OD600_per_Abs600": 2.80952381,
				"au_raw": [
					[39807,29362,16629,8648,4327,2123,1049,496,299,97,57,1],
					[43032,28852,16782,8861,4455,2269,1090,354,341,133,66,1],
					[43246,29393,16997,8460,4863,1835,1034,523,233,116,58,0],
					[42189,30711,14989,8213,3950,2042,1091,492,207,110,53,0]
				],
				"au_mean": [42068.5,29579.5,16349.25,8545.5,4398.75,2067.25,1066,466.25,270,114,58.5,0.5],
				"au_std": [1575.197448,794.0690566,919.3100221,275.628373,376.4822926,181.0973495,28.94822965,76.08931156,61.15553941,14.94434118,5.446711546,0.5773502692],
				"experiment_Abs600_initial": [
					[0.0542,0.0632,0.0536,0.056,0.0559,0.0492],
					[0.0546,0.0565,0.0554,0.0584,0.0563,0.0493]
				],
				"experiment_Abs600": [
					[0.5932,0.5211,0.0631,0.5787,0.6266,0.0474],
					[0.5309,0.5435,0.0606,0.3675,0.5116,0.0475]
				],
				"experiment_au": [
					[1194,15902,3280,31035,1785,839],
					[1135,19776,3339,25796,1475,842]
				],
				"experiment_net_au": [
					[314.5714286,15022.57143,2400.571429,30155.57143,905.5714286],
					[255.5714286,18896.57143,2459.571429,24916.57143,595.5714286]
				],
				"experiment_net_Abs600_initial": [
					[0.01593401361,0.04121972789,0.01424829932,0.02099115646,0.02071020408],
					[0.01705782313,0.02239591837,0.01930544218,0.02773401361,0.02183401361]
				],
				"experiment_net_Abs600": [
					[1.530267347,1.32770068,0.04093877551,1.489529252,1.624105442],
					[1.355234014,1.390634014,0.03391496599,0.8961578231,1.301010204]
				],
				"parameters": {
					"fluorescence_unit": "MEFL"
				}
			}
		],
		[
			{
				"LUDOX_Abs600": [
					[0.046],
					[0.044],
					[0.044],
					[0.045]
				],
				"water_Abs600": [
					[0.036],
					[0.036],
					[0.033],
					[0.036]
				],
				"LUDOX_mean": 0.04475,
				"water_mean": 0.03525,
				"net_Abs600": 0.0095,
				"reference_OD600": 0.01475,
				"OD600_per_Abs600": 1.552631579,
				"au_raw": [
					[196680,123556,67174,37373,18919,9535,4677,2299,1188,607,471,14],
					[213537,126801,70327,35728,19003,9471,4779,2298,1000,563,309,13],
					[209686,120793,69760,36440,18374,9400,4605,2334,1150,334,711,18],
					[216725,115438,67432,35745,18232,8594,4244,2248,1072,632,319,19]
				],
				"au_mean": [209157,121647,68673.25,36321.5,18632,9250,4576.25,2294.75,1102.5,534,452.5,16],
				"au_std": [8801.787584,4812.795238,1602.536193,775.518966,385.8212021,440.795493,232.7192515,35.37772369,83.67197858,136.3500397,187.5979744,2.943920289],
				"experiment_Abs600_initial": [
					[0.053,0.053,0.053,0.054,0.053,0.051],
					[0.054,0.053,0.053,0.053,0.053,0.051]
				],
				"experiment_Abs600": [
					[0.276,0.25,0.062,0.289,0.27,0.053],
					[0.267,0.26,0.061,0.29,0.282,0.053]
				],
				"experiment_au": [
					[1270,4800,3446,10460,1310,781],
					[1150,5157,3794,10546,1429,774]
				],
				"experiment_net_au": [
					[507.1428571,4037.142857,2683.142857,9697.142857,547.1428571],
					[387.1428571,4394.142857,3031.142857,9783.142857,666.1428571]
				],
				"experiment_net_Abs600_initial": [
					[0.001330827068,0.001330827068,0.001330827068,0.002883458647,0.001330827068],
					[0.002883458647,0.001330827068,0.001330827068,0.001330827068,0.001330827068]
				],
				"experiment_net_Abs600": [
					[0.3475676692,0.3071992481,0.01530451128,0.3677518797,0.3382518797],
					[0.333593985,0.3227255639,0.0137518797,0.3693045113,0.3568834586]
				],
				"parameters": {
					"fluorescence_unit": "MEFL"
				}
			}
		],
		[
			{
				"LUDOX_Abs600": [
					["_NaN_"],
					["_NaN_"],
					["_NaN_"],
					["_NaN_"]
				],
				"water_Abs600": [
					["_NaN_"],
					["_NaN_"],
					["_NaN_"],
					["_NaN_"]
				],
				"LUDOX_mean": "_NaN_",
				"water_mean": "_NaN_",
				"net_Abs600": "_NaN_",
				"reference_OD600": 0.01475,
				"OD600_per_Abs600": "_NaN_",
				"au_raw": [
					[72930,48313,30122,16616,9469,5514,3636,2268,1727,1036,599,349],
					[72470,49142,29454,16084,9272,5238,3032,1786,1288,816,483,326],
					[73534,48330,29196,16221,9019,5038,3134,1780,1387,977,928,667],
					[73554,47946,29568,16501,9149,5213,3213,2032,1237,791,515,364]
				],
				"au_mean": [73122,48432.75,29585,16355.5,9227.25,5250.75,3253.75,1966.5,1409.75,905,631.25,426.5],
				"au_std": [522.2821715,504.9286253,390.3588093,245.5151048,191.4303616,196.7661472,265.3857256,232.776717,220.4773231,120.0860802,203.7913557,161.0931408],
				"experiment_Abs600_initial": [
					[0.043,0.042,0.042,0.043,0.045,0.043],
					[0.043,0.046,0.043,0.043,0.045,0.043]
				],
				"experiment_Abs600": [
					[0.358,0.331,0.107,0.348,0.338,0.043],
					[0.337,0.317,0.047,0.308,0.338,0.043]
				],
				"experiment_au": [
					[1142,3785,3623,5561,1181,915],
					[1181,3874,1247,4359,1203,930]
				],
				"experiment_net_au": [
					[217.9285714,2860.928571,2698.928571,4636.928571,256.9285714],
					[256.9285714,2949.928571,322.9285714,3434.928571,278.9285714]
				],
				"experiment_net_Abs600_initial": [
					[0,-0.00236,-0.00236,0,0.00472],
					[0,0.00708,0,0,0.00472]
				],
				"experiment_net_Abs600": [
					[0.7434,0.67968,0.15104,0.7198,0.6962],
					[0.69384,0.64664,0.00944,0.6254,0.6962]
				],
				"parameters": {
					"fluorescence_unit": "MEFL"
				}
			}
		],
		[
			{
				"LUDOX_Abs600": [
					[0.08490187303],
					[0.08619103601],
					[0.08614416329],
					[0.08627742898]
				],
				"water_Abs600": [
					[0.07582636391],
					[0.07762031656],
					[0.07764789298],
					[0.07737023898]
				],
				"LUDOX_mean": 0.08587862533,
				"water_mean": 0.07711620311,
				"net_Abs600": 0.008762422222,
				"reference_OD600": 0.01475,
				"OD600_per_Abs600": 1.683324499,
				"au_raw": [
					[1324929,844475,493012,269880,138955,73037,37264,19682,10669,5959,3774,281],
					[1414250,861308,486151,269813,143701,76815,43930,21823,11684,6345,3366,259],
					[1388105,872895,501624,272149,139154,69835,35897,18404,9479,5205,2834,286],
					[1371374,894211,496542,256215,148249,73344,33915,17839,9335,5021,3022,249]
				],
				"au_mean": [1374664.5,868222.25,494332.25,267014.25,142514.75,73257.75,37751.5,19437,10291.75,5632.5,3249,268.75],
				"au_std": [37559.31398,20888.50126,6499.449329,7280.91072,4406.634118,2853.384817,4342.404134,1767.645704,1104.024569,624.7524843,413.5488685,17.63282923],
				"experiment_Abs600_initial": [
					[0.03637506561,0.03848000848,0.04326408177,0.04059158498,0.03894896203,0.03609505646],
					[0.050692295,0.03813747015,0.03919294602,0.03703909214,0.03770054118,0.03570370448]
				],
				"experiment_Abs600": [
					[0.03573471341,0.03539194918,0.03654829598,0.03492443783,0.03488515407,0.03566494642],
					[0.03553438703,0.03492741401,0.03675148167,0.03505421854,0.03479469589,0.03983781941]
				],
				"experiment_au": [
					[11453,11655,11576,11276,11594,10820],
					[11670,11125,11970,11460,10816,10648]
				],
				"experiment_net_au": [
					[208.5714286,410.5714286,331.5714286,31.57142857,349.5714286],
					[425.5714286,-119.4285714,725.5714286,215.5714286,-428.4285714]
				],
				"experiment_net_Abs600_initial": [
					[0.0007095348036,0.004252836698,0.01230598448,0.007807305145,0.005042237705],
					[0.02481007778,0.003676233543,0.00545294192,0.001827306925,0.002940740289]
				],
				"experiment_net_Abs600": [
					[-0.0003683857428,-0.0009453691749,0.001001137714,-0.001732342492,-0.00179846981],
					[-0.0007056000572,-0.001727332603,0.001343165177,-0.001513879439,-0.00195074028]
				],
				"parameters": {
					"fluorescence_unit": "MEFL"
				}
			}
		],
		[
			{
				"LUDOX_Abs600": [
					[0.042],
					[0.042],
					[0.043],
					[0.044]
				],
				"water_Abs600": [
					[0.032],
					[0.034],
					[0.035],
					[0.034]
				],
				"LUDOX_mean": 0.04275,
				"water_mean": 0.03375,
				"net_Abs600": 0.009,
				"reference_OD600": 0.01475,
				"OD600_per_Abs600": 1.638888889,
				"au_raw": [
					[51306,28475,15274,8283,4555,2613,1451,876,993,526,297,2],
					[51705,27830,17509,9479,4974,2418,1313,651,348,191,105,1],
					[51787,28339,17001,9277,5028,2499,1294,688,358,195,105,5],
					[52109,28552,16986,9213,4983,2416,1308,671,357,191,114,5]
				],
				"au_mean": [51726.75,28299,16692.5,9063,4885,2486.5,1341.5,721.5,514,275.75,155.25,3.25],
				"au_std": [330.2770302,324.8312382,976.4099207,532.2129899,221.2645475,92.77391875,73.44158677,104.1041146,319.364995,166.843989,94.59519015,2.061552813],
				"experiment_Abs600_initial": [
					[0.059,0.065,0.061,0.064,0.056,0.041],
					[0.061,0.064,0.066,0.057,0.064,0.041]
				],
				"experiment_Abs600": [
					[0.375,0.363,0.111,0.388,0.406,0.043],
					[0.49,0.424,0.256,0.41,0.39,0.043]
				],
				"experiment_au": [
					[298,3540,5835,5699,387,119],
					[346,4073,10643,5786,376,133]
				],
				"experiment_net_au": [
					[172.9285714,3414.928571,5709.928571,5573.928571,261.9285714],
					[220.9285714,3947.928571,10517.92857,5660.928571,250.9285714]
				],
				"experiment_net_Abs600_initial": [
					[0.02961706349,0.03945039683,0.03289484127,0.03781150794,0.02470039683],
					[0.03289484127,0.03781150794,0.04108928571,0.02633928571,0.03781150794]
				],
				"experiment_net_Abs600": [
					[0.5475059524,0.5278392857,0.1148392857,0.5688115079,0.5983115079],
					[0.7359781746,0.6278115079,0.3524781746,0.6048670635,0.5720892857]
				],
				"parameters": {
					"fluorescence_unit": "MEFL"
				}
			}
		],
		[
			{
				"LUDOX_Abs600": [
					[0.0271],
					[0.0278],
					[0.0279],
					[0.0278]
				],
				"water_Abs600": [
					[0.0218],
					[0.0223],
					[0.029],
					[0.0225]
				],
				"LUDOX_mean": 0.02765,
				"water_mean": 0.0239,
				"net_Abs600": 0.00375,
				"reference_OD600": 0.01475,
				"OD600_per_Abs600": 3.933333333,
				"au_raw": [
					[53071,39208,26264,15587,8376,4361,2435,1138,672,358,235,83],
					[53659,39521,25709,14561,8162,4221,2225,1213,449,368,233,163],
					[54410,39698,24777,14862,8260,3585,2146,1207,654,366,228,85],
					[54041,39258,25482,13460,8756,4144,2530,1243,673,410,210,98]
				],
				"au_mean": [53795.25,39421.25,25558,14617.5,8388.5,4077.75,2334,1200.25,612,375.5,226.5,107.25],
				"au_std": [571.9594246,229.9759045,615.62272,883.6871618,260.1454721,340.5597109,178.7381698,44.38749824,109.0168183,23.40227909,11.38712724,37.75689782],
				"experiment_Abs600_initial": [
					[268,255,297,250,225,203],
					[267,262,252,251,232,183]
				],
				"experiment_Abs600": [
					[498,480,273,465,477,228],
					[523,495,244,478,479,217]
				],
				"experiment_au": [
					[88,345,234,602,88,77],
					[84,354,141,531,90,73]
				],
				"experiment_net_au": [
					[13.28571429,270.2857143,159.2857143,527.2857143,13.28571429],
					[9.285714286,279.2857143,66.28571429,456.2857143,15.28571429]
				],
				"experiment_net_Abs600_initial": [
					[190.7666667,139.6333333,304.8333333,119.9666667,21.63333333],
					[186.8333333,167.1666667,127.8333333,123.9,49.16666667]
				],
				"experiment_net_Abs600": [
					[1095.433333,1024.633333,210.4333333,965.6333333,1012.833333],
					[1193.766667,1083.633333,96.36666667,1016.766667,1020.7]
				],
				"parameters": {
					"fluorescence_unit": "MEFL"
				}
			}
		],
		[
			{
				"LUDOX_Abs600": [
					[0.03],
					[0.03],
					[0.031],
					[0.03]
				],
				"water_Abs600": [
					[0.02],
					[0.021],
					[0.022],
					[0.02]
				],
				"LUDOX_mean": 0.03025,
				"water_mean": 0.02075,
				"net_Abs600": 0.0095,
				"reference_OD600": 0.01475,
				"OD600_per_Abs600": 1.552631579,
				"au_raw": [
					[77862,73137,63404,46546,28664,16085,8677,4435,2190,1094,550,6],
					[76772,72211,63793,45861,28792,16061,8386,4325,2132,1081,537,13],
					[77077,73030,62137,44872,27904,15531,8123,4080,1846,1136,561,10],
					[76807,73037,62873,45138,28151,15493,8110,4267,2054,1010,507,264]
				],
				"au_mean": [77129.5,72853.75,63051.75,45604.25,28377.75,15792.5,8324,4276.75,2055.5,1080.25,538.75,73.25],
				"au_std": [506.9927679,431.2782358,716.9962227,754.1867032,420.0780681,324.4128029,267.4883175,148.522445,150.3717615,52.38558962,23.32916629,127.1989911],
				"experiment_Abs600_initial": [
					[0.032,0.042,0.036,0.033,0.029,0.03],
					[0.029,0.033,0.032,0.033,0.03,0.042]
				],
				"experiment_Abs600": [
					[0.357,0.367,0.354,0.369,0.372,0.022],
					[0.362,0.349,0.322,0.332,0.347,0.023]
				],
				"experiment_au": [
					[54,613,1129,46,71,38],
					[58,552,973,49,71,37]
				],
				"experiment_net_au": [
					[15.28571429,574.2857143,1090.285714,7.285714286,32.28571429],
					[19.28571429,513.2857143,934.2857143,10.28571429,32.28571429]
				],
				"experiment_net_Abs600_initial": [
					[0.002661654857,0.01818797486,0.008872182857,0.004214286857,-0.001996241143],
					[-0.001996241143,0.004214286857,0.002661654857,0.004214286857,-0.0004436091429]
				],
				"experiment_net_Abs600": [
					[0.5072670549,0.5227933749,0.5026091589,0.5258986389,0.5305565349],
					[0.5150302149,0.4948459989,0.4529249349,0.4684512549,0.4917407349]
				],
				"parameters": {
					"fluorescence_unit": "MEFL"
				}
			}
		],
		[
			{
				"LUDOX_Abs600": [
					[0.0452785],
					[0.0445964],
					[0.0429054],
					[0.0432432]
				],
				"water_Abs600": [
					[0.0396075],
					[0.0393678],
					[0.0410201],
					[0.0388535]
				],
				"LUDOX_mean": 0.044005875,
				"water_mean": 0.039712225,
				"net_Abs600": 0.00429365,
				"reference_OD600": 0.01475,
				"OD600_per_Abs600": 3.435305626,
				"au_raw": [
					[641.555,338.973,176.799,91.6563,44.2845,20.5538,9.74938,4.87395,2.26477,1.0694,0.538697,0.0813912],
					[637.906,335.819,174.253,90.0009,42.5376,20.3311,8.84172,4.57741,2.16426,1.04464,0.509437,0.0831689],
					[641.982,333.176,169.001,85.8107,42.1273,20.0954,9.49041,4.85301,2.07056,1.02855,0.525379,0.0943353],
					[603.053,320.137,178.04,84.3011,41.3794,19.5633,9.46257,4.48466,2.04664,1.06674,0.535875,0.0889756]
				],
				"au_mean": [631.124,332.02625,174.52325,87.94225,42.5822,20.1359,9.38602,4.6972575,2.1365575,1.0523325,0.527347,0.08696775],
				"au_std": [18.80317783,8.272816504,4.004782506,3.456090564,1.232000582,0.4251487818,0.3851623702,0.1958232205,0.09940942356,0.01935335867,0.01324374579,0.005883350118],
				"experiment_Abs600_initial": [
					[0.167317,0.149852,0.121322,0.115569,0.0938643,0.061677],
					[0.139924,0.126293,0.0976785,0.103834,0.0945552,0.0634061]
				],
				"experiment_Abs600": [
					[0.544416,0.475318,0.184997,0.543101,0.474715,0.0565963],
					[0.544715,0.434394,0.114572,0.55921,0.542235,0.0592286]
				],
				"experiment_au": [
					[4.48028,84.5607,40.4415,114.04,5.77626,3.62762],
					[4.45903,62.1285,55.0126,103.74,6.46248,3.53547]
				],
				"experiment_net_au": [
					[0.8916335714,80.97205357,36.85285357,110.4513536,2.187613571],
					[0.8703835714,58.53985357,51.42395357,100.1513536,2.873833571]
				],
				"experiment_net_Abs600_initial": [
					[0.3448523455,0.2848547327,0.1868454632,0.16708215,0.09251987195],
					[0.2507490185,0.2039223675,0.1056228147,0.1267688385,0.09489332461]
				],
				"experiment_net_Abs600": [
					[1.640302662,1.402929914,0.405588549,1.635785235,1.400858424],
					[1.641329818,1.262343466,0.1636571503,1.691124573,1.63281026]
				],
				"parameters": {
					"fluorescence_unit": "MEFL"
				}
			}
		],
		[
			{
				"LUDOX_Abs600": [
					[0.042],
					[0.042],
					[0.045],
					[0.041]
				],
				"water_Abs600": [
					[0.036],
					[0.035],
					[0.035],
					[0.035]
				],
				"LUDOX_mean": 0.0425,
				"water_mean": 0.03525,
				"net_Abs600": 0.00725,
				"reference_OD600": 0.01475,
				"OD600_per_Abs600": 2.034482759,
				"au_raw": [
					[11641,7598,4127,1988,947,427,216,139,94,60,38,10],
					[12240,6773,3685,1661,940,430,253,147,63,59,44,12],
					[12026,6854,3774,1722,944,433,243,93,66,57,50,12],
					[13034,7732,4337,1923,995,509,261,75,66,74,57,16]
				],
				"au_mean": [12235.25,7239.25,3980.75,1823.5,956.5,449.75,243.25,113.5,72.25,62.5,47.25,12.5],
				"au_std": [587.3507612,495.7522062,304.6947926,156.7046053,25.82634314,39.57587649,19.60229578,35,14.56880228,7.767453465,8.139410298,2.516611478],
				"experiment_Abs600_initial": [
					[0.042,0.045,0.043,0.042,0.048,0.038],
					[0.043,0.045,0.047,0.049,0.05,0.042]
				],
				"experiment_Abs600": [
					[0.042,0.234,0.077,0.259,0.302,0.039],
					[0.043,0.266,0.084,0.249,0.282,0.041]
				],
				"experiment_au": [
					[190,18826,33454,32056,4689,3461],
					[192,23288,23254,31239,4771,3610]
				],
				"experiment_net_au": [
					[-2918,15718,30346,28948,1581],
					[-2916,20180,20146,28131,1663]
				],
				"experiment_net_Abs600_initial": [
					[0.002761083744,0.00886453202,0.004795566502,0.002761083744,0.0149679803],
					[0.004795566502,0.00886453202,0.01293349754,0.01700246305,0.01903694581]
				],
				"experiment_net_Abs600": [
					[0.002761083744,0.3933817734,0.0739679803,0.4442438424,0.531726601],
					[0.004795566502,0.4584852217,0.08820935961,0.4238990148,0.4910369458]
				],
				"parameters": {
					"fluorescence_unit": "MEFL"
				}
			}
		],
		[
			{
				"LUDOX_Abs600": [
					[0.0461],
					[0.0465],
					[0.0467],
					[0.0459]
				],
				"water_Abs600": [
					[0.0459],
					[0.0422],
					[0.041],
					[0.0395]
				],
				"LUDOX_mean": 0.0463,
				"water_mean": 0.04215,
				"net_Abs600": 0.00415,
				"reference_OD600": 0.01475,
				"OD600_per_Abs600": 3.554216867,
				"au_raw": [
					[37071,21746,13506,7739,3891,1907,1046,550,295,161,90,9],
					[37132,23350,13380,7080,3700,1883,981,515,274,152,86,9],
					[37596,23115,13717,7621,3768,1944,1016,539,303,161,91,9],
					[35868,22661,12978,6778,3601,1824,925,482,252,130,78,9]
				],
				"au_mean": [36916.75,22718,13395.25,7304.5,3740,1889.5,992,521.5,281,151,86.25,9],
				"au_std": [737.4240639,708.2998423,310.9762853,453.3449753,121.8003831,50.36202273,51.96793883,30.11644069,22.87647992,14.62873884,5.909032634,0],
				"experiment_Abs600_initial": [
					[0.0505,0.0437,0.047,0.0493,0.0507,0.0389],
					[0.0467,0.0443,0.0441,0.0447,0.0509,0.0427]
				],
				"experiment_Abs600": [
					[0.5514,0.4336,0.2424,0.4781,0.403,0.0389],
					[0.5387,0.4742,0.4042,0.4898,0.5397,0.0398]
				],
				"experiment_au": [
					[680,3147,6564,6372,910,538],
					[683,3728,4594,5597,937,433]
				],
				"experiment_net_au": [
					[129.6428571,2596.642857,6013.642857,5821.642857,359.6428571],
					[132.6428571,3177.642857,4043.642857,5046.642857,386.6428571]
				],
				"experiment_net_Abs600_initial": [
					[0.03602452668,0.01185585198,0.02358476764,0.03175946644,0.03673537005],
					[0.02251850258,0.0139883821,0.01327753873,0.01541006885,0.03744621343]
				],
				"experiment_net_Abs600": [
					[1.816331756,1.397645009,0.7180787435,1.555807659,1.288885972],
					[1.771193201,1.541946213,1.293151033,1.597391997,1.774747418]
				],
				"parameters": {
					"fluorescence_unit": "MEFL"
				}
			}
		],
		[
			{
				"LUDOX_Abs600": [
					[0.044],
					[0.045],
					[0.046],
					[0.047]
				],
				"water_Abs600": [
					[0.037],
					[0.037],
					[0.037],
					[0.036]
				],
				"LUDOX_mean": 0.0455,
				"water_mean": 0.03675,
				"net_Abs600": 0.00875,
				"reference_OD600": 0.01475,
				"OD600_per_Abs600": 1.685714286,
				"au_raw": [
					[3233,2187,859,476,298,117,76,46,26,20,22,13],
					[3692,1538,873,497,283,107,75,50,23,19,20,13],
					[3597,1650,1014,522,286,150,78,73,17,18,20,14],
					[3552,1649,934,573,304,150,79,50,33,14,19,13]
				],
				"au_mean": [3518.5,1756,920,517,292.75,131,77,54.75,24.75,17.75,20.25,13.25],
				"au_std": [199.0787114,292.1015805,70.62105446,41.80111641,9.912113801,22.3159136,1.825741858,12.31191834,6.652067348,2.62995564,1.258305739,0.5],
				"experiment_Abs600_initial": [
					[0.069,0.066,0.065,0.067,0.068,0.045],
					[0.067,0.066,0.062,0.068,0.07,0.046]
				],
				"experiment_Abs600": [
					[0.226,0.207,0.105,0.219,0.226,0.049],
					[0.244,0.223,0.113,0.232,0.244,0.05]
				],
				"experiment_au": [
					[43,167,234,174,46,46],
					[47,175,243,197,49,44]
				],
				"experiment_net_au": [
					[-0.8571428571,123.1428571,190.1428571,130.1428571,2.142857143],
					[3.142857143,131.1428571,199.1428571,153.1428571,5.142857143]
				],
				"experiment_net_Abs600_initial": [
					[0.03937346939,0.03431632653,0.03263061224,0.03600204082,0.0376877551],
					[0.03600204082,0.03431632653,0.02757346939,0.0376877551,0.04105918367]
				],
				"experiment_net_Abs600": [
					[0.3040306122,0.2720020408,0.1000591837,0.2922306122,0.3040306122],
					[0.3343734694,0.2989734694,0.113544898,0.314144898,0.3343734694]
				],
				"parameters": {
					"fluorescence_unit": "MEFL"
				}
			}
		],
		[
			{
				"LUDOX_Abs600": [
					[0.063],
					[0.068],
					[0.064],
					[0.062]
				],
				"water_Abs600": [
					[0.051],
					[0.054],
					[0.059],
					[0.054]
				],
				"LUDOX_mean": 0.06425,
				"water_mean": 0.0545,
				"net_Abs600": 0.00975,
				"reference_OD600": 0.01475,
				"OD600_per_Abs600": 1.512820513,
				"au_raw": [
					[54795,52289,43916,30767,19006,11024,5988,3515,1513,955,478,20],
					[55424,52266,43858,30896,20331,11329,6362,3425,1949,966,492,18],
					[55066,52388,43910,31464,19946,11410,6078,3548,1965,988,599,18],
					[54903,52169,43940,31022,19849,11151,6203,3158,1713,918,494,18]
				],
				"au_mean": [55047,52278,43906,31037.25,19783,11228.5,6157.75,3411.5,1785,956.75,515.75,18.5],
				"au_std": [274.9121072,89.89994438,34.525353,302.9492532,558.258602,174.0392676,162.2146212,176.813461,214.8363718,29.25035612,55.95459469,1],
				"experiment_Abs600_initial": [
					[0.046,0.047,0.046,0.045,0.047,0.022],
					[0.045,0.046,0.051,0.044,0.045,0.023]
				],
				"experiment_Abs600": [
					[0.366,0.367,0.434,0.353,0.361,0.022],
					[0.354,0.362,0.366,0.347,0.347,0.022]
				],
				"experiment_au": [
					[307,1097,1166,935,279,146],
					[246,1108,1271,777,251,152]
				],
				"experiment_net_au": [
					[156.8571429,946.8571429,1015.857143,784.8571429,128.8571429],
					[95.85714286,957.8571429,1120.857143,626.8571429,100.8571429]
				],
				"experiment_net_Abs600_initial": [
					[0.03522710623,0.03673992674,0.03522710623,0.03371428571,0.03673992674],
					[0.03371428571,0.03522710623,0.04279120879,0.0322014652,0.03371428571]
				],
				"experiment_net_Abs600": [
					[0.5193296703,0.5208424908,0.6222014652,0.4996630037,0.5117655678],
					[0.5011758242,0.5132783883,0.5193296703,0.4905860806,0.4905860806]
				],
				"parameters": {
					"fluorescence_unit": "MEFL"
				}
			}
		],
		[
			{
				"LUDOX_Abs600": [
					[0.05429999903],
					[0.05700000003],
					[0.05739999935],
					[0.05730000138]
				],
				"water_Abs600": [
					[0.04610000178],
					[0.04800000042],
					[0.0476000011],
					[0.04830000177]
				],
				"LUDOX_mean": 0.05649999995,
				"water_mean": 0.04750000127,
				"net_Abs600": 0.008999998681,
				"reference_OD600": 0.01475,
				"OD600_per_Abs600": 1.638889129,
				"au_raw": [
					["_NaN_","_NaN_",48714,26591,13174,6409,3286,1745,1003,675,493,339],
					["_NaN_","_NaN_",47420,27405,13380,5273,3027,1575,937,617,467,333],
					["_NaN_","_NaN_",50564,23144,11221,6022,3330,1744,954,650,453,319],
					["_NaN_","_NaN_",52134,26906,14221,6669,3451,1880,1026,687,499,318]
				],
				"au_mean": ["_NaN_","_NaN_",49708,26011.5,12999,6093.25,3273.5,1736,980,657.25,478,327.25],
				"au_std": ["_NaN_","_NaN_",2068.912113,1940.820187,1268.904252,608.022135,178.5282424,124.9026287,41.51305016,30.9448434,21.69485346,10.40432602],
				"experiment_Abs600_initial": [
					[0.1544999927,0.1379999965,0.1527999938,0.1583999991,0.1606000066,0.1559000015],
					[0.1828999966,0.1465999931,0.1580000073,0.1777999997,0.1635999978,0.1550000012]
				],
				"experiment_Abs600": [
					[0.6775000095,0.4747999907,0.3797999918,0.4738999903,0.5705999732,0.2003999949],
					[0.6735000014,0.475699991,0.3650999963,0.4893999994,0.5476999879,0.2126999944]
				],
				"experiment_au": [
					[8256,49688,26435,"_NaN_",9761,6488],
					[8177,48873,18251,"_NaN_",9265,6186]
				],
				"experiment_net_au": [
					[2483.285714,43915.28571,20662.28571,"_NaN_",3988.285714],
					[2404.285714,43100.28571,12478.28571,"_NaN_",3492.285714]
				],
				"experiment_net_Abs600_initial": [
					[-0.04952957885,-0.07657124322,-0.05231568869,-0.04313790073,-0.03953233246],
					[-0.002985121174,-0.06247680234,-0.04379344306,-0.01134345069,-0.03461567953]
				],
				"experiment_net_Abs600": [
					[0.8076094632,0.4754066058,0.3197121405,0.473931605,0.6324121557],
					[0.8010538934,0.4768816065,0.2956204776,0.4993344014,0.5948816188]
				],
				"parameters": {
					"fluorescence_unit": "MEFL"
				}
			}
		],
		[
			{
				"LUDOX_Abs600": [
					[0.0957673],
					[0.110754],
					[0.0997401],
					[0.0957795]
				],
				"water_Abs600": [
					[0.0904224],
					[0.0886119],
					[0.0936034],
					[0.0857657]
				],
				"LUDOX_mean": 0.100510225,
				"water_mean": 0.08960085,
				"net_Abs600": 0.010909375,
				"reference_OD600": 0.01475,
				"OD600_per_Abs600": 1.352048124,
				"au_raw": [
					[319.052,195.981,108.016,58.0161,30.4179,15.8796,8.28745,4.73468,2.89264,1.92861,1.42414,1.16778],
					[333.789,201.584,110.322,60.0085,30.544,15.804,8.1639,5.31907,3.07112,1.95491,1.48254,1.17004],
					[342.452,194.66,109.083,60.0204,29.7422,15.7477,7.81791,4.09458,2.50593,1.64274,1.25957,1.08813],
					[342.13,199.134,107.935,63.1249,32.3015,15.8605,8.50917,4.69329,3.1225,1.97384,1.62262,1.30165]
				],
				"au_mean": [334.35575,197.83975,108.839,60.292475,30.7514,15.82295,8.1946075,4.710405,2.8980475,1.875025,1.4472175,1.1819],
				"au_std": [10.96227161,3.123046203,1.118536246,2.110227565,1.091716028,0.05955638785,0.288913628,0.5001985312,0.2793554426,0.1559633407,0.1502862505,0.08845509105],
				"experiment_Abs600_initial": [
					[0.131256,0.124936,0.112637,0.119524,0.118059,0.0926754],
					[0.126254,0.11164,0.114203,0.112761,0.116903,0.0964272]
				],
				"experiment_Abs600": [
					[0.908607,0.553356,0.347255,0.51416,0.491589,0.0944629],
					[0.78428,0.470395,0.378419,0.50129,0.504487,0.0951276]
				],
				"experiment_au": [
					[2.59831,28.5175,82.9063,75.7658,3.61666,2.11917],
					[2.60051,24.7447,98.27,69.388,3.47031,1.99321]
				],
				"experiment_net_au": [
					[0.4894157143,26.40860571,80.79740571,73.65690571,1.507765714],
					[0.4916157143,22.63580571,96.16110571,67.27910571,1.361415714]
				],
				"experiment_net_Abs600_initial": [
					[0.04968724704,0.0411423029,0.02451346303,0.03382501846,0.03184426795],
					[0.04292430233,0.02316547105,0.02663077039,0.02468111699,0.03028130032]
				],
				"experiment_net_Abs600": [
					[1.100703208,0.6203867601,0.3417282897,0.5673918818,0.5368748036],
					[0.932607121,0.5082194957,0.3838635175,0.5499910225,0.5543135203]
				],
				"parameters": {
					"fluorescence_unit": "MEFL"
				}
			}
		],
		[
			{
				"LUDOX_Abs600": [
					[0.0492],
					[0.0513],
					[0.0498],
					[0.0512]
				],
				"water_Abs600": [
					[0.0452],
					[0.0447],
					[0.0461],
					[0.0449]
				],
				"LUDOX_mean": 0.050375,
				"water_mean": 0.045225,
				"net_Abs600": 0.00515,
				"reference_OD600": 0.01475,
				"OD600_per_Abs600": 2.86407767,
				"au_raw": [
					[14026.731,8560.987,5160.085,3035.062,1749.963,1045.47,668.82,438.777,329.76,275.73,232.645,177.644],
					[17027.852,6688.731,6287.875,3140.935,1886.993,1101.504,707.469,466.514,324.182,271.022,229.897,174.433],
					[16755.027,4215.326,8489.458,3497.327,2015.3,1210.591,757.509,499.559,347.338,283.881,236.375,179.959],
					[14274.4,8426.716,5253.528,3252.416,1649.179,1024.914,707.624,402.89,345.437,261.159,247.028,175.793]
				],
				"au_mean": [15521.0025,6972.94,6297.7365,3231.435,1825.35875,1095.61975,710.3555,451.935,336.67925,272.948,236.48625,176.95725],
				"au_std": [1589.578245,2026.537907,1547.940859,198.2350147,159.7918257,83.20118836,36.35218149,41.06554763,11.46537417,9.486130402,7.51252924,2.395095318],
				"experiment_Abs600_initial": [
					[0.0689,0.0699,0.0718,0.0759,0.0698,0.0488],
					[0.0629,0.0707,0.0722,0.0724,0.0632,0.0506]
				],
				"experiment_Abs600": [
					[0.1998,0.2044,0.1242,0.1933,0.2012,0.0482],
					[0.1975,0.1982,0.0937,0.1941,0.1845,0.0482]
				],
				"experiment_au": [
					[370.038,1937.163,4652.578,3762.128,447.927,324.052],
					[377.115,1865.179,3295.799,3077.278,396.296,313.814]
				],
				"experiment_net_au": [
					[52.39335714,1619.518357,4334.933357,3444.483357,130.2823571],
					[59.47035714,1547.534357,2978.154357,2759.633357,78.65135714]
				],
				"experiment_net_Abs600_initial": [
					[0.05746567268,0.06032975035,0.06577149792,0.07751421637,0.06004334258],
					[0.04028120666,0.06262101248,0.06691712899,0.06748994452,0.04114042996]
				],
				"experiment_net_Abs600": [
					[0.4323734397,0.4455481969,0.2158491678,0.4137569348,0.4363831484],
					[0.425786061,0.4277909154,0.1284947989,0.4160481969,0.3885530513]
				],
				"parameters": {
					"fluorescence_unit": "MEFL"
				}
			}
		],
		[
			{
				"LUDOX_Abs600": [
					[1.976],
					[1.937],
					[2.016],
					[1.902]
				],
				"water_Abs600": [
					[0.039],
					[0.04],
					[0.042],
					[0.04]
				],
				"LUDOX_mean": 1.95775,
				"water_mean": 0.04025,
				"net_Abs600": 1.9175,
				"reference_OD600": 0.01475,
				"OD600_per_Abs600": 0.007692307692,
				"au_raw": [
					[46211,27174,15218,8516,4405,2410,1123,523,267,140,70,0],
					[50523,28708,15839,8590,4215,2068,1010,496,255,133,66,1],
					[48518,29430,16289,9016,4622,2128,1068,533,306,127,120,1],
					[49698,28344,16645,9056,4577,2307,1119,539,332,147,116,1]
				],
				"au_mean": [48737.5,28414,15997.75,8794.5,4454.75,2228.25,1080,522.75,290,136.75,93,0.75],
				"au_std": [1874.562438,941.8407509,615.6218401,280.9667833,185.1780675,158.0767219,52.95910372,19.01534468,35.4682957,8.655441448,28.95974217,0.5],
				"experiment_Abs600_initial": [
					[0.074,0.075,0.071,0.089,0.068,0.045],
					[0.068,0.063,0.091,0.073,0.065,0.055]
				],
				"experiment_Abs600": [
					[0.36,0.269,0.073,0.336,0.352,0.054],
					[0.37,0.386,0.08,0.342,0.415,0.058]
				],
				"experiment_au": [
					[357,6894,1141,8025,445,290],
					[352,5406,2370,9787,398,271]
				],
				"experiment_net_au": [
					[87.07142857,6624.071429,871.0714286,7755.071429,175.0714286],
					[82.07142857,5136.071429,2100.071429,9517.071429,128.0714286]
				],
				"experiment_net_Abs600_initial": [
					[0.0001708791209,0.0001785714286,0.0001478021978,0.0002862637363,0.0001247252747],
					[0.0001247252747,8.626373626e-05,0.0003016483516,0.0001631868132,0.0001016483516]
				],
				"experiment_net_Abs600": [
					[0.002370879121,0.001670879121,0.0001631868132,0.002186263736,0.002309340659],
					[0.002447802198,0.002570879121,0.000217032967,0.002232417582,0.002793956044]
				],
				"parameters": {
					"fluorescence_unit": "MEFL"
				}
			}
		],
		[
			{
				"LUDOX_Abs600": [
					[1.223],
					[1.643],
					[1.569],
					[1.536]
				],
				"water_Abs600": [
					[0.039],
					[0.037],
					[0.039],
					[0.039]
				],
				"LUDOX_mean": 1.49275,
				"water_mean": 0.0385,
				"net_Abs600": 1.45425,
				"reference_OD600": 0.01475,
				"OD600_per_Abs600": 0.01014268523,
				"au_raw": [
					[12399,7290,4334,1987,1776,893,513,325,297,232,234,141],
					[15359,6550,3656,1997,1427,751,506,335,301,171,212,128],
					[13211,8162,4577,2475,1466,837,515,373,250,283,242,141],
					[13872,8267,4660,2666,1429,819,490,364,290,279,219,88]
				],
				"au_mean": [13710.25,7567.25,4306.75,2281.25,1524.5,825,506,349.25,284.5,241.25,226.75,124.5],
				"au_std": [1253.417561,807.267562,455.3528851,343.002794,168.6228533,58.53773712,11.34313302,22.89650628,23.44497103,52.24541447,13.6961065,25.09315976],
				"experiment_Abs600_initial": [
					[0.229,0.204,0.139,0.195,0.196,0.044],
					[0.205,0.191,0.179,0.196,0.196,0.044]
				],
				"experiment_Abs600": [
					[0.203,0.247,0.166,0.199,0.191,0.045],
					[0.212,0.217,0.169,0.192,0.195,0.045]
				],
				"experiment_au": [
					[348,724,1098,715,359,279],
					[349,640,1309,766,314,293]
				],
				"experiment_net_au": [
					[48.615,424.615,798.615,415.615,59.615],
					[49.615,340.615,1009.615,466.615,14.615]
				],
				"experiment_net_Abs600_initial": [
					[0.184,0.159,0.094,0.15,0.151],
					[0.16,0.146,0.134,0.151,0.151]
				],
				"experiment_net_Abs600": [
					[0.158,0.202,0.121,0.154,0.146],
					[0.167,0.172,0.124,0.147,0.15]
				],
				"parameters": {
					"fluorescence_unit": "MEFL"
				}
			}
		],
		[
			{
				"LUDOX_Abs600": [
					[1.489],
					[0.692],
					[0.41],
					[0.202]
				],
				"water_Abs600": [
					[0.036],
					[0.036],
					[0.036],
					[0.036]
				],
				"LUDOX_mean": 0.69825,
				"water_mean": 0.036,
				"net_Abs600": 0.66225,
				"reference_OD600": 0.01475,
				"OD600_per_Abs600": 0.02227255568,
				"au_raw": [
					[22198,28638,33420,35196,34988,31745,25217,16924,12044,5501,3050,5],
					[21916,27221,31303,32510,31253,29130,22379,14568,14339,4754,2418,5],
					[22107,26352,31379,31945,30959,26581,21522,12559,8373,4372,1787,6],
					[21946,27097,31643,32271,30574,26218,19161,15613,5493,4857,2444,6]
				],
				"au_mean": [22041.75,27327,31936.25,32980.5,31943.5,28418.5,22069.75,14916,10062.25,4871,2424.75,5.5],
				"au_std": [133.7320081,954.5473622,999.8404456,1495.043032,2048.620756,2568.426302,2500.778196,1843.405002,3913.631508,468.9655282,515.777326,0.5773502692],
				"experiment_Abs600_initial": [
					[0.077,0.08,0.102,0.058,0.071,0.096],
					[0.077,0.08,0.103,0.058,0.075,0.102]
				],
				"experiment_Abs600": [
					[0.548,0.515,0.504,0.493,0.582,0.041],
					[0.578,0.529,0.536,0.553,0.508,0.048]
				],
				"experiment_au": [
					[25,324,2097,429,33,16],
					[31,307,2479,455,31,22]
				],
				"experiment_net_au": [
					[6.214285714,305.2142857,2078.214286,410.2142857,14.21428571],
					[12.21428571,288.2142857,2460.214286,436.2142857,12.21428571]
				],
				"experiment_net_Abs600_initial": [
					[0.0005981772097,0.0006649948768,0.001154991102,0.0001749986518,0.0004645418756],
					[0.0005981772097,0.0006649948768,0.001177263657,0.0001749986518,0.0005536320984]
				],
				"experiment_net_Abs600": [
					[0.01108855094,0.0103535566,0.01010855849,0.009863560373,0.01184581783],
					[0.01175672761,0.01066537238,0.01082128027,0.01119991371,0.01019764871]
				],
				"parameters": {
					"fluorescence_unit": "MEFL"
				}
			}
		],
		[
			{
				"LUDOX_Abs600": [
					[0.04313],
					[0.04455],
					[0.03914],
					[0.04376]
				],
				"water_Abs600": [
					[0.03609],
					[0.03614],
					[0.03505],
					[0.03586]
				],
				"LUDOX_mean": 0.042645,
				"water_mean": 0.035785,
				"net_Abs600": 0.00686,
				"reference_OD600": 0.01475,
				"OD600_per_Abs600": 2.150145773,
				"au_raw": [
					[4975.6338,3145.811,1854.1593,1111.1112,642.7387,363.9718,265.2444,159.2661,105.8437,100.718,150.0838,23.7951],
					[5424.8857,3274.6547,1944.0405,1127.8559,660.1773,374.1571,210.8303,121.5119,161.3026,99.5769,66.75,80.9541],
					[4972.6059,3384.4763,2086.0426,1267.7319,700.3746,408.0344,240.6488,181.6639,101.1964,171.578,51.266,166.494],
					[5625.7303,3430.8521,1974.4609,1189.227,672.3657,473.4427,224.7925,249.6824,77.1045,124.5984,38.4575,209.9666]
				],
				"au_mean": [5249.713925,3308.948525,1964.675825,1173.9815,668.914075,404.9015,235.379,178.031075,111.3618,124.117825,76.639325,120.30245],
				"au_std": [328.6245261,126.9577947,95.6823925,70.95023695,24.24293603,49.42391335,23.34113367,53.83199551,35.59696098,33.67743049,50.31085714,83.73625328],
				"experiment_Abs600_initial": [
					[0.09986,0.06554,0.10612,0.11093,0.11415,0.03973],
					[0.05348,0.09616,0.1236,0.12027,0.06711,0.0389]
				],
				"experiment_Abs600": [
					[0.51919,0.56605,0.10561,0.57328,0.53606,0.0374],
					[0.53836,0.50253,0.09286,0.58788,0.60303,0.03712]
				],
				"experiment_au": [
					[15.3871,718.8994,147.5148,921.7771,26.2246,12.069],
					[16.3216,552.1673,160.6341,812.8715,23.6335,11.8831]
				],
				"experiment_net_au": [
					[2.20185,705.71415,134.32955,908.59185,13.03935],
					[3.13635,538.98205,147.44885,799.68625,10.44825]
				],
				"experiment_net_Abs600_initial": [
					[0.1152309194,0.04143791649,0.1286908319,0.1390330331,0.1459565025],
					[0.01550715848,0.10727538,0.16627538,0.1591153946,0.04481364536]
				],
				"experiment_net_Abs600": [
					[1.016851546,1.117607377,0.1275942576,1.133152931,1.053124505],
					[1.058069841,0.9810301177,0.100179899,1.164545059,1.197119768]
				],
				"parameters": {
					"fluorescence_unit": "MEFL"
				}
			}
		],
		[
			{
				"LUDOX_Abs600": [
					[0.047],
					[0.047],
					[0.048],
					[0.048]
				],
				"water_Abs600": [
					[0.039],
					[0.038],
					[0.039],
					[0.038]
				],
				"LUDOX_mean": 0.0475,
				"water_mean": 0.0385,
				"net_Abs600": 0.009,
				"reference_OD600": 0.01475,
				"OD600_per_Abs600": 1.638888889,
				"au_raw": [
					[519014,414892,317775,206824,124818,71250,38279,23683,14391,8088,4829,928],
					[529119,455131,331364,220117,136949,85777,55951,26987,14539,8358,5210,928],
					[530399,459711,339731,226993,140645,82831,49136,28846,16561,10066,5797,922],
					[533765,466707,341648,226948,143429,87823,51954,26580,15107,8944,4871,932]
				],
				"au_mean": [528074.25,449110.25,332629.5,220220.5,136460.25,81920.25,48830,26524,15149.5,8864,5176.75,927.5],
				"au_std": [6350.032303,23303.5017,10863.12271,9497.419597,8202.773327,7402.717491,7569.351668,2135.452333,990.3149331,877.3855101,447.2988375,4.123105626],
				"experiment_Abs600_initial": [
					[0.062,0.065,0.061,0.067,0.066,0.044],
					[0.066,0.07,0.064,0.062,0.067,0.044]
				],
				"experiment_Abs600": [
					[0.344,0.334,0.32,0.347,0.395,0.045],
					[0.361,0.337,0.304,0.33,0.392,0.044]
				],
				"experiment_au": [
					[7627,57106,81341,66782,9547,6260],
					[7871,55477,59344,64912,9435,6443]
				],
				"experiment_net_au": [
					[1084.5,50563.5,74798.5,60239.5,3004.5],
					[1328.5,48934.5,52801.5,58369.5,2892.5]
				],
				"experiment_net_Abs600_initial": [
					[0.02961706349,0.03453373016,0.0279781746,0.03781150794,0.03617261905],
					[0.03617261905,0.0427281746,0.03289484127,0.02961706349,0.03781150794]
				],
				"experiment_net_Abs600": [
					[0.4917837302,0.4753948413,0.4524503968,0.4967003968,0.5753670635],
					[0.5196448413,0.4803115079,0.4262281746,0.4688392857,0.5704503968]
				],
				"parameters": {
					"fluorescence_unit": "MEFL"
				}
			}
		],
		[
			{
				"LUDOX_Abs600": [
					[0.081],
					[0.102],
					[0.147],
					[0.207]
				],
				"water_Abs600": [
					[0.002],
					[0.003],
					[0.001],
					[0.003]
				],
				"LUDOX_mean": 0.13425,
				"water_mean": 0.00225,
				"net_Abs600": 0.132,
				"reference_OD600": 0.01475,
				"OD600_per_Abs600": 0.1117424242,
				"au_raw": [
					[590.287,370.657,265.016,144.207,68.75,13.305,6.248,1.47,-0.111,-0.778,0.453,0],
					["_NaN_","_NaN_","_NaN_","_NaN_","_NaN_","_NaN_","_NaN_","_NaN_","_NaN_","_NaN_","_NaN_","_NaN_"],
					["_NaN_","_NaN_","_NaN_","_NaN_","_NaN_","_NaN_","_NaN_","_NaN_","_NaN_","_NaN_","_NaN_","_NaN_"],
					["_NaN_","_NaN_","_NaN_","_NaN_","_NaN_","_NaN_","_NaN_","_NaN_","_NaN_","_NaN_","_NaN_","_NaN_"]
				],
				"au_mean": [590.287,370.657,265.016,144.207,68.75,13.305,6.248,1.47,-0.111,-0.778,0.453,0],
				"au_std": ["_NaN_","_NaN_","_NaN_","_NaN_","_NaN_","_NaN_","_NaN_","_NaN_","_NaN_","_NaN_","_NaN_","_NaN_"],
				"experiment_Abs600_initial": [
					[0.05,0.032,0.044,0.034,0.048,0],
					[0.052,0.038,0.051,0.055,0.033,0]
				],
				"experiment_Abs600": [
					[1.244,1.12,0.04,1.194,1.299,0],
					[1.258,1.177,0.026,1.174,1.274,0]
				],
				"experiment_au": [
					[2.938,74.805,19.921,116.722,4.687,0],
					[3.324,81.342,20.09,102.432,4.139,0]
				],
				"experiment_net_au": [
					[2.938,74.805,19.921,116.722,4.687],
					[3.324,81.342,20.09,102.432,4.139]
				],
				"experiment_net_Abs600_initial": [
					[0.005587121212,0.003575757576,0.004916666667,0.003799242424,0.005363636364],
					[0.005810606061,0.004246212121,0.005698863636,0.006145833333,0.0036875]
				],
				"experiment_net_Abs600": [
					[0.1390075758,0.1251515152,0.00446969697,0.1334204545,0.1451534091],
					[0.1405719697,0.1315208333,0.00290530303,0.1311856061,0.1423598485]
				],
				"parameters": {
					"fluorescence_unit": "MEFL"
				}
			}
		],
		[
			{
				"LUDOX_Abs600": [
					[0.03840000182],
					[0.0390000008],
					[0.04069999978],
					[0.04160000011]
				],
				"water_Abs600": [
					[0.03229999915],
					[0.03319999948],
					[0.03510000184],
					[0.03429999948]
				],
				"LUDOX_mean": 0.03992500063,
				"water_mean": 0.03372499999,
				"net_Abs600": 0.006200000644,
				"reference_OD600": 0.01475,
				"OD600_per_Abs600": 2.379032011,
				"au_raw": [
					[41099,21966,13210,8575,4942,3497,2536,2138,1839,1665,1622,1549],
					[41915,23500,11457,9668,5288,3428,2513,2058,1710,1704,1574,1515],
					[40715,22169,14143,6750,6117,3376,2447,2030,1757,1542,1547,1503],
					[40948,21228,14237,8656,5120,3317,2473,1997,1634,1504,1531,1440]
				],
				"au_mean": [41169.25,22215.75,13261.75,8412.25,5366.75,3404.5,2492.25,2055.75,1735,1603.75,1568.5,1501.75],
				"au_std": [521.6552981,946.8383794,1289.381602,1214.617189,519.7354295,76.54410493,39.84448937,60.23495663,85.87976091,95.85535979,39.83716857,45.54393483],
				"experiment_Abs600_initial": [
					[0.04470000044,0.04450000077,0.0465000011,0.04390000179,0.04300000146,0.03570000082],
					[0.04639999941,0.0513000004,0.04289999977,0.04349999875,0.04089999944,0.03559999913]
				],
				"experiment_Abs600": [
					[0.2222000062,0.2251999974,0.1440999955,0.2322999984,0.232099995,0.03869999945],
					[0.2237000018,0.235499993,0.1351999938,0.3030999899,0.3276999891,0.03799999878]
				],
				"experiment_au": [
					[52119,57305,63079,59160,52641,32694],
					[51774,58593,60645,60304,56012,34591]
				],
				"experiment_net_au": [
					[19428,24614,30388,26469,19950],
					[19083,25902,27954,27613,23321]
				],
				"experiment_net_Abs600_initial": [
					[0.01665322238,0.01617741678,0.02093548158,0.01475,0.0126088704],
					[0.02069757436,0.03235483356,0.01237096317,0.01379837995,0.007612898366]
				],
				"experiment_net_Abs600": [
					[0.4389314182,0.4460684932,0.2531289925,0.4629596228,0.4624838084],
					[0.4424999557,0.4705725123,0.2319556037,0.6313950689,0.6899192545]
				],
				"parameters": {
					"fluorescence_unit": "MEFL"
				}
			}
		],
		[
			{
				"LUDOX_Abs600": [
					[0.044],
					[0.044],
					[0.044],
					[0.049]
				],
				"water_Abs600": [
					[0.036],
					[0.035],
					[0.036],
					[0.035]
				],
				"LUDOX_mean": 0.04525,
				"water_mean": 0.0355,
				"net_Abs600": 0.00975,
				"reference_OD600": 0.01475,
				"OD600_per_Abs600": 1.512820513,
				"au_raw": [
					[24997,16343,9820,5254,2838,1459,756,387,209,116,69,12],
					[24891,17019,9587,5136,2740,1413,761,381,193,109,60,13],
					[25414,12865,6753,3512,1885,985,553,296,168,100,54,14],
					[25446,12740,6657,3470,1865,971,541,301,163,98,61,12]
				],
				"au_mean": [25187,14741.75,8204.25,4343,2332,1207,652.75,341.25,183.25,105.75,61,12.75],
				"au_std": [284.2100162,2256.772234,1734.239002,985.1328168,529.2756056,265.1540433,122.2248611,49.46631851,21.6082546,8.341662504,6.164414003,0.9574271078],
				"experiment_Abs600_initial": [
					[0.065,0.056,0.054,0.059,0.06,0.04],
					[0.064,0.059,0.064,0.054,0.056,0.042]
				],
				"experiment_Abs600": [
					[0.496,0.37,0.244,0.382,0.438,0.042],
					[0.382,0.392,0.16,0.451,0.505,0.043]
				],
				"experiment_au": [
					[218,1819,825,2000,232,187],
					[200,2014,485,2674,215,183]
				],
				"experiment_net_au": [
					[37.21428571,1638.214286,644.2142857,1819.214286,51.21428571],
					[19.21428571,1833.214286,304.2142857,2493.214286,34.21428571]
				],
				"experiment_net_Abs600_initial": [
					[0.03457875458,0.02096336996,0.01793772894,0.0255018315,0.02701465201],
					[0.03306593407,0.0255018315,0.03306593407,0.01793772894,0.02096336996]
				],
				"experiment_net_Abs600": [
					[0.6866043956,0.495989011,0.3053736264,0.5141428571,0.5988608059],
					[0.5141428571,0.5292710623,0.1782967033,0.6185274725,0.7002197802]
				],
				"parameters": {
					"fluorescence_unit": "MEFL"
				}
			}
		],
		[
			{
				"LUDOX_Abs600": [
					[2.105],
					[1.976],
					[1.99],
					[1.726]
				],
				"water_Abs600": [
					[0.035],
					[0.037],
					[0.04],
					[0.039]
				],
				"LUDOX_mean": 1.94925,
				"water_mean": 0.03775,
				"net_Abs600": 1.9115,
				"reference_OD600": 0.01475,
				"OD600_per_Abs600": 0.007716453047,
				"au_raw": [
					[39920,26655,15589,9116,4967,2704,1618,965,611,322,229,16],
					[43144,28859,14925,8904,5157,2830,1475,869,588,262,134,16],
					[48903,21111,16818,11309,2227,2036,1056,672,356,186,104,12],
					[39356,27388,17743,9122,5470,2978,1691,970,498,272,167,11]
				],
				"au_mean": [42830.75,26003.25,16268.75,9612.75,4455.25,2637,1460,869,513.25,260.5,158.5,13.75],
				"au_std": [4378.610843,3387.807981,1257.353404,1135.368773,1499.906303,416.0208328,283.8814306,139.3149908,115.6182656,56.1753208,53.5817133,2.62995564],
				"experiment_Abs600_initial": [
					[0.057,0.09,0.049,0.057,0.063,0.037],
					[0.052,0.052,0.053,0.057,0.053,0.038]
				],
				"experiment_Abs600": [
					[0.556,0.464,0.483,0.599,0.513,0.039],
					[0.514,0.432,0.599,0.79,0.539,0.039]
				],
				"experiment_au": [
					[3164,19162,2760,40535,3516,740],
					[2733,17686,3214,47148,3301,642]
				],
				"experiment_net_au": [
					[2517.214286,18515.21429,2113.214286,39888.21429,2869.214286],
					[2086.214286,17039.21429,2567.214286,46501.21429,2654.214286]
				],
				"experiment_net_Abs600_initial": [
					[0.0001350379283,0.0003896808789,7.330630395e-05,0.0001350379283,0.0001813366466],
					[9.645566309e-05,9.645566309e-05,0.0001041721161,0.0001350379283,0.0001041721161]
				],
				"experiment_net_Abs600": [
					[0.003985547999,0.003275634319,0.003422246926,0.00431735548,0.003653740518],
					[0.003661456971,0.003028707821,0.00431735548,0.005791198012,0.003854368297]
				],
				"parameters": {
					"fluorescence_unit": "MEFL"
				}
			}
		],
		[
			{
				"LUDOX_Abs600": [
					[0.05],
					[0.059],
					[0.057],
					[0.051]
				],
				"water_Abs600": [
					[0.041],
					[0.041],
					[0.046],
					[0.04]
				],
				"LUDOX_mean": 0.05425,
				"water_mean": 0.042,
				"net_Abs600": 0.01225,
				"reference_OD600": 0.01475,
				"OD600_per_Abs600": 1.204081633,
				"au_raw": [
					[57592,39370,23385,13353,7344,4063,2382,1294,792,587,467,31],
					[69590,40325,23173,12466,6961,4191,2398,1407,817,603,460,37],
					[69934,39921,22595,13548,7095,3815,2130,1242,767,559,408,31],
					[69465,40668,22810,13086,6924,4181,2484,1400,870,649,452,14]
				],
				"au_mean": [66645.25,40071,22990.75,13113.25,7081,4062.5,2348.5,1335.75,811.5,599.5,446.75,28.25],
				"au_std": [6038.756902,558.2191923,354.935088,471.2263257,190.0999737,174.939037,152.3975065,81.11052131,44.01893532,37.67846423,26.55026679,9.912113801],
				"experiment_Abs600_initial": [
					[0.099,0.089,0.094,0.088,0.091,0.05],
					[0.084,0.102,0.118,0.085,0.102,0.051]
				],
				"experiment_Abs600": [
					[0.381,0.341,0.383,0.421,0.495,0.05],
					[0.361,0.368,0.371,0.367,0.43,0.057]
				],
				"experiment_au": [
					[316,7135,35853,16600,591,292],
					[303,7545,40826,13729,500,284]
				],
				"experiment_net_au": [
					[48.07142857,6867.071429,35585.07143,16332.07143,323.0714286],
					[35.07142857,7277.071429,40558.07143,13461.07143,232.0714286]
				],
				"experiment_net_Abs600_initial": [
					[0.05641982507,0.04437900875,0.05039941691,0.04317492711,0.04678717201],
					[0.03835860058,0.06003206997,0.07929737609,0.03956268222,0.06003206997]
				],
				"experiment_net_Abs600": [
					[0.3959708455,0.3478075802,0.3983790087,0.4441341108,0.5332361516],
					[0.3718892128,0.3803177843,0.3839300292,0.3791137026,0.4549708455]
				],
				"parameters": {
					"fluorescence_unit": "MEFL"
				}
			}
		],
		[
			{
				"LUDOX_Abs600": [
					[0.0447999984],
					[0.04500000179],
					[0.04369999841],
					[0.04450000077]
				],
				"water_Abs600": [
					[0.03860000148],
					[0.03830000013],
					[0.03889999911],
					[0.03830000013]
				],
				"LUDOX_mean": 0.04449999984,
				"water_mean": 0.03852500021,
				"net_Abs600": 0.005974999629,
				"reference_OD600": 0.01475,
				"OD600_per_Abs600": 2.4686194,
				"au_raw": [
					[19216,12420,6841,3637,1913,1055,554,327,184,132,108,6],
					[18670,12418,6888,3599,1887,1006,567,322,203,130,95,7],
					[18759,12360,6791,3643,1928,1043,574,335,196,134,93,5],
					[19351,12348,6951,3692,1939,1020,569,321,209,146,"_NaN_",5]
				],
				"au_mean": [18999,12386.5,6867.75,3642.75,1916.75,1031,566,326.25,198,135.5,98.66666667,5.75],
				"au_std": [335.0790951,37.85498646,68.18296464,38.17830972,22.51480994,22.10580618,8.524474568,6.396613687,10.7393358,7.187952884,8.144527815,0.9574271078],
				"experiment_Abs600_initial": [
					[0.04520000145,0.04529999942,0.04600000009,0.04960000142,0.04569999874,0.04459999874],
					[0.04729999974,0.04529999942,0.04699999839,0.04540000111,0.04540000111,0.04439999908]
				],
				"experiment_Abs600": [
					[0.386500001,0.3858999908,0.1098999977,0.3801000118,0.3937999904,0.04540000111],
					[0.4029000103,0.3646000028,0.08089999855,0.3817999959,0.3864000142,0.04549999908]
				],
				"experiment_au": [
					[402,2724,2605,4562,501,383],
					[417,2735,1577,4717,488,349]
				],
				"experiment_net_au": [
					[38.21428571,2360.214286,2241.214286,4198.214286,137.2142857],
					[53.21428571,2371.214286,1213.214286,4353.214286,124.2142857]
				],
				"experiment_net_Abs600_initial": [
					[0.0002644980993,0.0005113550218,0.002239390265,0.0111264234,0.001498801104],
					[0.005448594631,0.0005113550218,0.004708005471,0.0007582211406,0.0007582211406]
				],
				"experiment_net_Abs600": [
					[0.8428042982,0.8413231014,0.1599841641,0.8270051608,0.8608251938],
					[0.8832896795,0.7887415378,0.08839420352,0.8312017745,0.8425574688]
				],
				"parameters": {
					"fluorescence_unit": "MEFL"
				}
			}
		],
		[
			{
				"LUDOX_Abs600": [
					[0.0485],
					[0.0483],
					[0.0478],
					[0.0482]
				],
				"water_Abs600": [
					[0.0392],
					[0.0403],
					[0.0391],
					[0.0395]
				],
				"LUDOX_mean": 0.0482,
				"water_mean": 0.039525,
				"net_Abs600": 0.008675,
				"reference_OD600": 0.01475,
				"OD600_per_Abs600": 1.700288184,
				"au_raw": [
					[37019,30526,10338,8878,6907,3884,2435,1358,933,591,419,126],
					[55431,17754,16591,9665,4906,2378,1260,773,485,340,261,116],
					[36942,32660,19884,10446,5312,2558,1301,770,484,368,282,131],
					[42701,34573,19055,11108,5192,2457,1312,723,548,329,267,128]
				],
				"au_mean": [43023.25,28878.25,16467,10024.25,5579.25,2819.25,1577,906,612.5,407,307.25,125.25],
				"au_std": [8700.358704,7598.153915,4318.705439,965.2869608,901.4009005,713.6457455,572.4374784,302.2019193,215.7537176,123.7605214,75.02166354,6.5],
				"experiment_Abs600_initial": [
					[0.0715,0.0682,0.0734,0.0661,0.067,0.0444],
					[0.0677,0.0658,0.0643,0.0619,0.0616,0.0452]
				],
				"experiment_Abs600": [
					[0.3782,0.3621,0.4671,0.3616,0.5149,0.0452],
					[0.4004,0.3303,0.4488,0.4584,0.4667,0.0481]
				],
				"experiment_au": [
					[834,5936,50557,9437,997,703],
					[798,3539,51411,14256,1010,758]
				],
				"experiment_net_au": [
					[194,5296,49917,8797,357],
					[158,2899,50771,13616,370]
				],
				"experiment_net_Abs600_initial": [
					[0.0417177851,0.03610683409,0.04494833265,0.0325362289,0.03406648827],
					[0.03525669,0.03202614245,0.02947571017,0.02539501853,0.02488493207]
				],
				"experiment_net_Abs600": [
					[0.5631961713,0.5358215315,0.7143517909,0.5349713874,0.7956255661],
					[0.600942569,0.4817523672,0.6832365171,0.6995592837,0.7136716756]
				],
				"parameters": {
					"fluorescence_unit": "MEFL"
				}
			}
		],
		[
			{
				"LUDOX_Abs600": [
					[0.04699999839],
					[0.0474999994],
					[0.04699999839],
					[0.04690000042]
				],
				"water_Abs600": [
					[0.03790000081],
					[0.03869999945],
					[0.03909999877],
					[0.03889999911]
				],
				"LUDOX_mean": 0.04709999915,
				"water_mean": 0.03864999954,
				"net_Abs600": 0.008449999616,
				"reference_OD600": 0.01475,
				"OD600_per_Abs600": 1.74556221,
				"au_raw": [
					[9316,6582,4054,2332,1224,51,400,337,180,35,69,2],
					[9803,6000,3358,2717,1310,647,301,170,94,47,24,2],
					[10751,6388,3769,2331,326,1310,496,248,127,65,33,1],
					[10117,5475,4477,2319,1372,9,517,224,264,103,374,2]
				],
				"au_mean": [9996.75,6111.25,3914.5,2424.75,1058,504.25,428.5,244.75,166.25,62.5,125,1.75],
				"au_std": [601.1967925,488.325967,471.4265584,194.922848,491.7587484,611.0970327,99.09086739,69.61501275,74.17265893,29.68164416,167.1346762,0.5],
				"experiment_Abs600_initial": [
					[0.05169999972,0.0513000004,0.05600000173,0.04670000076,0.05160000175,0.04419999942],
					[0.0476000011,0.1020999998,0.05029999837,0.05150000006,0.0513000004,0.04309999943]
				],
				"experiment_Abs600": [
					[0.3874000013,0.329400003,0.05420000106,0.3754999936,0.3424000144,0.0438000001],
					[0.3688000143,0.3190000057,0.0604000017,0.33950001,0.3675999939,0.04349999875]
				],
				"experiment_au": [
					[49,1163,171,2490,74,32],
					[51,1201,452,2290,83,31]
				],
				"experiment_net_au": [
					[18.21428571,1132.214286,140.2142857,2459.214286,43.21428571],
					[20.21428571,1170.214286,421.2142857,2259.214286,52.21428571]
				],
				"experiment_net_Abs600_initial": [
					[0.01378994079,0.01309171709,0.0212958618,0.005062131563,0.01361538812],
					[0.006633138134,0.1017662763,0.01134615135,0.01344082894,0.01309171709]
				],
				"experiment_net_Abs600": [
					[0.5997751773,0.498532572,0.01815384865,0.5790029735,0.5212249007],
					[0.5673077428,0.4803787299,0.02897633548,0.5161627627,0.5652130327]
				],
				"parameters": {
					"fluorescence_unit": "MEFL"
				}
			}
		],
		[
			{
				"LUDOX_Abs600": [
					[0.2581999898],
					[0.2834999859],
					[0.2883000076],
					[0.290199995]
				],
				"water_Abs600": [
					[0.2280000001],
					[0.2468000054],
					[0.2581999898],
					[0.2454999983]
				],
				"LUDOX_mean": 0.2800499946,
				"water_mean": 0.2446249984,
				"net_Abs600": 0.03542499618,
				"reference_OD600": 0.01475,
				"OD600_per_Abs600": 0.4163726632,
				"au_raw": [
					[34290,20515,13819,5655,3368,1325,787,353,300,94,65,38],
					[62135,5703,19459,5250,2618,1247,601,304,161,98,65,36],
					[65513,17325,9161,3373,3292,1128,563,301,157,101,69,36],
					[64245,18065,8963,4195,2201,937,484,247,142,84,59,37]
				],
				"au_mean": [56545.75,15402,12850.5,4618.25,2869.75,1159.25,608.75,301.25,190,94.25,64.5,36.75],
				"au_std": [14902.43992,6608.148203,4944.199666,1033.400011,558.9134548,168.8636037,128.4377281,43.31570154,73.78798457,7.410578025,4.123105626,0.9574271078],
				"experiment_Abs600_initial": [
					[0.3813999891,0.3932000101,0.383100003,0.4370000064,0.537899971,0.3671999872],
					[0.3777999878,0.3819000125,0.3763999939,0.4104000032,0.4796000123,0.3962000012]
				],
				"experiment_Abs600": [
					[0.4769000113,0.4699999988,0.4781999886,0.4873000085,0.543200016,0.3630000055],
					[0.4487999976,0.4307999909,0.4569999874,0.4665000007,0.4866999984,0.3677999973]
				],
				"experiment_au": [
					[171,2412,5157,6025,130,126],
					[145,1723,4204,5017,95,85]
				],
				"experiment_net_au": [
					[61.92857143,2302.928571,5047.928571,5915.928571,20.92857143],
					[35.92857143,1613.928571,4094.928571,4907.928571,-14.07142857]
				],
				"experiment_net_Abs600_initial": [
					[0.007128890056,0.01204209623,0.007836729371,0.03027921733,0.0722912043],
					[0.005629947927,0.007337086131,0.005047028739,0.01920370316,0.04801669524]
				],
				"experiment_net_Abs600": [
					[0.04689248863,0.04401951205,0.04743376364,0.05122276316,0.07449799816],
					[0.03519241109,0.02769770037,0.03860666268,0.04256220852,0.05097293536]
				],
				"parameters": {
					"fluorescence_unit": "MEFL"
				}
			}
		],
		[
			{
				"LUDOX_Abs600": [
					[0.0533],
					[0.056],
					[0.0572],
					[0.056]
				],
				"water_Abs600": [
					[0.0493],
					[0.053],
					[0.0493],
					[0.048]
				],
				"LUDOX_mean": 0.055625,
				"water_mean": 0.0499,
				"net_Abs600": 0.005725,
				"reference_OD600": 0.01475,
				"OD600_per_Abs600": 2.576419214,
				"au_raw": [
					[17782,10929,6402,3351,1730,885,450,269,177,124,111,14],
					[17583,10765,6178,3288,1720,869,457,263,172,122,105,14],
					[16795,10065,5996,3298,1596,845,439,247,148,97,85,14],
					[18322,10230,5929,3172,1582,811,413,237,144,99,89,14]
				],
				"au_mean": [17620.5,10497.25,6126.25,3277.25,1657,852.5,439.75,254,160.25,110.5,97.5,14],
				"au_std": [632.7298002,414.873776,211.8086794,75.41606814,78.83315715,32.18177538,19.31105038,14.65150732,16.66083231,14.47987109,12.47664485,0],
				"experiment_Abs600_initial": [
					[0.04210000113,0.03929999843,0.04699999839,0.04250000045,0.04300000146,0.03770000115],
					[0.04289999977,0.05759999901,0.0449000001,0.04419999942,0.04430000111,0.03700000048]
				],
				"experiment_Abs600": [
					[0.3438999951,0.3055999875,0.07329999655,0.3490000069,0.356099993,0.05260000005],
					[0.3736999929,0.3406000137,0.06360000372,0.3204999864,0.4075999856,0.05510000139]
				],
				"experiment_au": [
					[72,1989,936,3906,119,48],
					[69,2548,1035,3377,137,48]
				],
				"experiment_net_au": [
					[21.78571429,1938.785714,885.7857143,3855.785714,68.78571429],
					[18.78571429,2497.785714,984.7857143,3326.785714,86.78571429]
				],
				"experiment_net_Abs600_initial": [
					[-0.01448315494,-0.02169713569,-0.001858707845,-0.01345258901,-0.01216437679],
					[-0.01242202307,0.02545133742,-0.007269183802,-0.009072678987,-0.008815032705]
				],
				"experiment_net_Abs600": [
					[0.7630801483,0.6644032728,0.06590111275,0.7762199167,0.7945124573],
					[0.8398574352,0.7545780129,0.04090986484,0.7027919163,0.9271980278]
				],
				"parameters": {
					"fluorescence_unit": "MEFL"
				}
			}
		],
		[
			{
				"LUDOX_Abs600": [
					[0.084],
					[0.087],
					[0.088],
					[0.089]
				],
				"water_Abs600": [
					[0.077],
					[0.08],
					[0.08],
					[0.085]
				],
				"LUDOX_mean": 0.087,
				"water_mean": 0.0805,
				"net_Abs600": 0.0065,
				"reference_OD600": 0.01475,
				"OD600_per_Abs600": 2.269230769,
				"au_raw": [
					[4544,1475,785.1,428.6,238,126.7,69.65,21.38,21.58,130.4,7.054,0.881],
					[4557,1447,780.4,427.8,238,127.1,69.91,37.11,21.73,130.9,6.869,1.023],
					[4518,1443,775.6,428.6,238.2,126.2,69.56,37.29,21.8,129.2,6.721,1.071],
					[4546,1432,772.4,426.4,236.1,126.2,69.5,36.98,21.83,129.8,6.734,1.631]
				],
				"au_mean": [4541.25,1449.25,778.375,427.85,237.575,126.55,69.655,33.19,21.735,130.075,6.8445,1.1515],
				"au_std": [16.52018967,18.30072858,5.559601305,1.037625494,0.9878427675,0.4358898944,0.1808314132,7.874359233,0.1115048579,0.7365459931,0.1548687616,0.3296882366],
				"experiment_Abs600_initial": [
					[0.0885,0.0895,0.0925,0.0925,0.0945,0.085],
					[0.0915,0.09,0.091,0.0935,0.0975,0.087]
				],
				"experiment_Abs600": [
					[0.4665,0.501,0.4325,0.358,0.4505,0.107],
					[0.485,0.5035,0.492,0.36,0.4825,0.093]
				],
				"experiment_au": [
					[29.59,28.04,27.64,36.45,28.89,24.24],
					[31.34,27.12,30.86,37.31,31.59,25.45]
				],
				"experiment_net_au": [
					[7.275,5.725,5.325,14.135,6.575],
					[9.025,4.805,8.545,14.995,9.275]
				],
				"experiment_net_Abs600_initial": [
					[-0.2865714286,-0.2843021978,-0.2774945055,-0.2774945055,-0.272956044],
					[-0.2797637363,-0.2831675824,-0.2808983516,-0.2752252747,-0.2661483516]
				],
				"experiment_net_Abs600": [
					[0.5711978022,0.6494862637,0.494043956,0.3249862637,0.5348901099],
					[0.6131785714,0.6551593407,0.6290631868,0.3295247253,0.6075054945]
				],
				"parameters": {
					"fluorescence_unit": "MEFL"
				}
			}
		],
		[
			{
				"LUDOX_Abs600": [
					[0.0449],
					[0.042],
					[0.0487],
					[0.0487]
				],
				"water_Abs600": [
					[0.038],
					[0.0344],
					[0.0357],
					[0.0374]
				],
				"LUDOX_mean": 0.046075,
				"water_mean": 0.036375,
				"net_Abs600": 0.0097,
				"reference_OD600": 0.01475,
				"OD600_per_Abs600": 1.520618557,
				"au_raw": [
					[40660,27033,16368,9315,5104,2804,1481,795,420,228,127,10],
					[41640,27584,16751,9624,5227,2770,1456,776,397,214,114,11],
					[42344,28229,17068,9694,5262,2818,1497,794,421,225,121,10],
					[42626,28587,17654,9901,5429,2929,1448,757,414,221,117,10]
				],
				"au_mean": [41817.5,27858.25,16960.25,9633.5,5255.5,2830.25,1470.5,780.5,413,222,119.75,10.25],
				"au_std": [876.0112252,689.149899,543.8886988,242.7268698,134.0509853,68.84947349,22.57579825,17.93506807,11.10555417,6.055300708,5.6199051,0.5],
				"experiment_Abs600_initial": [
					[0.05530000106,0.05029999837,0.05330000073,0.0604000017,0.05099999905,0.04060000181],
					[0.05290000141,0.05449999869,0.06210000068,0.07490000129,0.05189999938,0.05169999972]
				],
				"experiment_Abs600": [
					[0.4278999865,0.3953999877,0.04639999941,0.4056000113,0.5027999878,0.03869999945],
					[0.4704000056,0.2741000056,0.0458999984,0.3964000046,0.3758000135,0.03810000047]
				],
				"experiment_au": [
					[110,6565,958,10879,224,70],
					[109,3645,917,12088,310,70]
				],
				"experiment_net_au": [
					[40.14285714,6495.142857,888.1428571,10809.14286,154.1428571],
					[39.14285714,3575.142857,847.1428571,12018.14286,240.1428571]
				],
				"experiment_net_Abs600_initial": [
					[0.01814967037,0.01054657351,0.01510843276,0.025904826,0.01161100752],
					[0.01450018637,0.01693317193,0.02848987599,0.04795379444,0.01297956473]
				],
				"experiment_net_Abs600": [
					[0.5847321225,0.5353120212,0.004616162715,0.5508223664,0.6986264543],
					[0.6493584401,0.3508610175,0.003855851896,0.5368326655,0.5055079368]
				],
				"parameters": {
					"fluorescence_unit": "MEFL"
				}
			}
		],
		[
			{
				"LUDOX_Abs600": [
					[0.048],
					[0.035],
					[0.047],
					[0.047]
				],
				"water_Abs600": [
					[0.034],
					[0.043],
					[0.047],
					[0.04]
				],
				"LUDOX_mean": 0.04425,
				"water_mean": 0.041,
				"net_Abs600": 0.00325,
				"reference_OD600": 0.01475,
				"OD600_per_Abs600": 4.538461538,
				"au_raw": [
					[15219.16,9705.144,5884.551,3328.19,1921.29,1067.062,704.034,512.991,426.921,380.282,348.433,262.823],
					[15817.971,9876.781,5919.456,3280.528,1782.985,1080.098,669.033,501.538,398.286,342.027,312.99,273.519],
					[15658.362,9651.354,5677.249,3130.286,1701.226,960.165,623.549,473.27,371.705,345.876,325.483,284.687],
					[15346.327,9220.042,5587.666,3114.119,1737.424,978.029,636.548,449.602,364.322,318.586,301.839,259.255]
				],
				"au_mean": [15510.455,9613.33025,5767.2305,3213.28075,1785.73125,1021.3385,658.291,484.35025,390.3085,346.69275,322.18625,270.071],
				"au_std": [275.8220128,279.2594466,160.4958801,107.1564426,96.36466204,60.99515605,35.99804266,28.55359947,28.4341582,25.43398917,19.98617891,11.47512556],
				"experiment_Abs600_initial": [
					[0.0718,0.0813,0.0767,0.0761,0.0818,0.0774],
					[0.0774,0.0869,0.0808,0.0777,0.0799,0.0668]
				],
				"experiment_Abs600": [
					[0.4001,0.3654,0.1054,0.3779,0.4358,"_NaN_"],
					[0.4288,0.4366,0.1047,0.4378,0.391,"_NaN_"]
				],
				"experiment_au": [
					[561.754,1906.771,2076.863,3193.441,597.692,"_NaN_"],
					[555.638,2143.359,1878.153,3754.257,572.562,"_NaN_"]
				],
				"experiment_net_au": [
					[46.2494,1391.2664,1561.3584,2677.9364,82.1874],
					[40.1334,1627.8544,1362.6484,3238.7524,57.0574]
				],
				"experiment_net_Abs600_initial": [
					[0.02028692308,0.06340230769,0.04252538462,0.03980230769,0.06567153846],
					[0.04570230769,0.08881769231,0.06113307692,0.04706384615,0.05704846154]
				],
				"experiment_net_Abs600": [
					[1.510263846,1.352779231,0.1727792308,1.40951,1.672286923],
					[1.640517692,1.675917692,0.1696023077,1.681363846,1.468963846]
				],
				"parameters": {
					"fluorescence_unit": "MEFL"
				}
			}
		],
		[
			{
				"LUDOX_Abs600": [
					[0.683],
					[1.029],
					[1.996],
					[4.651]
				],
				"water_Abs600": [
					[0.298],
					[0.317],
					[0.28],
					[0.271]
				],
				"LUDOX_mean": 2.08975,
				"water_mean": 0.2915,
				"net_Abs600": 1.79825,
				"reference_OD600": 0.01475,
				"OD600_per_Abs600": 0.008202419018,
				"au_raw": [
					[233527,96435,55595,29228,17453,8322,4584,2437,1145,619,354,0],
					[234207,83382,50140,30086,16460,9053,4011,2147,1155,606,270,0],
					[212616,63167,36524,20357,12737,6037,5173,1141,795,422,241,0],
					[202931,83180,48327,26511,25019,9449,36790,2653,1492,741,350,0]
				],
				"au_mean": [220820.25,81541,47646.5,26545.5,17917.25,8215.25,12639.5,2094.5,1146.75,597,303.75,0],
				"au_std": [15577.77856,13729.66028,8032.626822,4398.09311,5151.341209,1525.355997,16107.32095,668.6172298,284.6030862,131.562406,56.98172222,0],
				"experiment_Abs600_initial": [
					["_NaN_","_NaN_","_NaN_","_NaN_","_NaN_","_NaN_"],
					["_NaN_","_NaN_","_NaN_","_NaN_","_NaN_","_NaN_"]
				],
				"experiment_Abs600": [
					["_NaN_","_NaN_","_NaN_","_NaN_","_NaN_","_NaN_"],
					["_NaN_","_NaN_","_NaN_","_NaN_","_NaN_","_NaN_"]
				],
				"experiment_au": [
					["_NaN_","_NaN_","_NaN_","_NaN_","_NaN_","_NaN_"],
					["_NaN_","_NaN_","_NaN_","_NaN_","_NaN_","_NaN_"]
				],
				"experiment_net_au": [
					["_NaN_","_NaN_","_NaN_","_NaN_","_NaN_"],
					["_NaN_","_NaN_","_NaN_","_NaN_","_NaN_"]
				],
				"experiment_net_Abs600_initial": [
					["_NaN_","_NaN_","_NaN_","_NaN_","_NaN_"],
					["_NaN_","_NaN_","_NaN_","_NaN_","_NaN_"]
				],
				"experiment_net_Abs600": [
					["_NaN_","_NaN_","_NaN_","_NaN_","_NaN_"],
					["_NaN_","_NaN_","_NaN_","_NaN_","_NaN_"]
				],
				"parameters": {
					"fluorescence_unit": "MEFL"
				}
			}
		],
		[
			{
				"LUDOX_Abs600": [
					[0.024],
					[0.026],
					[0.025],
					[0.024]
				],
				"water_Abs600": [
					[0],
					[0],
					[0],
					[0]
				],
				"LUDOX_mean": 0.02475,
				"water_mean": 0,
				"net_Abs600": 0.02475,
				"reference_OD600": 0.01475,
				"OD600_per_Abs600": 0.595959596,
				"au_raw": [
					[250.5,150.4,80.26,44.75,24.24,12.89,7.296,4.435,3.156,2.279,1.908,-0.0051],
					[267.3,152.1,87.18,47.27,25.5,13.41,7.292,3.926,2.317,1.373,0.8271,-0.0036],
					[269.8,155.3,87.38,46.76,24.24,13.03,6.886,3.659,2.195,1.209,0.7807,-0.0031],
					[272.2,158.9,87.55,47.62,25.18,13.64,6.977,4.077,2.26,1.379,0.8963,-0.0048]
				],
				"au_mean": [264.95,154.175,85.5925,46.6,24.79,13.2425,7.11275,4.02425,2.482,1.56,1.103025,-0.00415],
				"au_std": [9.838868499,3.748221801,3.558214674,1.282887368,0.6483826031,0.3442261853,0.2125674403,0.3238100009,0.4520892242,0.4857612582,0.5387479273,0.0009539392014],
				"experiment_Abs600_initial": [
					["_NaN_","_NaN_","_NaN_","_NaN_","_NaN_","_NaN_"],
					["_NaN_","_NaN_","_NaN_","_NaN_","_NaN_","_NaN_"]
				],
				"experiment_Abs600": [
					["_NaN_","_NaN_","_NaN_","_NaN_","_NaN_","_NaN_"],
					["_NaN_","_NaN_","_NaN_","_NaN_","_NaN_","_NaN_"]
				],
				"experiment_au": [
					[2.412,5.891,4.31,6.474,2.048,2.065],
					[2.461,4.203,3.494,7.721,2.479,2.068]
				],
				"experiment_net_au": [
					[0.331,3.81,2.229,4.393,-0.033],
					[0.38,2.122,1.413,5.64,0.398]
				],
				"experiment_net_Abs600_initial": [
					["_NaN_","_NaN_","_NaN_","_NaN_","_NaN_"],
					["_NaN_","_NaN_","_NaN_","_NaN_","_NaN_"]
				],
				"experiment_net_Abs600": [
					["_NaN_","_NaN_","_NaN_","_NaN_","_NaN_"],
					["_NaN_","_NaN_","_NaN_","_NaN_","_NaN_"]
				],
				"parameters": {
					"fluorescence_unit": "MEFL"
				}
			}
		],
		[
			{
				"LUDOX_Abs600": [
					[0.0402409],
					[0.0409832],
					[0.0416846],
					[0.042172]
				],
				"water_Abs600": [
					[0.0341987],
					[0.0320297],
					[0.0323395],
					[0.0323406]
				],
				"LUDOX_mean": 0.041270175,
				"water_mean": 0.032727125,
				"net_Abs600": 0.00854305,
				"reference_OD600": 0.01475,
				"OD600_per_Abs600": 1.726549651,
				"au_raw": [
					[704169,323435,188846,105398,57887,32271,18332,9440,4907,2644,1584,224],
					[580997,329072,191783,106441,61208,31451,17056,9466,5773,3180,1820,252],
					[610527,328399,188063,97888,54500,29673,15616,7963,4394,2424,1474,252],
					[333346,330885,189961,105081,52024,29946,15153,7811,4184,2198,1304,214]
				],
				"au_mean": [557259.75,327947.75,189663.25,103702,56404.75,30835.25,16539.25,8670,4814.5,2611.5,1545.5,235.5],
				"au_std": [158240.9051,3186.4251,1613.556398,3919.301553,4003.636628,1235.869026,1443.960151,906.319664,707.490636,420.4707679,216.2305868,19.48503699],
				"experiment_Abs600_initial": [
					[0.03844056922,0.03895747642,0.0392265115,0.04171218645,0.03852155726,0.03670936627],
					[0.03872493175,0.03873890328,0.03843107506,0.03911127025,0.03856736409,0.0370421398]
				],
				"experiment_Abs600": [
					[0.3052213658,0.1999455897,0.05491274689,0.2663035947,0.3068937619,0.03774413718],
					[0.2966812722,0.1984858864,0.05241402233,0.2232615546,0.3198507318,0.03742642638]
				],
				"experiment_au": [
					[9340,47118,33178,99664,10885,8799],
					[9368,43399,35099,86637,11082,9116]
				],
				"experiment_net_au": [
					[351.2857143,38129.28571,24189.28571,90675.28571,1896.285714],
					[379.2857143,34410.28571,26110.28571,77648.28571,2093.285714]
				],
				"experiment_net_Abs600_initial": [
					[0.001965102539,0.002857568487,0.003322070914,0.007613712123,0.002104932421],
					[0.002456068575,0.002480191105,0.001948710399,0.003123101173,0.002184020174]
				],
				"experiment_net_Abs600": [
					[0.4625753938,0.2808115394,0.03040513515,0.3953819297,0.4654628689],
					[0.4478304983,0.2782912892,0.02609096314,0.3210677105,0.4878337206]
				],
				"parameters": {
					"fluorescence_unit": "MEFL"
				}
			}
		],
		[
			{
				"LUDOX_Abs600": [
					[0.051],
					[0.054],
					[0.052],
					[0.056]
				],
				"water_Abs600": [
					[0.036],
					[0.038],
					[0.039],
					[0.032]
				],
				"LUDOX_mean": 0.05325,
				"water_mean": 0.03625,
				"net_Abs600": 0.017,
				"reference_OD600": 0.01475,
				"OD600_per_Abs600": 0.8676470588,
				"au_raw": [
					[1300,823,447,239,145,67,35,19,10,4,2,1],
					[1235,759,420,221,119,59,31,16,8,4,2,2],
					[1253,797,447,236,123,62,30,19,7,4,2,2],
					[1262,799,451,236,121,76,20,15,7,4,2,2]
				],
				"au_mean": [1262.5,794.5,441.25,233,127,66,29,17.25,8,4,2,1.75],
				"au_std": [27.40437921,26.45121295,14.29160593,8.124038405,12.11060142,7.438637868,6.377042157,2.061552813,1.414213562,0,0,0.5],
				"experiment_Abs600_initial": [
					[0.146,0.078,0.119,0.081,0.078,0.045],
					[0.098,0.104,0.143,0.091,0.078,0.044]
				],
				"experiment_Abs600": [
					[0.225,0.251,0.194,0.288,0.254,"_NaN_"],
					[0.261,0.27,0.2,0.293,0.286,"_NaN_"]
				],
				"experiment_au": [
					[23,158,305,129,25,"_NaN_"],
					[25,171,295,146,28,"_NaN_"]
				],
				"experiment_net_au": [
					[5.25,140.25,287.25,111.25,7.25],
					[7.25,153.25,277.25,128.25,10.25]
				],
				"experiment_net_Abs600_initial": [
					[0.08915073529,0.03015073529,0.06572426471,0.03275367647,0.03015073529],
					[0.04750367647,0.05270955882,0.08654779412,0.04143014706,0.03015073529]
				],
				"experiment_net_Abs600": [
					[0.1576948529,0.1802536765,0.1307977941,0.2123566176,0.1828566176],
					[0.1889301471,0.1967389706,0.1360036765,0.2166948529,0.2106213235]
				],
				"parameters": {
					"fluorescence_unit": "MEFL"
				}
			}
		],
		[
			{
				"LUDOX_Abs600": [
					[0.1409],
					[0.1465],
					[0.1447],
					[0.1472]
				],
				"water_Abs600": [
					[0.0363],
					[0.0362],
					[0.0362],
					[0.0362]
				],
				"LUDOX_mean": 0.144825,
				"water_mean": 0.036225,
				"net_Abs600": 0.1086,
				"reference_OD600": 0.01475,
				"OD600_per_Abs600": 0.1358195212,
				"au_raw": [
					[25611,18587,11161,5996,3247,1696,876,453,215,39,131,99],
					[32337,18542,11067,5969,3222,1679,791,461,169,85,110,119],
					[31637,18519,11153,6041,3083,1591,784,377,304,76,76,48],
					[34066,20024,10993,5906,3172,1557,740,413,167,85,27,8]
				],
				"au_mean": [30912.75,18918,11093.5,5978,3181,1630.75,797.75,426,213.75,71.25,86,68.5],
				"au_std": [3678.97471,737.873973,79.3704395,56.44466317,72.39244896,67.3417899,56.84115293,38.83297568,64.12162922,21.914607,45.39456649,50.20292156],
				"experiment_Abs600_initial": [
					[0.0521,0.05545,0.0549,0.0466,0.05415,0.047],
					[0.0533,0.05415,0.0547,0.05385,0.05495,0.04775]
				],
				"experiment_Abs600": [
					[0.21965,0.2106,0.1079,0.2085,0.23265,0.0491],
					[0.1963,0.17465,0.10845,0.23185,0.21295,0.05145]
				],
				"experiment_au": [
					[517,1194.5,2039.5,1240,534,442.5],
					[442,953,2443,1319,442,408.5]
				],
				"experiment_net_au": [
					[98.42857143,775.9285714,1620.928571,821.4285714,115.4285714],
					[23.42857143,534.4285714,2024.428571,900.4285714,23.42857143]
				],
				"experiment_net_Abs600_initial": [
					[0.0003691380558,0.0008241334517,0.0007494327151,-0.0003778693107,0.0006475680742],
					[0.0005321214812,0.0006475680742,0.0007222688108,0.0006068222178,0.0007562236911]
				],
				"experiment_net_Abs600": [
					[0.02312569883,0.02189653216,0.007947867338,0.02161131117,0.0248913526],
					[0.01995431301,0.01701382038,0.008022568074,0.02478269699,0.02221570804]
				],
				"parameters": {
					"fluorescence_unit": "MEFL"
				}
			}
		],
		[
			{
				"LUDOX_Abs600": [
					[0.072075],
					[0.07175],
					[0.071825],
					[0.0722]
				],
				"water_Abs600": [
					[0.065725],
					[0.065775],
					[0.0658],
					[0.066025]
				],
				"LUDOX_mean": 0.0719625,
				"water_mean": 0.06583125,
				"net_Abs600": 0.00613125,
				"reference_OD600": 0.01475,
				"OD600_per_Abs600": 2.405708461,
				"au_raw": [
					[17425,13676,10110,6423.3,3641.8,1944.3,1052.8,558.75,340.75,192.5,129.75,24.75],
					[17449,13491,9695.3,5938.8,3326.8,1755.3,932.25,477.75,286.5,176.5,120,21.5],
					[17368,13549,9597.3,5518,3343.8,1610,944.25,504.75,283.75,184.25,126.25,25],
					[17534,13707,9538.5,5617.5,3173.8,1688.3,833.25,552.5,290.5,141.5,96.5,20]
				],
				"au_mean": [17444,13605.75,9735.275,5874.4,3371.55,1749.475,940.6375,523.4375,300.375,173.6875,118.125,22.8125],
				"au_std": [68.9492567,102.5910165,258.0531777,407.6179339,195.7147158,142.8126599,89.8070188,38.85087676,27.05896339,22.43079635,14.97010911,2.461156571],
				"experiment_Abs600_initial": [
					[0.075725,0.077825,0.075075,0.076225,0.075625,0.07135],
					[0.0808,0.07695,0.076825,0.077225,0.077375,0.0701]
				],
				"experiment_Abs600": [
					[0.38443,0.40175,0.18083,0.3874,0.3927,0.071475],
					[0.43528,0.39438,0.17908,0.38958,0.41435,0.070225]
				],
				"experiment_au": [
					[1235.5,2625,3507.8,2941.8,1299.8,1204.8],
					[1301.5,2478.8,3491.5,2882,1338.3,1256]
				],
				"experiment_net_au": [
					[-44.42142857,1345.078571,2227.878571,1661.878571,19.87857143],
					[21.57857143,1198.878571,2211.578571,1602.078571,58.37857143]
				],
				"experiment_net_Abs600_initial": [
					[0.01156888015,0.01662086792,0.01000516965,0.01277173438,0.01132830931],
					[0.02377785059,0.01451587302,0.01421515946,0.01517744284,0.01553829911]
				],
				"experiment_net_Abs600": [
					[0.7542231105,0.7958899811,0.2644208679,0.7613680647,0.7741183195],
					[0.8765533858,0.7781599097,0.2602108781,0.7666125091,0.8262019077]
				],
				"parameters": {
					"fluorescence_unit": "MEFL"
				}
			}
		],
		[
			{
				"LUDOX_Abs600": [
					[0.0504],
					[0.0553],
					[0.0483],
					[0.0511]
				],
				"water_Abs600": [
					[0.0433],
					[0.0418],
					[0.0472],
					[0.0422]
				],
				"LUDOX_mean": 0.051275,
				"water_mean": 0.043625,
				"net_Abs600": 0.00765,
				"reference_OD600": 0.01475,
				"OD600_per_Abs600": 1.928104575,
				"au_raw": [
					["_NaN_","_NaN_","_NaN_","_NaN_","_NaN_",39821,28115,7856,4101,2045,1012,36],
					["_NaN_","_NaN_","_NaN_","_NaN_","_NaN_",39834,27410,7325,4060,2098,1052,37],
					["_NaN_","_NaN_","_NaN_","_NaN_","_NaN_",38218,26024,7545,3568,2013,982,36],
					["_NaN_","_NaN_","_NaN_","_NaN_","_NaN_",33474,24927,6251,3374,1736,915,36]
				],
				"au_mean": ["_NaN_","_NaN_","_NaN_","_NaN_","_NaN_",37836.75,26619,7244.25,3775.75,1973,990.25,36.25],
				"au_std": ["_NaN_","_NaN_","_NaN_","_NaN_","_NaN_",3005.838471,1423.679037,697.0783672,361.085747,161.8414862,57.78335977,0.5],
				"experiment_Abs600_initial": [
					[0.05249999836,0.05189999938,0.05359999835,0.05218666618,0.05219809473,0.05220952328],
					[0.05290000141,0.05150000006,0.05059999973,0.05219238046,0.05220380901,0.05221523756]
				],
				"experiment_Abs600": [
					[0.4875000119,0.4404000044,0.4564999938,0.4573000073,0.4695000052,0.04949999973],
					[0.4902999997,0.4219000041,0.4686999917,0.4329000115,0.4580999911,0.04940000176]
				],
				"experiment_au": [
					[1004,17506,7069,36134,1574,779],
					[995,16666,8864,33219,1552,793]
				],
				"experiment_net_au": [
					[212.8571429,16714.85714,6277.857143,35342.85714,782.8571429],
					[203.8571429,15874.85714,8072.857143,32427.85714,760.8571429]
				],
				"experiment_net_Abs600_initial": [
					[-0.1845865091,-0.1857433699,-0.1824655941,-0.1851906463,-0.1851686109],
					[-0.1838152614,-0.1865146104,-0.1882499052,-0.1851796286,-0.1851575932]
				],
				"experiment_net_Abs600": [
					[0.6541390072,0.5633252672,0.5943677304,0.5959102401,0.6194331119],
					[0.6595376765,0.527655332,0.6178906022,0.5488644966,0.5974526926]
				],
				"parameters": {
					"fluorescence_unit": "MEFL"
				}
			}
		],
		[
			{
				"LUDOX_Abs600": [
					[0.039],
					[0.039],
					[0.04],
					[0.04]
				],
				"water_Abs600": [
					[0.044],
					[0.035],
					[0.037],
					[0.034]
				],
				"LUDOX_mean": 0.0395,
				"water_mean": 0.0375,
				"net_Abs600": 0.002,
				"reference_OD600": 0.01475,
				"OD600_per_Abs600": 7.375,
				"au_raw": [
					[5953849,3518920,2181615,1195841,651664,352248,201756,120812,77467,60577,47573,3559],
					[6596923,3597361,1832734,1099107,593873,313182,175090,96857,60046,35017,23719,3629],
					[6306104,3583665,2020999,1018074,534028,282506,155667,88200,49091,29169,20458,3531],
					[6589602,3626597,1837812,1058064,550372,292747,171304,88307,53541,33615,22421,3473]
				],
				"au_mean": [6361619.5,3581635.75,1968290,1092771.5,582484.25,310170.75,175954.25,98544,60036.25,39594.5,28542.75,3548],
				"au_std": [303700.7896,45483.25935,167018.6935,76262.23935,52582.46286,30813.89325,19145.70943,15389.43683,12460.84415,14208.73303,12757.45514,64.79711928],
				"experiment_Abs600_initial": [
					[0.03890421776,0.03897709965,0.04549838699,0.04272264098,0.038351639,0.03435889148],
					[0.03988683794,0.04048955309,0.03844407182,0.03836896865,0.03806926305,0.029949021]
				],
				"experiment_Abs600": [
					[0.2866360722,0.2708515251,0.04257446062,0.2501207401,0.2378911176,0.03580650383],
					[0.2692747758,0.2515812041,0.04338540396,0.2515434529,0.2554453581,0.03531176639]
				],
				"experiment_au": [
					[31719,393421,129295,581569,46567,26704],
					[34444,346300,137698,604688,49154,28026]
				],
				"experiment_net_au": [
					[6305,368007,103881,556155,21153],
					[9030,320886,112284,579274,23740]
				],
				"experiment_net_Abs600_initial": [
					[0.02153668695,0.02207419086,0.07016868505,0.04969755822,0.01746141856],
					[0.02878351075,0.03322853498,0.01814311066,0.01758922477,0.01537889594]
				],
				"experiment_net_Abs600": [
					[1.848559113,1.732148079,0.04860472801,1.579258539,1.489065073],
					[1.720519553,1.590029461,0.05458543519,1.589751046,1.618527597]
				],
				"parameters": {
					"fluorescence_unit": "MEFL"
				}
			}
		],
		[
			{
				"LUDOX_Abs600": [
					[0.042],
					[0.041],
					[0.042],
					[0.045]
				],
				"water_Abs600": [
					[0.033],
					[0.033],
					[0.033],
					[0.033]
				],
				"LUDOX_mean": 0.0425,
				"water_mean": 0.033,
				"net_Abs600": 0.0095,
				"reference_OD600": 0.01475,
				"OD600_per_Abs600": 1.552631579,
				"au_raw": [
					[488.3944,299.1008,143.752,71.3928,37.01312,18.12,8.762832,4.502216,2.104336,1.1202992,0.5003536,0.02811016],
					[549.5192,291.2488,144.7184,74.79936,34.53672,16.912,8.2446,3.668696,1.734688,0.8494656,0.4606104,0.0283276],
					[504.2192,298.8592,165.496,82.28896,40.05728,19.71456,9.95996,4.458728,2.213056,1.0909448,0.4828376,0.03036912],
					[514.5,282.7,149.3,77.64,38.66,18.46,9.693,4.635,2.404,1.224,0.6207,0.02276]
				],
				"au_mean": [514.1582,292.9772,150.8166,76.53028,37.56678,18.30164,9.165098,4.31616,2.11402,1.0711774,0.5161254,0.02739172],
				"au_std": [25.90414548,7.761112621,10.08102965,4.610988998,2.372447626,1.152607657,0.7999209593,0.4381061693,0.28159254,0.1584451226,0.07158814961,0.003251141765],
				"experiment_Abs600_initial": [
					[0.055,0.054,0.055,0.061,0.059,0.038],
					[0.055,0.056,0.055,0.055,0.057,0.039]
				],
				"experiment_Abs600": [
					[0.433,0.376,0.375,0.356,0.417,0.04],
					[0.367,0.383,0.361,0.374,0.384,0.04]
				],
				"experiment_au": [
					[5.018,44.11,23.97,74.29,7.616,4.503],
					[5.081,42.6,22.81,82.07,6.181,4.283]
				],
				"experiment_net_au": [
					[0.7176428571,39.80964286,19.66964286,69.98964286,3.315642857],
					[0.7806428571,38.29964286,18.50964286,77.76964286,1.880642857]
				],
				"experiment_net_Abs600_initial": [
					[0.02362218045,0.02206954887,0.02362218045,0.03293796992,0.02983270677],
					[0.02362218045,0.02517481203,0.02362218045,0.02362218045,0.02672744361]
				],
				"experiment_net_Abs600": [
					[0.6105169173,0.5220169173,0.5204642857,0.4909642857,0.585674812],
					[0.5080432331,0.5328853383,0.4987274436,0.5189116541,0.5344379699]
				],
				"parameters": {
					"fluorescence_unit": "MEFL"
				}
			}
		],
		[
			{
				"LUDOX_Abs600": [
					[0.051],
					[0.05],
					[0.051],
					[0.051]
				],
				"water_Abs600": [
					[0.0413],
					[0.0421],
					[0.0447],
					[0.0432]
				],
				"LUDOX_mean": 0.05075,
				"water_mean": 0.042825,
				"net_Abs600": 0.007925,
				"reference_OD600": 0.01475,
				"OD600_per_Abs600": 1.861198738,
				"au_raw": [
					[2484326,1398195,837811,379911,256310,113232,52499,33355,22579,12769,6856,90],
					[2125698,1203649,690693,342596,210329,92064,48732,29030,17493,12884,9299,92],
					[2569653,1426983,754629,406295,243516,126598,56550,31535,21432,15006,10182,87],
					[2659345,1452635,842356,413597,231245,146259,52178,31766,27094,13459,6035,89]
				],
				"au_mean": [2459755.5,1370365.5,781372.25,385599.75,235350,119538.25,52489.75,31421.5,22149.5,13529.5,8093,89.5],
				"au_std": [233888.5431,113347.084,72668.83345,32113.46431,19569.59054,22792.11671,3199.145133,1787.853182,3950.963975,1029.571594,1965.018236,2.081665999],
				"experiment_Abs600_initial": [
					[0.0745,0.0605,0.0617,0.0575,0.0583,0.0489],
					[0.071,0.0596,0.0617,0.0592,0.0584,0.0489]
				],
				"experiment_Abs600": [
					[0.4734,0.4459,0.4683,0.4429,0.4199,0.0498],
					[0.4488,0.4641,0.4187,0.425,0.419,0.05]
				],
				"experiment_au": [
					[14105,145204,425663,203712,14576,9703],
					[12574,151480,358953,173250,14965,10951]
				],
				"experiment_net_au": [
					[4029.857143,135128.8571,415587.8571,193636.8571,4500.857143],
					[2498.857143,141404.8571,348877.8571,163174.8571,4889.857143]
				],
				"experiment_net_Abs600_initial": [
					[0.04977377197,0.02371698963,0.02595042812,0.01813339342,0.01962235241],
					[0.04325957639,0.02204191077,0.02595042812,0.02129743128,0.01980847228]
				],
				"experiment_net_Abs600": [
					[0.7922059486,0.7410229833,0.7827138351,0.7354393871,0.6926318161],
					[0.7464204597,0.7748968004,0.6903983776,0.7021239297,0.6909567373]
				],
				"parameters": {
					"fluorescence_unit": "MEFL"
				}
			}
		]
	]
}
